# Supplementary material for: CADM2 is implicated in impulsive personality and numerous other traits by genome- and phenome-wide association studies in humans and mice
Source: Transl Psychiatry. 2023 May 12;13:167. doi: 10.1038/s41398-023-02453-y (PMC10182097; doi:10.1038/s41398-023-02453-y)
Supplement: Supplementary file 2 — Supplementary Tables [file 41398_2023_2453_MOESM2_ESM.xlsx]

## Sheet: Index
Index of Supplementary Tables (ST1-22)
Table	Contents
ST1	UPPSP and BIS-11 questionnaires
ST2	Summary statistics for demographic variables
ST3	Number of SNPs after applying various quality control filters for genotyped and imputed dosage data, and association test results data
ST4	CADM2 variant selection
ST5	Imputation quality for selected variants in 23andme
ST6	Distribution of UPPSP and BIS-11 scores for each subscale across all participants
ST7	LDSC SNP-heritability for UPPSP, BIS and Drug experimentation traits
ST8	Variants with strongest associations with the 9 impulsivity traits (GWAS-significant results in black; nominal associations [p<1.0E-06] in grey text; overlapping genes across traits highlighted in grey)
ST9	Comparison between independent SNPs for the UPPSP, BIS and Drug experimentation traits with previous phenotypes from the GWAS catalog
ST10	Bonferroni-significant results (p<2.53E-06) of gene-based association analyses (MAGMA) for the GWAS of impulsivity traits
ST11	Genetic correlations among the 9 impulsivity traits
ST12	Phenotypic correlations between UPPSP and BIS traits and demographic, drug (alcohol, tobacco, marijuana; current/heaviest use) and caffeine use traits
ST13	Genetic correlations between impulsivity traits and select traits (only FDR-significant results associated with at least one trait are presented)
ST14	Summary of results for selected CADM2 variants
ST15	FDR-significant results for CADM2 variants (European ancestry)
ST16	FDR-significant results for CADM2 variants (Latin American ancestry)
ST17	FDR-significant results for CADM2 variants (African American ancestry)
ST18	Comparison between CADM2 PheWAS SNPs and previous phenotypes from the GWAS catalog
ST19	Overlap of FDR-significant traits across CADM2 variants (European ancestry)
ST20	Overlap of FDR-significant traits across CADM2 variants (Latin American ancestry)
ST21	Statistical results for mouse analyses
ST22	Sex and Genotype*Sex interactions for the strongest associations with the 9 impulsivity traits

## Sheet: S1
Supplementary Table 1. UPPSP and BIS-11 questionnaires
Scale	Subscale	Item
UPPSP	(lack of) Premeditation	My thinking is usually careful and purposeful.
		I like to stop and think things over before I do them.
		I tend to value and follow a rational, 'sensible' approach to things.
		I usually think carefully before doing anything.
	(lack of) Perseverance	I generally like to see things through to the end.
		Unfinished tasks really bother me.
		Once I get going on something I hate to stop.
		I finish what I start.
	Positive Urgency	When I am in great mood, I tend to get into situations that could cause me problems. (R)
		I tend to lose control when I am in a great mood. (R)
		Others are shocked or worried about the things I do when I am feeling very excited. (R)
		I tend to act without thinking when I am really excited. (R)
	Negative Urgency	When I feel bad, I will often do things I later regret in order to make myself feel better now. (R)
		Sometimes when I feel bad, I can't seem to stop what I am doing even though it is making me feel worse. (R)
		When I am upset I often act without thinking. (R)
		When I feel rejected, I will often say things that I later regret. (R)
	Sensation Seeking	I quite enjoy taking risks.
		I welcome new and exciting experiences and sensations, even if they are a little frightening and unconventional.
		I would like to learn to fly an airplane.
		I would enjoy the sensation of skiing very fast down a high mountain slope.
BIS-11	Attentional	I don't 'pay attention.'
		I have 'racing' thoughts.
		I concentrate easily. (R)
		I 'squirm' at plays or lectures.
		I am a steady thinker. (R)
		I change hobbies.
		I often have extraneous thoughts when thinking.
		I am restless at the theater or lectures.
	Motor	I do things without thinking.
		I make-up my mind quickly.
		I am happy-go-lucky.
		I change jobs.
		I act 'on impulse.'
		I act on the spur of the moment.
		I change residences.
		I buy things on impulse.
		I can only think about one thing at a time.
		I spend or charge more than I earn.
		I am future oriented. (R)
	Nonplanning	I plan tasks carefully. (R)
		I plan trips well ahead of time. (R)
		I am self controlled. (R)
		I save regularly. (R)
		I am a careful thinker. (R)
		I plan for job security. (R)
		I say things without thinking.
		I like to think about complex problems. (R)
		I get easily bored when solving thought problems.
		I am more interested in the present than the future.
		I like puzzles. (R)
Drug Experimentation		Particiants answered the question "Have you ever in your lifetime tried: "
		- tobacco [cigarettes, cigars, chewing tobacco]
		- alcohol
		- marijuana
		- cocaine
		- metamphetamine
		- LSD/magic mushrooms
		- ecstasy
		- prescription stimulants [taken not as prescribed; e.g., Ritalin, Adderall, Strattera]
		- prescription painkillers [taken not as prescribed; e.g., Vicodin, Oxycontin]
		- heroin
		- opium
(R)=reverse coded
All UPPSP items had the following response options: agree strongly, agree some, disagree some, disagree strongly
All BIS-11 items had the following response options: rarely/never, occasionally, often, almost always/always

## Sheet: S2
Supplementary Table 2. Summary statistics for demographic variables
	Sex (1=male, 2=female)	Age (years)	BMI	Household Income (yearly; 9 categories: $10K, $25K, $35K, $50K, $75K, $100K, $150K, $300K, $500K)	Years of Education	Marital Status (1=unmarried, 2=married)
# responding	151834	151834	148177	128493	148041	147940
mean	1.652	52.791	28.376	5.846	15.818	1.608
SD	0.476	16.884	6.54	2.048	2.573	0.488
median	2	54	27.259	6	16	2
min	1	18	14.048	1	10	1
max	2	106	69.095	9	22	2
* demographics of the cohort are similar to those we previously reported (Sanchez-Roige et al, 2018)

## Sheet: S3
Supplementary Table 3. Number of SNPs after applying various quality control filters for genotyped and imputed dosage data, and association test results data
	Genotyped	Imputed Dosage
no filters	1609130	64439243
HWE > 1e-20	1316082
genotype call rate > 90%	1293091
imputation quality		37054336
MAF < 0.1%		14137232

## Sheet: S4
Supplementary Table 4. CADM2 variant selection
rsID	chr	pos	alleles	VEP	eQTL for CADM2	eQTL for other genes	sQTL	CADD	RDB	trait	references	Notes
rs993137	3	85499035	C/T	intron variant	Y	N	na			general risk tolerance	30643258	Most significant lead SNP from the general-risk-tolerance GWAS (p = 2.14 × 10-40)
rs62263923	3	85674790	A/G	intron variant	Y	N	na			smoking initiation, body mass index, educational attainment, cognition/schizophrenia	30038396
rs11708632	3	85766667	A/T	upstream gene variant	Y	N	na			body mass index	31089183
rs6803322	3	84986088	A/C	intron variant	Y	N	Y (LINC02025)			systolic blood pressure	31089183
rs818219	3	85374589	C/T	intron variant	Y	N	N	1.378	6	neuroticism, anxiety	31089183
Chr is the chromosome number of each SNP; pos is the base position of the SNP, alleles are listed in alphabetical order (a/b); vep is the variant effect predictor retrieved from https://uswest.ensembl.org/Tools/VEP; eQTL (Y/N) shows is associated with expression levels and the relevant gene results recoverd from GTEx as of 10/20/2021; CADD is a measure of variant deleteriousness; RDB is the Regul…

## Sheet: S5
Supplementary Table 5. Imputation quality for selected variants in 23andme
	allele frequency			R2			imputation batch (p value)			imputation platform (p value)
variant	European	Latin American	African American	European	Latin American	African American	European	Latin American	African American	European	Latin American	African American
rs993137	0.604	0.576	0.225	0.971	0.965	0.971	1.05e-47	2.85e-08	4.161e-102	2.59e-64	4.77e-07	1.526e-78
rs62263923	0.35	0.38	0.241	0.989	0.981	0.978	3.55e-24	0.6237	9.488e-07	3.89e-27	0.2225	3.633e-09
rs11708632	0.751	0.818	0.911	0.992	0.985	0.983	1.25e-24	3.12e-12	4.993e-13	1.14e-23	4.54e-13	1.96e-08
rs6803322	0.679	0.761	0.906	0.985	0.983	0.973	0.02	3.18e-31	1.285e-33	0.0001261	1.25e-23	6.054e-17
rs818219	0.535	0.429	0.263	0.989	0.979	0.967	2.88e-08	4.89e-50	1.999e-28	5.71e-08	5.26e-42	5.282e-17
All variants were tested across v2 v3 v4 and v5 platforms

## Sheet: S6
Supplementary Table 6. Distribution of UPPSP and BIS-11 scores for each subscale across all participants
	UPPSP					BIS-11			Drug Experimentation
	Premeditation	Perseverance	Positive Urgency	Negative Urgency	Sensation Seeking	Attentional	Motor	Nonplanning
# responding	148995	150042	148361	148887	148669	139372	138775	138118	146678
mean	6.662	6.485	6.676	8.379	9.516	14.988	20.197	21.776	3.007
median	7	6	6	8	9	15	20	21	3
SD	2.006	1.908	2.423	2.849	2.88	3.944	3.474	5.031	2.111
min	4	4	4	4	4	8	11	11	0
max	16	16	16	16	16	32	44	44	11
Low scores on UPPSP and BIS-11 indicate lower rates of self-reported impulsivity

## Sheet: S7
Supplementary Table 7. LDSC SNP-heritability for UPPSP, BIS and Drug experimentation traits
Questionnaire	Trait	Sample size	SNPs_used	Mean chi^2	Lambda GC	h2	SE	Intercept	Intercept SE
UPPSP	Premeditation	132667	920354	1.1769	1.1459	0.0661	0.0053	1.0021	0.0078
	Perseverance	133517	920354	1.1877	0.005	0.0637	0.005	1.0172	0.0085
	Positive Urgency	132132	920354	1.1828	1.1459	0.0612	0.005	1.0172	0.008
	Negative Urgency	132559	920354	1.2368	1.2005	0.0792	0.0076	1.0172	0.0108
	Sensation seeking	132395	920354	1.2661	1.2005	0.0965	0.0062	1.0007	0.0087
BIS	Attentional	124739	920354	1.2022	1.1459	0.0697	0.0056	1.0257	0.0086
	Motor	124104	920354	1.1785	1.1459	0.067	0.0055	1.0112	0.0081
	Nonplanning	123509	920354	1.2533	1.2005	0.0937	0.0067	1.0214	0.0086
Drug Experimentation		124739	920354	1.2951	1.2531	0.1079	0.0068	1.0084	0.009
All SNP-heritability estimates are significantly different from 0 (h^2 <= S.E.*2)

## Sheet: S8
Supplementary Table 8. Variants with strongest associations with the 9 impulsivity traits (GWAS-significant results in black; nominal associations [p<1.0E-06] in grey text; overlapping genes across traits highlighted in bold)
					European																			African American			Latin American
23andMe_trait	rsID	position	alleles	cytoband	dose.b	pvalue	effect	95% CI	gene context	gene description	variants in the credible set	Ngt	Nim	nhgri	coding	eqtl	qtl	clinical	CADD	RDB	sig_magma	new_impulsivity	new_other_traits	pvalue	effect	stderr	pvalue	effect	stderr
Premeditation	rs2958162	53083865	C/T	chr18q21.2	0.68505	2.5e-10	-0.026	[-0.034,-0.018]	[TCF4]	Transcription Factor 4	22	4	19	Y	.	.	.	.	.	.	Y	Y	.	0.315547	-0.0261878	[-0.077, 0.025]	0.766468	0.00345709	[-0.019, 0.026]
Perseverance	rs5943997	25006110	A/G	chrXp21.3	0.30995	1.5e-08	-0.02	[-0.028,-0.013]	[POLA1]	DNA Polymerase Alpha 1, Catalytic Subunit	17	1	0	.	.	.	.	.	.	.	.	Y	Y	0.634226	0.0114765	[-0.036, 0.059]	0.218021	-0.0126129	[-0.033, 0.007]
Positive Urgency	rs143987963	68854495	C/T	chr12q15	0.00979	4.3e-08	-0.112	[-0.152,-0.072]	MDM1---[]---RAP1B	Mdm1 Nuclear Protein; RAP1B, Member Of RAS Oncogene Family	2	0	1	.	.	.	.	.	1.949	7	.	Y	Y	0.586915	-0.11276	[-0.52, 0.295]	0.148406	0.0963967	[-0.034, 0.227]
Negative Urgency	rs4840542	10944809	G/T	chr8p23.1	0.50433	1.6e-09	0.024	[0.016,0.032]	[XKR6]	XK Related 6	647	70	387	Y	.	Y	.	.	.	.	Y	Y	Y	0.18531	0.0363823	[-0.018, 0.09]	0.982562	0.000254581	[-0.023, 0.023]
Negative Urgency	rs5008475	87969935	C/T	chr5q14.3	0.91625	4.9e-09	-0.047	[-0.063,-0.032]	TMEM161B---[]--MEF2C	Transmembrane Protein 161B; Myocyte Enhancer Factor 2C	30	5	23	Y	.	.	.	.	.	.	.	Y	Y	0.146238	-0.0519881	[-0.122, 0.018]	0.131956	-0.0285143	[-0.066, 0.009]
Negative Urgency	rs7829975	8548117	A/T	chr8p23.1	0.48456	5e-09	-0.023	[-0.031,-0.015]	SGK223---[]--CLDN23	NA; Claudin 23	260	17	124	Y	.	Y	Y	.	.	.	.	Y	Y	0.597841	-0.0135967	[-0.064, 0.037]	0.773585	-0.00332955	[-0.026, 0.019]
Sensation Seeking	rs11288859	85557074	D/I	chr3p12.1	0.35841	2.1e-19	0.036	[0.028,0.044]	[]---CADM2	Cell Adhesion Molecule 2	176	53	578	Y	.	Y	.	.	.	.	Y	.	Y	0.177545	0.0320257	[-0.015, 0.079]	0.0512198	0.0228139	[0, 0.046]
Sensation Seeking	rs2958178	53069972	C/T	chr18q21.2	0.39815	3.8e-12	-0.027	[-0.035,-0.019]	[TCF4]	Transcription Factor 4	20	23	60	Y	.	Y	.	.	.	.	Y	Y	Y	0.742059	-0.00891266	[-0.062, 0.044]	0.0101909	-0.0284832	[-0.05, -0.007]
Sensation Seeking	rs38547	81872745	C/T	chr7q21.11	0.64234	2.1e-08	-0.022	[-0.030,-0.014]	[CACNA2D1]	Calcium Voltage-Gated Channel Auxiliary Subunit Alpha2delta 1	13	1	5	.	.	.	Y	.	.	.	.	Y	Y	0.571179	-0.0168774	[-0.075, 0.042]	0.255252	-0.0136323	[-0.037, 0.01]
Sensation Seeking	rs1605379	50942373	G/T	chr16q12.1	0.23765	3.8e-08	-0.025	[-0.034,-0.016]	CYLD---[]---SALL1	CYLD Lysine 63 Deubiquitinase; Spalt Like Transcription Factor 1	48	1	6	Y	.	Y	.	.	.	.	.	Y	Y	0.703698	-0.0104178	[-0.064, 0.043]	0.826656	-0.00293068	[-0.029, 0.023]
Sensation Seeking	rs12600879	45884023	A/G	chr17q21.32	0.39074	4.1e-08	0.022	[0.014,0.029]	TBX21--[]--OSBPL7	T-Box Transcription Factor 21; Oxysterol Binding Protein Like 7	171	0	1	Y	.	Y	.	.	.	.	.	Y	Y	0.434972	-0.0214809	[-0.076, 0.033]	0.685524	-0.00461283	[-0.027, 0.018]
Attentional	rs10196237	229222397	A/G	chr2q36.3	0.51719	1.1e-08	-0.024	[-0.032,-0.016]	SPHKAP---[]---PID1	SPHK1 Interactor, AKAP Domain Containing; Phosphotyrosine Interaction Domain Containing 1	12	1	9	Y	.	.	.	.	0.036	7	.	Y	.	0.966366	0.00133112	[-0.061, 0.063]	0.974423	-0.000389401	[-0.024, 0.023]
Motor	rs35614735	85487515	D/I	chr3p12.1	0.383	3.2e-11	0.029	[0.020,0.038]	[]---CADM2	Cell Adhesion Molecule 2	179	13	271	Y	.	Y	.	.	1.232	.	Y	.	.	0.883065	-0.00397927	[-0.057, 0.049]	1.95168e-05	0.0545855	[0.03, 0.08]
Motor	rs111502401	44972989	C/T	chr19q13.31	0.00899	2e-08	-0.141	[-0.191,-0.092]	ZNF229--[]-ZNF180	Zinc Finger Protein 229; Zinc Finger Protein 180	1	0	1	.	.	.	.	.	4.823	5	.	Y	Y	0.421261	0.301828	[-0.435, 1.039]	0.360486	0.0884204	[-0.101, 0.278]
Nonplanning	rs35614735	85487515	D/I	chr3p12.1	0.383	4.7e-12	0.031	[0.022,0.039]	[]---CADM2	Cell Adhesion Molecule 2	178	10	205	Y	.	Y	.	.	1.232	.	Y	.	.	0.392526	0.0229887	[-0.03, 0.076]	0.000221093	0.0466914	[0.022, 0.071]
Nonplanning	rs6872863	60088148	A/G	chr5q12.1	0.52214	1.2e-08	-0.024	[-0.032,-0.016]	[ELOVL7]	ELOVL Fatty Acid Elongase 7	45	1	3	Y	.	Y	.	.	2.894	7	.	Y	.	0.523321	-0.0175084	[-0.071, 0.036]	0.258998	-0.013608	[-0.037, 0.01]
Drug Experimentation	rs35614735	85487515	D/I	chr3p12.1	0.383	2.8e-15	0.033	[0.025,0.041]	[]---CADM2	Cell Adhesion Molecule 2	176	33	438	.	.	.	.	.	1.232	.	Y	.	.	0.986984	0.00041196	[-0.049; 0.05]	0.763775	0.00357425	[-0.02; 0.027]
Drug Experimentation	rs951740	44011737	A/G	chr1p34.2	0.3786	9.7e-10	-0.025	[-0.033,-0.017]	[PTPRF]	Protein Tyrosine Phosphatase Receptor Type F	148	19	132	Y	.	.	.	.	15.32	.	Y	Y	.	0.761846	0.00835729	[-0.046; 0.063]	0.0341059	-0.026167	[-0.05; -0.002]
Drug Experimentation	rs7128648	112905129	A/G	chr11q23.2	0.59966	2.5e-09	-0.024	[-0.032,-0.016]	[NCAM1]	Neural Cell Adhesion Molecule 1	129	10	174	.	.	.	.	.	3.295	7	Y	Y	.	0.294054	-0.0260178	[-0.075; 0.023]	0.0323367	-0.0243514	[-0.047; -0.002]
Drug Experimentation	rs67660520	121963884	D/I	chr7q31.32	0.62328	7.6e-09	-0.024	[-0.033,-0.016]	[CADPS2]	Calcium Dependent Secretion Activator 2	5	0	4	Y	.	Y	.	.	.	.	.	Y	Y	0.694473	0.0107992	[-0.043; 0.065]	0.504514	0.00796976	[-0.015; 0.031]
Drug Experimentation	rs12713405	60034004	C/T	chr2p16.1	0.61571	9.7e-09	0.024	[0.016,0.032]	[]---BCL11A	BAF Chromatin Remodeling Complex Subunit BCL11A	50	1	5	Y	.	.	.	.	5.938	5	.	Y	.	0.985148	0.000486462	[-0.051; 0.052]	0.487719	0.00837544	[-0.015; 0.032]
Premeditation	rs11835856	114619065	C/G	chr12q24.21	0.14899	9.5e-08	0.029	[0.018,0.039]	RBM19---[]---TBX5	RNA Binding Motif Protein 19; T-Box Transcription Factor 5	10	1	6	.	.	.	.	.	.	.	.	Y	Y	0.506681	0.0201788	[-0.039, 0.08]	0.0453254	0.0286979	[0.001, 0.057]
Premeditation	rs774880622	113426062	D/I	chr11q23.2	0.9601	2.1e-07	-0.053	[-0.072,-0.033]	DRD2--[]---TMPRSS5	Dopamine Receptor D2; Transmembrane Serine Protease 5	58	0	1	.	.	.	.	.	1.034	7	.	Y	Y	0.863907	-0.00892724	[-0.111, 0.093]	0.610937	0.0159516	[-0.046, 0.077]
Premeditation	rs112358921	14364011	D/I	chr8p22	0.47074	2.2e-07	-0.021	[-0.028,-0.013]	[SGCZ]	Sarcoglycan Zeta	1499	0	1	.	.	.	.	.	.	.	Y	Y	Y	0.322971	-0.0247301	[-0.074, 0.024]	0.969628	-0.000448132	[-0.024, 0.023]
Premeditation	rs151326495	30259521	A/G	chr14q12	0.99463	2.6e-07	-0.157	[-0.217,-0.097]	[PRKD1]	Protein Kinase D1	111	0	1	.	.	.	.	.	.	.	.	Y	Y	0.256088	-0.299722	[-0.818, 0.219]	0.329919	0.105578	[-0.107, 0.318]
Premeditation	rs10766178	14263815	A/G	chr11p15.2	0.2357	2.8e-07	0.023	[0.014,0.032]	[SPON1]	Spondin 1	24	2	3	.	.	.	.	.	.	.	.	Y	Y	0.0482867	0.0488031	[0, 0.097]	0.734614	0.00443554	[-0.021, 0.03]
Premeditation	rs6690186	67003479	C/T	chr1p31.3	0.86607	3.4e-07	0.028	[0.017,0.039]	[SGIP1]	SH3GL Interacting Endocytic Adaptor 1	296	1	1	Y	.	Y	.	.	.	.	.	Y	Y	0.943741	0.00284475	[-0.076, 0.082]	0.555416	0.0104557	[-0.024, 0.045]
Premeditation	rs77299961	21144454	A/C	chr10p12.31	0.38506	3.9e-07	0.021	[0.013,0.028]	[NEBL]	Nebulette	579	0	2	Y	.	.	.	.	7.595	5	.	Y	Y	0.670661	-0.0107523	[-0.06, 0.039]	0.577637	0.00653587	[-0.016, 0.03]
Premeditation	rs180673973	144341101	C/G	chr2q22.3	0.90896	4.8e-07	-0.034	[-0.047,-0.021]	[ARHGAP15]	Rho GTPase Activating Protein 15	86	0	2	.	.	Y	.	.	.	.	.	Y	Y	0.461943	-0.0446252	[-0.164, 0.074]	0.249111	-0.0260212	[-0.07, 0.018]
Premeditation	rs145883270	18783512	A/C	chr6p22.3	0.00139	5.9e-07	-0.295	[-0.411,-0.179]	RNF144B---[]	Ring Finger Protein 144B	7	0	1	.	.	.	.	.	.	.	.	Y	Y	0.609845	0.282478	[-0.805, 1.37]	0.456533	-0.112096	[-0.407, 0.183]
Premeditation	rs187809092	185183527	A/G	chr1q25.3	0.99122	6.4e-07	-0.111	[-0.155,-0.068]	[SWT1]	SWT1 RNA Endoribonuclease Homolog	148	0	1	.	.	.	.	.	.	.	.	Y	Y	0.463395	0.153976	[-0.258, 0.566]	0.680278	-0.0382216	[-0.22, 0.144]
Premeditation	rs553835968	67850563	C/T	chr8q13.1	0.00296	8.3e-07	-0.191	[-0.266,-0.115]	MCMDC2--[]-TCF24	Minichromosome Maintenance Domain Containing 2; Transcription Factor 24	3	0	1	.	.	.	.	Y	.	.	.	Y	Y	0.553131	0.28696	[-0.663, 1.237]	0.799409	-0.03224	[-0.281, 0.217]
Premeditation	rs72819189	100792659	C/T	chr2q11.2	0.92768	9.7e-07	-0.038	[-0.053,-0.023]	AFF3--[]--LONRF2	AF4/FMR2 Family Member 3; LON Peptidase N-Terminal Domain And Ring Finger 2	880	0	1	.	.	.	.	.	.	.	.	Y	Y	0.942546	-0.0058728	[-0.166, 0.154]	0.480735	-0.0192233	[-0.073, 0.034]
Perseverance	rs10176582	161340775	G/T	chr2q24.2	0.1863	1.2e-07	0.026	[0.016,0.035]	[RBMS1]	RNA Binding Motif Single Stranded Interacting Protein 1	41	2	11	Y	.	.	.	.	2.026	6	.	Y	.	0.272284	0.0286671	[-0.023, 0.08]	0.14895	0.0209343	[-0.008, 0.049]
Perseverance	rs149248301	10927683	G/T	chr18p11.21	0.00328	2.7e-07	0.187	[0.116,0.259]	[PIEZO2]	Piezo Type Mechanosensitive Ion Channel Component 2	1	0	1	.	.	.	.	.	.	.	.	Y	Y	0.341969	0.605058	[-0.645, 1.855]	0.228242	0.123177	[-0.077, 0.324]
Perseverance	rs72967743	125851492	A/G	chr6q22.31	0.79441	3.2e-07	0.024	[0.015,0.033]	HDDC2---[]---HEY2	HD Domain Containing 2; Hes Related Family BHLH Transcription Factor With YRPW Motif 2	55	0	7	.	.	.	.	.	.	.	.	Y	Y	0.12506	0.0415172	[-0.012, 0.095]	0.920911	-0.00139083	[-0.029, 0.026]
Perseverance	rs187978204	48236236	C/G	chr22q13.31	0.99882	5.7e-07	-0.336	[-0.468,-0.204]	TBC1D22A---[]---FAM19A5	TBC1 Domain Family Member 22A; NA	34	0	1	.	.	.	.	.	.	.	.	Y	Y	0.475502	0.670186	[-1.174, 2.515]	0.848226	0.0610547	[-0.564, 0.687]
Perseverance	rs13021589	58133918	A/G	chr2p16.1	0.02428	5.8e-07	0.062	[0.038,0.087]	[]--VRK2	VRK Serine/Threonine Kinase 2	54	1	0	.	.	.	.	.	.	.	.	Y	Y	0.486222	-0.102902	[-0.393, 0.187]	0.153783	-0.0666112	[-0.158, 0.025]
Perseverance	rs13387530	23943729	C/T	chr2p24.1	0.3987	6e-07	-0.02	[-0.027,-0.012]	KLHL29--[]--ATAD2B	Kelch Like Family Member 29; ATPase Family AAA Domain Containing 2B	231	2	1	Y	.	Y	.	.	.	.	.	Y	Y	0.745346	-0.00795437	[-0.056, 0.04]	0.747972	-0.00384326	[-0.027, 0.02]
Perseverance	rs10401120	53192498	C/T	chr18q21.2	0.04711	6.8e-07	0.045	[0.027,0.063]	[TCF4]	Transcription Factor 4	42	1	2	Y	.	.	.	.	.	.	.	Y	Y	0.0306475	-0.0636051	[-0.121, -0.006]	0.0583226	0.0418723	[-0.001, 0.085]
Perseverance	rs143352979	61620629	D/I	chr11q12.2	0.61939	7.2e-07	-0.02	[-0.028,-0.012]	[FADS2]	Fatty Acid Desaturase 2	74	0	1	Y	.	Y	Y	.	.	.	Y	Y	Y	0.296044	0.0249711	[-0.022, 0.072]	0.11892	-0.0179427	[-0.041, 0.005]
Perseverance	rs6760134	14495046	A/C	chr2p24.3	0.95037	7.3e-07	-0.043	[-0.060,-0.026]	[]---FAM84A	NA	165	1	0	.	.	.	.	.	.	.	.	Y	Y	0.956022	-0.00194023	[-0.071, 0.067]	0.30936	-0.0182285	[-0.053, 0.017]
Perseverance	rs1933182	109999838	A/C	chr1p13.3	0.69627	8.9e-07	-0.04	[-0.056,-0.024]	PSMA5--[]-SYPL2	Proteasome 20S Subunit Alpha 5; Synaptophysin Like 2	469	1	0	Y	.	Y	.	.	.	.	.	Y	Y	0.263977	0.0500554	[-0.038, 0.138]	0.0946561	-0.0460718	[-0.1, 0.008]
Perseverance	rs145356666	87100457	D/I	chr13q31.1	0.87978	9.8e-07	-0.033	[-0.046,-0.020]	SLITRK6---[]	SLIT And NTRK Like Family Member 6	844	0	1	.	.	.	.	.	.	.	.	Y	Y	0.692742	-0.0139754	[-0.083, 0.055]	0.996862	-8.08042e-05	[-0.04, 0.04]
Positive Urgency	rs10022473	118795179	C/G	chr4q26	0.79434	9.9e-08	-0.025	[-0.034,-0.016]	TRAM1L1---[]---NDST3	Translocation Associated Membrane Protein 1 Like 1; N-Deacetylase And N-Sulfotransferase 3	37	0	11	.	.	.	.	.	0.33	7	.	Y	Y	0.519867	-0.0163358	[-0.066, 0.034]	0.66021	-0.00569242	[-0.031, 0.02]
Positive Urgency	rs73580248	131424438	A/C	chr11q25	0.10117	4.5e-07	-0.036	[-0.050,-0.022]	SNX19---[]---NTM	Sorting Nexin 19; Neurotrimin	572	0	1	.	.	.	.	.	.	.	.	Y	Y	0.372584	0.0378482	[-0.046, 0.121]	0.916558	-0.00224217	[-0.044, 0.04]
Positive Urgency	rs191649247	198985402	C/G	chr2q33.1	0.00204	9.3e-07	0.223	[0.134,0.313]	[PLCL1]	Phospholipase C Like 1 (Inactive)	5	0	1	.	.	.	.	.	.	.	.	Y	Y	0.879459	0.0718979	[-0.859, 1.003]	0.23582	-0.180466	[-0.479, 0.118]
Positive Urgency	rs16920272	56956550	C/T	chr8q12.1	0.99672	9.7e-07	-0.171	[-0.239,-0.103]	LYN--[]--RPS20	LYN Proto-Oncogene, Src Family Tyrosine Kinase; Ribosomal Protein S20	184	0	1	.	.	.	.	.	.	.	.	Y	Y	0.651634	-0.0143034	[-0.077, 0.048]	0.454518	0.0289268	[-0.047, 0.105]
Negative Urgency	rs2532373	43671436	A/G	chr17q21.31	0.08299	9.1e-08	0.051	[0.032,0.069]	PLEKHM1---[]--CRHR1	Pleckstrin Homology And RUN Domain Containing M1; Corticotropin Releasing Hormone Receptor 1	2565	5	19	.	.	.	.	.	.	.	Y	Y	Y	0.531625	0.0565363	[-0.121, 0.234]	0.534122	-0.0181223	[-0.075, 0.039]
Negative Urgency	rs12149541	52238139	A/G	chr16q12.1	0.16931	1.3e-07	-0.028	[-0.038,-0.017]	[]---TOX3	TOX High Mobility Group Box Family Member 3	56	2	27	Y	.	.	Y	.	3.853	5	.	Y	.	0.292438	0.0511039	[-0.044, 0.146]	0.0641458	-0.028991	[-0.06, 0.002]
Negative Urgency	rs35243476	113232676	D/I	chr11q23.2	0.43441	1.5e-07	-0.022	[-0.030,-0.014]	[TTC12]	Tetratricopeptide Repeat Domain 12	157	0	1	Y	.	Y	.	.	.	.	.	Y	Y	0.838039	0.00590518	[-0.051, 0.063]	0.541545	0.00765427	[-0.017, 0.032]
Negative Urgency	rs56315420	115073848	C/T	chr5q22.3	0.00304	3.1e-07	0.211	[0.130,0.292]	TMED7---[]--CDO1	Transmembrane P24 Trafficking Protein 7; Cysteine Dioxygenase Type 1	1	0	1	.	.	.	.	.	.	.	.	Y	Y	0.704523	0.132126	[-0.552, 0.816]	0.738628	0.0217466	[-0.106, 0.15]
Negative Urgency	rs3027167	8059117	C/T	chr17p13.1	0.66437	5.6e-07	0.021	[0.013,0.030]	[RP11-599B13.6]	NA	142	0	3	Y	.	Y	.	Y	.	.	.	Y	Y	0.215751	0.0331094	[-0.019, 0.086]	0.705975	0.00457991	[-0.019, 0.028]
Negative Urgency	rs10651842:AGT	51051439	D/I	chr2p16.3	0.57768	7.1e-07	-0.022	[-0.031,-0.013]	[NRXN1]	Neurexin 1	1005	0	1	.	.	.	.	.	.	.	.	Y	Y	0.896773	-0.00337155	[-0.054, 0.048]	0.594892	0.0067765	[-0.018, 0.032]
Negative Urgency	rs184978170	44577942	A/C	chr15q15.3	0.99671	8.1e-07	-0.204	[-0.285,-0.123]	FRMD5--[]-CASC4	FERM Domain Containing 5; NA	226	0	1	.	.	.	.	.	.	.	.	Y	Y	0.322375	-0.447872	[-1.337, 0.441]	0.8168	0.0340406	[-0.254, 0.322]
Negative Urgency	rs426583	83744723	A/G	chr16q23.3	0.39141	8.1e-07	0.02	[0.012,0.028]	[CDH13]	Cadherin 13	5	1	0	.	.	.	.	.	.	.	.	Y	Y	0.997356	8.49848e-05	[-0.05, 0.05]	0.166877	-0.0155537	[-0.038, 0.007]
Negative Urgency	rs79475341	137431523	D/I	chr4q28.3	0.10145	7.8e-07	0.033	[0.020,0.046]	[]		1514	0	6	.	.	.	.	.	.	.	.	Y	Y	0.361981	-0.0269622	[-0.085, 0.031]	0.0175761	0.0469357	[0.008, 0.086]
Sensation Seeking	rs17436310:C	165001825	C/T	chr2q24.3	0.83662	5.8e-08	-0.028	[-0.038,-0.018]	FIGN---[]---GRB14	Fidgetin, Microtubule Severing Factor; Growth Factor Receptor Bound Protein 14	121	9	112	.	.	.	.	.	.	.	.	Y	Y	0.0948563	-0.0693572	[-0.151, 0.012]	0.0379457	-0.0273904	[-0.053, -0.002]
Sensation Seeking	rs77053901	73034067	C/T	chr9q21.12	0.0753	1.5e-07	0.038	[0.024,0.052]	KLF9-[]---TRPM3	Kruppel Like Factor 9; Transient Receptor Potential Cation Channel Subfamily M Member 3	230	0	4	.	.	.	.	.	.	.	.	Y	Y	0.0722502	-0.125925	[-0.263, 0.012]	0.517215	-0.015065	[-0.061, 0.031]
Sensation Seeking	rs6601556	10922382	C/T	chr8p23.1	0.67489	3.2e-07	0.021	[0.013,0.029]	[XKR6]	XK Related 6	408	0	4	Y	.	.	Y	.	.	.	Y	Y	Y	0.992047	0.000247047	[-0.048, 0.049]	0.0581559	-0.0242548	[-0.049, 0.001]
Sensation Seeking	rs11264359	155282829	A/G	chr1q22	0.25844	4.1e-07	0.022	[0.013,0.030]	[FDPS]	Farnesyl Diphosphate Synthase	179	1	1	Y	.	Y	.	.	.	.	Y	Y	Y	0.0899898	0.0414217	[-0.007, 0.089]	0.242993	0.0134881	[-0.009, 0.036]
Sensation Seeking	rs112787932	32202781	C/T	chr19q12	0.01664	4.9e-07	0.085	[0.052,0.119]	TSHZ3---[]---ZNF507	Teashirt Zinc Finger Homeobox 3; Zinc Finger Protein 507	397	0	1	.	.	.	.	.	.	.	.	Y	Y	0.326686	0.215453	[-0.216, 0.647]	0.925102	0.00502654	[-0.1, 0.11]
Sensation Seeking	rs10767730	28634862	A/G	chr11p14.1	0.3976	6.4e-07	-0.019	[-0.027,-0.012]	METTL15---[]	Methyltransferase Like 15	169	0	13	Y	.	.	.	.	.	.	.	Y	Y	0.341278	-0.0228549	[-0.07, 0.024]	0.0394947	-0.023128	[-0.045, -0.001]
Sensation Seeking	rs11256396	9985796	C/G	chr10p14	0.47029	7.1e-07	-0.019	[-0.027,-0.011]	[]		272	0	1	Y	.	.	.	.	.	.	.	Y	Y	0.962267	-0.00117544	[-0.05, 0.048]	0.939634	-0.000834077	[-0.022, 0.021]
Attentional	rs575186284	65798277	D/I	chr11q13.1	0.169	5.8e-08	0.03	[0.019,0.041]	CATSPER1-[]--GAL3ST3	Cation Channel Sperm Associated 1; Galactose-3-O-Sulfotransferase 3	75	6	35	Y	.	Y	.	.	.	.	Y	Y	Y	0.018945	0.0603874	[0.01, 0.111]	0.380524	0.0132736	[-0.016, 0.043]
Attentional	rs562513	20006784	A/G	chr6p22.3	0.00132	1.3e-07	0.347	[0.218,0.476]	ID4---[]--MBOAT1	Inhibitor Of DNA Binding 4, HLH Protein; Membrane Bound O-Acyltransferase Domain Containing 1	2	0	1	.	.	.	.	.	.	.	.	Y	Y	0.409955	0.0282108	[-0.039, 0.095]	0.937295	0.00359008	[-0.086, 0.093]
Attentional	rs145225651	85604029	D/I	chr3p12.1	0.3164	5e-07	0.023	[0.014,0.033]	[]---CADM2	Cell Adhesion Molecule 2	363	0	1	Y	.	Y	.	.	.	.	Y	.	Y	0.256685	-0.0279285	[-0.076, 0.02]	0.0023256	0.0403687	[0.014, 0.066]
Attentional	rs7154052	38592912	C/T	chr14q21.1	0.99898	5.2e-07	-0.328	[-0.456,-0.200]	TTC6---[]--SSTR1	Tetratricopeptide Repeat Domain 6; Somatostatin Receptor 1	3	0	1	.	.	.	.	.	.	.	.	Y	Y	0.0201499	-0.0825412	[-0.152, -0.013]	0.18759	0.0624427	[-0.03, 0.155]
Attentional	rs3797613	178631820	C/T	chr5q35.3	0.15733	5.7e-07	0.031	[0.019,0.043]	[ADAMTS2]	ADAM Metallopeptidase With Thrombospondin Type 1 Motif 2	908	0	1	.	.	.	.	.	.	.	.	Y	Y	0.628444	0.0233707	[-0.071, 0.118]	0.73058	-0.00685411	[-0.046, 0.032]
Attentional	rs1601647	135323941	A/G	chr4q28.3	0.41859	6.3e-07	0.021	[0.013,0.029]	PABPC4L---[]	Poly(A) Binding Protein Cytoplasmic 4 Like	264	0	2	.	.	.	.	.	.	.	.	Y	Y	0.501355	-0.0228391	[-0.09, 0.044]	0.905674	0.00151568	[-0.024, 0.027]
Attentional	rs6831938	21933996	C/T	chr4p15.2	0.3316	6.7e-07	0.022	[0.013,0.030]	[KCNIP4]	Potassium Voltage-Gated Channel Interacting Protein 4	366	1	1	Y	.	.	.	.	.	.	.	Y	Y	0.917902	0.00253752	[-0.046, 0.051]	0.190072	0.0163883	[-0.008, 0.041]
Attentional	rs16932966	16382882	A/G	chr11p15.1	0.72179	9.3e-07	-0.024	[-0.034,-0.014]	[SOX6]	SRY-Box Transcription Factor 6	53	0	1	Y	.	.	.	.	.	.	.	Y	Y	0.405355	-0.0228153	[-0.077, 0.031]	0.308625	-0.014926	[-0.044, 0.014]
Motor	rs4330392	187239292	C/T	chr4q35.2	0.00124	1.4e-07	-0.356	[-0.489,-0.224]	F11--[]---RP11-215A19.2	Coagulation Factor XI; NA	1	0	1	.	.	.	.	.	3.937	7	.	Y	Y	0.978536	-0.000874501	[-0.065, 0.063]	0.117305	0.0741033	[-0.019, 0.167]
Motor	rs766785181	37098154	D/I	chr15q14	0.99751	5.1e-07	-0.24	[-0.333,-0.146]	[C15orf41]	NA	2	0	1	.	.	.	.	.	.	.	.	Y	Y	0.115524	-0.609168	[-1.369, 0.151]	0.302663	0.156518	[-0.141, 0.454]
Motor	rs5027633	69964093	A/T	chrXq13.1	0.94734	7.8e-07	-0.05	[-0.070,-0.030]	[TEX11]	Testis Expressed 11	262	0	1	.	.	.	.	.	.	.	.	Y	Y	0.319391	0.0313166	[-0.03, 0.093]	0.608902	-0.0139228	[-0.067, 0.039]
Motor	rs2967516	36881643	A/G	chr19q13.12	0.27607	8.1e-07	-0.024	[-0.033,-0.014]	ZFP14--[]-ZFP82	ZFP14 Zinc Finger Protein; ZFP82 Zinc Finger Protein	613	1	0	Y	.	Y	.	.	.	.	Y	Y	Y	0.247897	-0.0350246	[-0.095, 0.025]	0.979212	-0.000375294	[-0.029, 0.028]
Nonplanning	rs9403719	100827758	C/T	chr6q16.3	0.77604	8.4e-08	-0.028	[-0.038,-0.018]	MCHR2---[]-SIM1	Melanin Concentrating Hormone Receptor 2; SIM BHLH Transcription Factor 1	44	5	17	Y	.	.	.	.	.	.	Y	Y	Y	0.968484	-0.00149081	[-0.076, 0.073]	0.239663	0.0174513	[-0.012, 0.047]
Nonplanning	rs150453324	32375325	D/I	chr7p14.3	0.66891	1.1e-07	-0.024	[-0.033,-0.015]	PDE1C--[]---LSM5	Phosphodiesterase 1C; LSM5 Homolog, U6 Small Nuclear RNA And MRNA Degradation Associated	101	12	59	Y	.	Y	.	.	.	.	.	Y	Y	0.480304	-0.0184863	[-0.07, 0.033]	0.0569226	-0.0252315	[-0.051, 0.001]
Nonplanning	rs72819158	100591021	C/T	chr2q11.2	0.91516	1.1e-07	-0.042	[-0.058,-0.026]	[AFF3]	AF4/FMR2 Family Member 3	281	0	11	Y	.	.	.	.	3.731	4	.	Y	.	0.212178	-0.102558	[-0.264, 0.059]	0.92265	-0.00253893	[-0.054, 0.049]
Nonplanning	rs112032591	43846680	D/I	chr11p11.2	0.59221	1.5e-07	-0.023	[-0.032,-0.015]	[HSD17B12]	Hydroxysteroid 17-Beta Dehydrogenase 12	286	0	1	Y	.	Y	.	.	.	.	.	Y	Y	0.705001	0.0100789	[-0.042, 0.062]	0.885731	-0.0018112	[-0.027, 0.023]
Nonplanning	rs12601661	50296779	A/C	chr17q22	0.33127	1.8e-07	0.023	[0.015,0.032]	CA10--[]	Carbonic Anhydrase 10	75	8	65	Y	.	.	.	.	1.851	6	.	Y	.	0.389878	-0.0262414	[-0.086, 0.034]	0.728539	0.00448721	[-0.021, 0.03]
Nonplanning	rs712719	127357644	A/G	chr7q32.1	0.67975	3e-07	0.023	[0.014,0.032]	[SND1]	Staphylococcal Nuclease And Tudor Domain Containing 1	72	3	44	Y	.	Y	.	Y	.	.	Y	Y	Y	0.364124	-0.0352345	[-0.111, 0.041]	0.165354	0.0186396	[-0.008, 0.045]
Nonplanning	rs1601647	135323941	A/G	chr4q28.3	0.41859	5.3e-07	0.022	[0.013,0.030]	PABPC4L---[]	Poly(A) Binding Protein Cytoplasmic 4 Like	306	0	1	.	.	.	.	.	.	.	.	Y	Y	0.700741	0.0138739	[-0.057, 0.085]	0.516842	0.0087031	[-0.018, 0.035]
Nonplanning	rs936146	114294405	C/G	chr7q31.1	0.55662	5.5e-07	-0.021	[-0.030,-0.013]	[FOXP2]	Forkhead Box P2	81	5	12	Y	.	.	.	.	.	.	.	Y	Y	0.814785	-0.00766056	[-0.072, 0.057]	0.345453	-0.0121845	[-0.038, 0.013]
Nonplanning	rs74467130	5074491	C/T	chr3p26.1	0.00745	8.1e-07	-0.13	[-0.182,-0.079]	BHLHE40--[]--ARL8B	Basic Helix-Loop-Helix Family Member E40; ADP Ribosylation Factor Like GTPase 8B	258	0	1	.	.	.	.	.	.	.	.	Y	Y	0.616231	-0.125363	[-0.617, 0.366]	0.705635	0.0303054	[-0.127, 0.188]
Nonplanning	rs11088613	18452141	A/G	chr21q21.1	0.27235	8.5e-07	-0.024	[-0.033,-0.014]	[]---CXADR	CXADR Ig-Like Cell Adhesion Molecule	314	0	1	.	.	.	.	.	.	.	.	Y	Y	0.662185	0.0189924	[-0.066, 0.104]	0.180944	0.0201744	[-0.009, 0.05]
Nonplanning	rs6723324	142489077	A/T	chr2q22.2	0.85992	8.8e-07	-0.031	[-0.043,-0.018]	[LRP1B]	LDL Receptor Related Protein 1B	420	0	1	.	.	.	.	.	.	.	.	Y	Y	0.0826673	0.0498647	[-0.007, 0.106]	0.314775	0.0167403	[-0.016, 0.049]
Drug Experimentation	rs6448746	31160819	C/T	chr4p15.1	0.26551	8e-08	-0.024	[-0.033,-0.015]	PCDH7---[]	Protocadherin 7	36	2	17	Y	.	Y	.	.	7.636	6	.	Y	.	0.82399	0.00562962	[-0.044; 0.055]	0.943687	-0.000949527	[-0.027; 0.025]
Drug Experimentation	rs6589400	113767725	A/C	chr11q23.2	0.20062	2.8e-07	0.025	[0.016,0.035]	USP28--[]-HTR3B	Ubiquitin Specific Peptidase 28; 5-Hydroxytryptamine Receptor 3B	137	2	13	Y	.	.	.	.	2.495	7	Y	Y	.	0.405187	0.0247574	[-0.034; 0.083]	0.380952	0.0130092	[-0.016; 0.042]
Drug Experimentation	rs12673181	86088241	C/G	chr7q21.11	0.69532	4.5e-07	0.022	[0.013,0.031]	[]---GRM3	Glutamate Metabotropic Receptor 3	280	1	9	Y	.	.	.	.	.	.	.	Y	Y	0.359086	0.0338806	[-0.039; 0.106]	0.110726	0.0195113	[-0.004; 0.043]
Drug Experimentation	rs12961849	41243344	A/G	chr18q12.3	0.1443	7.1e-07	0.028	[0.017,0.039]	SYT4---[]	Synaptotagmin 4	262	0	1	.	.	.	.	.	.	.	.	Y	Y	0.225833	-0.0617581	[-0.162; 0.038]	0.713746	0.00522345	[-0.023; 0.033]
Drug Experimentation	rs9236	154916602	A/C	chr1q21.3	0.99821	7.4e-07	0.274	[0.166,0.383]	[PBXIP1]	PBX Homeobox Interacting Protein 1	10	0	1	Y	.	Y	.	.	0.672	.	.	Y	Y	0.211253	0.0376749	[-0.022; 0.097]	0.601151	-0.0237706	[-0.113; 0.065]
The effect allele is shown on the right. The Ngt and Nim columns provide counts of genotyped and imputed variants in the locus with P<10^-6, which can give an indication of the robustness of the signal. The nhgri, coding, eqtl, and clinical columns identify if there is a variant in a relevant catalog (for any phenotype) within 500 kb of the index variant and in moderate to high linkage disequilib…

## Sheet: S9
Supplementary Table 9. Comparison between independent SNPs for the UPPSP, BIS and Drug experimentation traits with previous phenotypes from the GWAS catalog
23andMe_trait	Our lead SNP	chr	bp	snp	PMID	Trait	InitialN	Region	ReportedGene	MappedGene	UpGeneDist	DownGeneDist	Strongest	SNPs	Context	intergenic	RiskAF	P	Ptext	OrBeta	95CI	Platform
Negative Urgency	rs7829975	8	8304502	rs2921077	29739929	Non-melanoma skin cancer	5,912 European ancestry cases, 181,740 European ancestry controls	8p23.1	NR	PRAG1 - NA	60553	NA	rs2921077-G	rs2921077	intergenic_variant	1	NR	7e-06		1.08877	[1.05-1.13]	Affymetrix [5734850] (imputed)
Negative Urgency	rs7829975	8	8318667	rs2921057	30048462	Heel bone mineral density	394,929 European ancestry individuals	8p23.1		PRAG1 - NA	74718	NA	rs2921057-?	rs2921057	non_coding_transcript_exon_variant	1	NR	8e-82		0.0394276	[0.035-0.044] unit decrease	Affymetrix [20259828] (imputed)
Negative Urgency	rs7829975	8	8320104	rs2921051	31451708	Estimated glomerular filtration rate	70,762 European ancestry diabetic individuals, 152,624 European ancestry non-diabetic individuals, 20,967 African American diabetic individuals, 36,369 African American non-diabetic individuals	8p23.1	SGK223	PRAG1 - NA	76155	NA	rs2921051-A	rs2921051	intergenic_variant	1	0.51	2e-10		0.0022	[0.0016-0.0028] unit increase	Affymetrix [NR] (imputed)
Negative Urgency	rs7829975	8	8320104	rs2921051	31761296	Appendicular lean mass	181,862 European ancestry elderly individuals	8p23.1	NR	PRAG1 - NA	76155	NA	rs2921051-A	rs2921051	intergenic_variant	1	0.457743	8e-10		0.0412829	[0.028-0.055] unit increase	Affymetrix [17914406] (imputed)
Negative Urgency	rs7829975	8	8323088	rs2979181	32769997	Thyroid stimulating hormone levels	119,715 European ancestry individuals	8p23.1	PRAG1, CLDN23	PRAG1 - NA	79139	NA	rs2979181-T	rs2979181	intergenic_variant	1	0.495724	4e-11		0.0359	[0.025-0.047] SD decrease	Illumina [22400000] (imputed)
Negative Urgency	rs7829975	8	8363683	rs2980755	32203549	Triglyceride levels	441,016 European ancestry individuals	8p23.1	SGK223	NA - RN7SL178P	NA	76179	rs2980755-A	rs2980755	intergenic_variant	1	0.542263	2e-35		0.0248515	[0.021-0.029] unit increase	Affymetrix [NR] (imputed)
Negative Urgency	rs7829975	8	8363683	rs2980755	29912962	Systolic blood pressure x alcohol consumption (light vs heavy) interaction (2df test)	12,758 European ancestry heavy drinkers, 1,326 African American or Afro-Caribbean heavy drinkers, 648 Asian ancestry heavy drinkers, 364 Hispanic or Latin American heavy drinkers, 43,947 European ancestry light drinkers, 8,239 African American or Afro-Caribbean light drinkers, 1,141 Asian ancestry light drinkers, 4,448 Hispanic or Latin American light drinkers	8p23.1	LOC105379224, SGK223	NA - RN7SL178P	NA	76179	rs2980755-A	rs2980755	intergenic_variant	1	0.55	3e-11	(EA)	NA		Affymetrix, Illumina [up to 39321347] (imputed)
Negative Urgency	rs7829975	8	8363683	rs2980755	29912962	Pulse pressure x alcohol consumption (light vs heavy) interaction (2df test)	56,705 European ancestry heavy and light drinkers, 9,725 African American or Afro-Caribbean heavy and light drinkers, 1,789 Asian ancestry heavy and light drinkers, 4,812 Hispanic or Latin American heavy and light drinkers	8p23.1	LOC105379224, SGK223	NA - RN7SL178P	NA	76179	rs2980755-A	rs2980755	intergenic_variant	1	0.55	1e-10	(EA)	NA		Affymetrix, Illumina [up to 39321347] (imputed)
Negative Urgency	rs7829975	8	8363683	rs2980755	30275531	Triglycerides	215,551 European ancestry individuals, 57,332 African American individuals, 24,743 Hispanic individuals	8p23.1	intergenic	NA - RN7SL178P	NA	76179	rs2980755-A	rs2980755	intergenic_variant	1	0.5437	1e-10		0.0209	[0.014-0.027] mg‚Äâdl-1 increase	Affymetrix [up to 31400000] (imputed)
Negative Urgency	rs7829975	8	8363897	rs2921036	29255261	Neuroticism	329,821 European ancestry individuals	8p23.1	CLDN23, ERI1, MFHAS1, SGK223	NA - RN7SL178P	NA	75965	rs2921036-T	rs2921036	intergenic_variant	1	0.48746	3e-31		11.629	z score increase	Illumina [18485882] (imputed)
Negative Urgency	rs7829975	8	8363897	rs2921036	32231276	Neuroticism	274,107 British ancestry individuals	8p23.1	NR	NA - RN7SL178P	NA	75965	rs2921036-T	rs2921036	intergenic_variant	1	0.4898	3e-20		0.01775	[0.014-0.022] unit increase	NR [8968716] (imputed)
Negative Urgency	rs7829975	8	8363897	rs2921036	29942085	Neuroticism	449,484 European ancestry individuals	8p23.1	NR	NA - RN7SL178P	NA	75965	rs2921036-T	rs2921036	intergenic_variant	1	NR	5e-10		6.229	z score increase	Affymetrix [10847151] (imputed)
Negative Urgency	rs7829975	8	8363897	rs2921036	30643256	Neuroticism	523,783 European ancestry individuals	8p23.1	NR	NA - RN7SL178P	NA	75965	rs2921036-C	rs2921036	intergenic_variant	1	0.509536	3e-32		0.0219983	[0.018-0.026] unit decrease	NR [NR]
Negative Urgency	rs7829975	8	8363897	rs2921036	30643256	Well-being spectrum (multivariate analysis)	2,083,151 European ancestry individuals	8p23.1	NR	NA - RN7SL178P	NA	75965	rs2921036-C	rs2921036	intergenic_variant	1	0.509536	7e-15		0.00714813	[0.0053-0.0089] unit decrease	NR [NR]
Negative Urgency	rs7829975	8	8363897	rs2921036	30867560	General factor of neuroticism	270,059 British ancestry individuals	8p23.1	ENSG00000254153	NA - RN7SL178P	NA	75965	rs2921036-T	rs2921036	intergenic_variant	1	NR	5e-18		0.015042	[0.012-0.018] unit decrease	Affymetrix [18485882] (imputed)
Negative Urgency	rs7829975	8	8363897	rs2921036	34021172	Waist-hip index	186,825 British ancestry men	8p23.1	CTA-398F10.2	NA - RN7SL178P	NA	75965	rs2921036-T	rs2921036	intergenic_variant	1	NR	2e-18		0.0274284	[0.021-0.034] unit increase	Affymetrix [127266] (imputed)
Negative Urgency	rs7829975	8	8363897	rs2921036	34021172	Waist-to-hip ratio adjusted for BMI	186,825 British ancestry men	8p23.1	CTA-398F10.2	NA - RN7SL178P	NA	75965	rs2921036-T	rs2921036	intergenic_variant	1	NR	1e-16		0.026038	[0.02-0.032] unit increase	Affymetrix [323858] (imputed)
Negative Urgency	rs7829975	8	8378102	rs13270194	29912962	Systolic blood pressure x alcohol consumption interaction (2df test)	63,608 European ancestry drinkers, 10,193 African American or Afro-Caribbean heavy drinkers, 2,441 Asian ancestry drinkers, 5,084 Hispanic or Latin American drinkers, 27,494 European ancestry non-drinkers, 11,224 African American or Afro-Caribbean non-drinkers, 9,924 Asian ancestry non-drinkers, 3,387 Hispanic or Latin American non-drinkers	8p23.1	LOC105379224, SGK223	NA - RN7SL178P	NA	61760	rs13270194-T	rs13270194	regulatory_region_variant	1	0.51	2e-20	(EA)	NA		Affymetrix, Illumina [up to 39321347] (imputed)
Negative Urgency	rs7829975	8	8378102	rs13270194	30239722	Waist-to-hip ratio adjusted for BMI	315,284 European ancestry male individuals	8p23.1	NR	NA - RN7SL178P	NA	61760	rs13270194-T	rs13270194	regulatory_region_variant	1	0.5021	5e-19		0.0176	[0.014-0.022] unit increase	NR [~ 27400000] (imputed)
Negative Urgency	rs7829975	8	8380471	rs7827182	32376654	Adult body size	453,169 European ancestry individuals	8p23.1	SGK223	NA - RN7SL178P	NA	59391	rs7827182-G	rs7827182	regulatory_region_variant	1	0.51076	3e-16		0.0112266	[0.0085-0.0139] unit decrease	Affymetrix [12370749]
Negative Urgency	rs7829975	8	8382705	rs7823056	29912962	Systolic blood pressure x alcohol consumption (light vs heavy) interaction (2df test)	12,758 European ancestry heavy drinkers, 1,326 African American or Afro-Caribbean heavy drinkers, 648 Asian ancestry heavy drinkers, 364 Hispanic or Latin American heavy drinkers, 43,947 European ancestry light drinkers, 8,239 African American or Afro-Caribbean light drinkers, 1,141 Asian ancestry light drinkers, 4,448 Hispanic or Latin American light drinkers	8p23.1	LOC105379224, SGK223	NA - RN7SL178P	NA	57157	rs7823056-A	rs7823056	intergenic_variant	1	0.41	1e-11	(AA, EA)	NA		Affymetrix, Illumina [up to 39321347] (imputed)
Negative Urgency	rs7829975	8	8382705	rs7823056	29912962	Pulse pressure x alcohol consumption (light vs heavy) interaction (2df test)	56,705 European ancestry heavy and light drinkers, 9,725 African American or Afro-Caribbean heavy and light drinkers, 1,789 Asian ancestry heavy and light drinkers, 4,812 Hispanic or Latin American heavy and light drinkers	8p23.1	LOC105379224, SGK223	NA - RN7SL178P	NA	57157	rs7823056-A	rs7823056	intergenic_variant	1	0.5	3e-11	(AA, EA)	NA		Affymetrix, Illumina [up to 39321347] (imputed)
Negative Urgency	rs7829975	8	8382705	rs7823056	29455858	Diastolic blood pressure x smoking status (current vs non-current) interaction (2df test)	14,607 European ancestry current smokers, 65,935 European ancestry former and never smokers, 5,545 African ancestry current smokers, 21,571 African ancestry former and never smokers, 2,465 Asian ancestry current smokers, 10,973 Asian ancestry former and never smokers, 1,068 Hispanic current smokers, 7,737 Hispanic former and never smokers	8p23.1	PRAG1, MFHAS1	NA - RN7SL178P	NA	57157	rs7823056-?	rs7823056	intergenic_variant	1	NR	1e-11		NA		Affymetrix, Illumina [18800000] (imputed)
Negative Urgency	rs7829975	8	8382705	rs7823056	29455858	Systolic blood pressure x smoking status (current vs non-current) interaction (2df test)	14,607 European ancestry current smokers, 65,935 European ancestry former and never smokers, 5,545 African ancestry current smokers, 21,571 African ancestry former and never smokers, 2,465 Asian ancestry current smokers, 10,973 Asian ancestry former and never smokers, 1,068 Hispanic current smokers, 7,737 Hispanic former and never smokers	8p23.1	PRAG1, MFHAS1	NA - RN7SL178P	NA	57157	rs7823056-?	rs7823056	intergenic_variant	1	NR	3e-23		NA		Affymetrix, Illumina [18800000] (imputed)
Negative Urgency	rs7829975	8	8382705	rs7823056	29455858	Diastolic blood pressure x smoking status (ever vs never) interaction (2df test)	43,016 European ancestry ever smokers, 37,535 European ancestry never smokers, 12,693 African ancestry ever smokers, 13,121 African ancestry never smokers, 4,142 Asian ancestry ever smokers, 9,296 Asian ancestry never smokers, 3,228 Hispanic ever smokers, 5,577 Hispanic never smokers	8p23.1	PRAG1, MFHAS1	NA - RN7SL178P	NA	57157	rs7823056-?	rs7823056	intergenic_variant	1	NR	4e-11	(EA)	NA		Affymetrix, Illumina [18800000] (imputed)
Negative Urgency	rs7829975	8	8382705	rs7823056	29455858	Diastolic blood pressure x smoking status (current vs non-current) interaction (2df test)	14,607 European ancestry current smokers, 65,935 European ancestry former and never smokers, 5,545 African ancestry current smokers, 21,571 African ancestry former and never smokers, 2,465 Asian ancestry current smokers, 10,973 Asian ancestry former and never smokers, 1,068 Hispanic current smokers, 7,737 Hispanic former and never smokers	8p23.1	PRAG1, MFHAS1	NA - RN7SL178P	NA	57157	rs7823056-?	rs7823056	intergenic_variant	1	NR	1e-11	(EA)	NA		Affymetrix, Illumina [18800000] (imputed)
Negative Urgency	rs7829975	8	8382705	rs7823056	29455858	Systolic blood pressure x smoking status (ever vs never) interaction (2df test)	43,016 European ancestry ever smokers, 37,535 European ancestry never smokers, 12,693 African ancestry ever smokers, 13,121 African ancestry never smokers, 4,142 Asian ancestry ever smokers, 9,296 Asian ancestry never smokers, 3,228 Hispanic ever smokers, 5,577 Hispanic never smokers	8p23.1	PRAG1, MFHAS1	NA - RN7SL178P	NA	57157	rs7823056-?	rs7823056	intergenic_variant	1	NR	8e-22		NA		Affymetrix, Illumina [18800000] (imputed)
Negative Urgency	rs7829975	8	8382705	rs7823056	29455858	Diastolic blood pressure x smoking status (ever vs never) interaction (2df test)	43,016 European ancestry ever smokers, 37,535 European ancestry never smokers, 12,693 African ancestry ever smokers, 13,121 African ancestry never smokers, 4,142 Asian ancestry ever smokers, 9,296 Asian ancestry never smokers, 3,228 Hispanic ever smokers, 5,577 Hispanic never smokers	8p23.1	PRAG1, MFHAS1	NA - RN7SL178P	NA	57157	rs7823056-?	rs7823056	intergenic_variant	1	NR	2e-11		NA		Affymetrix, Illumina [18800000] (imputed)
Negative Urgency	rs7829975	8	8382705	rs7823056	29455858	Systolic blood pressure x smoking status (ever vs never) interaction (2df test)	43,016 European ancestry ever smokers, 37,535 European ancestry never smokers, 12,693 African ancestry ever smokers, 13,121 African ancestry never smokers, 4,142 Asian ancestry ever smokers, 9,296 Asian ancestry never smokers, 3,228 Hispanic ever smokers, 5,577 Hispanic never smokers	8p23.1	PRAG1, MFHAS1	NA - RN7SL178P	NA	57157	rs7823056-?	rs7823056	intergenic_variant	1	NR	3e-21	(EA)	NA		Affymetrix, Illumina [18800000] (imputed)
Negative Urgency	rs7829975	8	8382705	rs7823056	29455858	Systolic blood pressure x smoking status (current vs non-current) interaction (2df test)	14,607 European ancestry current smokers, 65,935 European ancestry former and never smokers, 5,545 African ancestry current smokers, 21,571 African ancestry former and never smokers, 2,465 Asian ancestry current smokers, 10,973 Asian ancestry former and never smokers, 1,068 Hispanic current smokers, 7,737 Hispanic former and never smokers	8p23.1	PRAG1, MFHAS1	NA - RN7SL178P	NA	57157	rs7823056-?	rs7823056	intergenic_variant	1		3e-22	(EA)	NA		Affymetrix, Illumina [18800000] (imputed)
Negative Urgency	rs7829975	8	8382705	rs7823056	34021172	Waist circumference adjusted for body mass index	186,825 British ancestry men	8p23.1	CTD-3023L14.3	NA - RN7SL178P	NA	57157	rs7823056-G	rs7823056	intergenic_variant	1	NR	9e-18		0.0265066	[0.02-0.033] unit decrease	Affymetrix [321114] (imputed)
Negative Urgency	rs7829975	8	8382705	rs7823056	34021172	Body shape index	186,825 British ancestry men	8p23.1	CTD-3023L14.3	NA - RN7SL178P	NA	57157	rs7823056-G	rs7823056	intergenic_variant	1	NR	1e-14		0.0239379	[0.018-0.03] unit decrease	Affymetrix [323858] (imputed)
Negative Urgency	rs7829975	8	8383140	rs61296026	34021172	Body shape index	219,872 British ancestry women	8p23.1	CTD-3023L14.3	NA - RN7SL178P	NA	56722	rs61296026-G	rs61296026	intergenic_variant	1	NR	6e-15		0.0224259	[0.017-0.028] unit decrease	Affymetrix [321169] (imputed)
Negative Urgency	rs7829975	8	8383140	rs61296026	34021172	Waist circumference adjusted for body mass index	219,872 British ancestry women	8p23.1	CTD-3023L14.3	NA - RN7SL178P	NA	56722	rs61296026-G	rs61296026	intergenic_variant	1	NR	2e-16		0.0236162	[0.018-0.029] unit decrease	Affymetrix [321114] (imputed)
Negative Urgency	rs7829975	8	8384647	rs6995407	29912962	Pulse pressure x alcohol consumption interaction (2df test)	91,099 European ancestry drinkers and non-drinkers, 21,416 African American or Afro-Caribbean drinkers and non-drinkers, 12,365 Asian ancestry drinkers and non-drinkers, 8,470 Hispanic or Latin American drinkers and non-drinkers	8p23.1	LOC105379224, SGK223	NA - RN7SL178P	NA	55215	rs6995407-C	rs6995407	regulatory_region_variant	1	0.51	2e-16	(EA)	NA		Affymetrix, Illumina [up to 39321347] (imputed)
Negative Urgency	rs7829975	8	8387095	rs7826238	28739976	Systolic blood pressure	150,134 European ancestry individuals	8p23.1	intergenic	NA - RN7SL178P	NA	52767	rs7826238-T	rs7826238	intergenic_variant	1	0.474	3e-15		0.335	[0.25-0.42] unit increase	Affymetrix, Illumina, Perlegen [7994604] (imputed)
Negative Urgency	rs7829975	8	8387095	rs7826238	28739976	Systolic blood pressure	150,134 European ancestry individuals	8p23.1	intergenic	NA - RN7SL178P	NA	52767	rs7826238-T	rs7826238	intergenic_variant	1	0.474	8e-07	(EA, initial)	0.357	[0.22-0.5] unit increase	Affymetrix, Illumina, Perlegen [7994604] (imputed)
Negative Urgency	rs7829975	8	8524474	rs11992186	29255261	Neuroticism	329,821 European ancestry individuals	8p23.1	intergenic	RN7SL178P - CLDN23	84309	34973	rs11992186-C	rs11992186	intron_variant	1	0.48898	3e-27		10.818	z score increase	Illumina [18485882] (imputed)
Negative Urgency	rs7829975	8	8524474	rs11992186	31761296	Appendicular lean mass	181,862 European ancestry elderly individuals	8p23.1	NR	RN7SL178P - CLDN23	84309	34973	rs11992186-C	rs11992186	intron_variant	1	0.495468	2e-09		0.0412195	[0.028-0.055] unit decrease	Affymetrix [17914406] (imputed)
Negative Urgency	rs7829975	8	8524474	rs11992186	30696823	Morning person	252,287 European ancestry cases, 150,908 European ancestry controls	8p23.1	SGK223, CLDN23	RN7SL178P - CLDN23	84309	34973	rs11992186-G	rs11992186	intron_variant	1	0.5073	6e-14		1.02743		Affymetrix [11880941] (imputed)
Negative Urgency	rs7829975	8	8547313	rs6989926	34021172	Waist circumference adjusted for body mass index	186,825 British ancestry men	8p23.1	CLDN23	NA - CLDN23	NA	12134	rs6989926-A	rs6989926	regulatory_region_variant	1	NR	2e-12		0.0218416	[0.016-0.028] unit decrease	Affymetrix [321114] (imputed)
Negative Urgency	rs7829975	8	8547313	rs6989926	34021172	Body shape index	186,825 British ancestry men	8p23.1	CLDN23	NA - CLDN23	NA	12134	rs6989926-A	rs6989926	regulatory_region_variant	1	NR	5e-09		0.0182036	[0.012-0.024] unit decrease	Affymetrix [323858] (imputed)
Negative Urgency	rs7829975	8	8548117	rs7829975	29187730	Mood instability	53,525 European ancestry cases, 60,443 European ancestry controls	8p23.1	CLDN23, MFHAS1	NA - CLDN23	NA	11330	rs7829975-A	rs7829975	intergenic_variant	1	0.516	2e-09		0.051	[0.034-0.068] unit increase	Affymetrix [8797848] (imputed)
Negative Urgency	rs7829975	8	8548117	rs7829975	29187730	Mood instability	43,660 European ancestry cases without a psychiatric disorder diagnosis, 60,443 European ancestry controls	8p23.1	CLDN23, MFHAS1	NA - CLDN23	NA	11330	rs7829975-A	rs7829975	intergenic_variant	1	0.523	5e-09		0.052	[0.034-0.07] unit increase	Affymetrix [8797848] (imputed)
Negative Urgency	rs7829975	8	8549874	rs1554533	30867560	General factor of neuroticism	270,059 British ancestry individuals	8p23.1	CLDN23	NA - CLDN23	NA	9573	rs1554533-A	rs1554533	intergenic_variant	1	NR	3e-13		0.012677	[0.0093-0.0161] unit increase	Affymetrix [18485882] (imputed)
Negative Urgency	rs7829975	8	8587571	rs488904	34021172	Hip circumference adjusted for BMI	219,872 British ancestry women	8p23.1	RP11-211C9.1	CLDN23 - MFHAS1	25965	53293	rs488904-T	rs488904	intron_variant	1	NR	2e-08		0.0157605	[0.01-0.021] unit decrease	Affymetrix [321016] (imputed)
Negative Urgency	rs7829975	8	8604423	rs6985207	34021172	Waist circumference adjusted for body mass index	186,825 British ancestry men	8p23.1	RP11-211C9.1	CLDN23 - MFHAS1	42817	36441	rs6985207-C	rs6985207	intron_variant	1	NR	3e-08		0.0172296	[0.011-0.023] unit increase	Affymetrix [321114] (imputed)
Negative Urgency	rs7829975	8	8633548	rs609958	33859377	Depression	at least 5,919 European ancestry cases, at least 130,691 European ancestry controls	8p23.1	RP11, 211C9.1	CLDN23 - MFHAS1	71942	7316	rs609958-T	rs609958	intron_variant	1	0.4553	7e-09		0.0129866	[0.0079-0.018] unit decrease	NR [9417325] (imputed)
Negative Urgency	rs7829975	8	8641145	rs2428	31761296	Appendicular lean mass	181,862 European ancestry elderly individuals	8p23.1	NR	MFHAS1, MFHAS1	NA	NA	rs2428-T	rs2428	3_prime_UTR_variant	0	0.474327	1e-09		0.0405594	[0.027-0.054] unit increase	Affymetrix [17914406] (imputed)
Negative Urgency	rs7829975	8	8641145	rs2428	30867560	General factor of neuroticism	270,059 British ancestry individuals	8p23.1	MFHAS1	MFHAS1, MFHAS1	NA	NA	rs2428-C	rs2428	3_prime_UTR_variant	0	NR	1e-18		0.015359	[0.012-0.019] unit decrease	Affymetrix [18485882] (imputed)
Negative Urgency	rs7829975	8	8646246	rs12682352	29255261	Neuroticism	329,821 European ancestry individuals	8p23.1	NR	MFHAS1, MFHAS1	NA	NA	rs12682352-C	rs12682352	intron_variant	0	0.47697	1e-24		0.05752	[0.047-0.069] unit decrease	Illumina [18485882] (imputed)
Negative Urgency	rs7829975	8	8646246	rs12682352	32066663	Fish- and plant-related diet	154,123 European ancestry men, 181,453 European ancestry women	8p23.1	PRAG1, CLDN23, MFHAS1, ERI1, PPP1R3B, TNKS, MSRA, RP1L1, C8orf74, SOX7, PINX1, XKR6, MTMR9, SLC35G5, FAM167A, BLK, GATA4, C8orf49, FDFT1, CTSB, DEFB136, DEFB135, DEFB134, DEFB130	MFHAS1, MFHAS1	NA	NA	rs12682352-?	rs12682352	intron_variant	0	NR	2e-12		0.0172081	[0.012-0.022] unit decrease	Affymetrix [25921788] (imputed)
Negative Urgency	rs7829975	8	8646246	rs12682352	27067015	Neuroticism	91,370 European ancestry individuals, 15,346 individuals	8p23.1	Intergenic	MFHAS1, MFHAS1	NA	NA	rs12682352-T	rs12682352	intron_variant	0	0.525	2e-15		0.115	[0.088-0.142] unit increase	Affymetrix [7207648] (imputed)
Negative Urgency	rs7829975	8	8652889	rs7832968	30643256	Neuroticism	523,783 European ancestry individuals	8p23.1	NR	MFHAS1, MFHAS1	NA	NA	rs7832968-A	rs7832968	intron_variant	0	0.467931	5e-31		0.0216245	[0.018-0.025] unit decrease	NR [NR]
Negative Urgency	rs7829975	8	8654057	rs2409091	33972514	Liver enzyme levels (alkaline phosphatase)	437,438 European ancestry individuals	8p23.1	MFHAS1	MFHAS1, MFHAS1	NA	NA	rs2409091-G	rs2409091	intron_variant	0	0.525198	1e-66		0.00402452	[0.0036-0.0045] unit decrease	Affymetrix [13995440] (imputed)
Negative Urgency	rs7829975	8	8661681	rs12544992	33547301	Aspartate aminotransferase levels	389,565 European ancestry individuals	8p23.1	MFHAS1	MFHAS1, MFHAS1	NA	NA	rs12544992-G	rs12544992	intron_variant	0	0.47	1e-23		10	z-score increase	Affymetrix [4314223] (imputed)
Negative Urgency	rs7829975	8	8665802	rs9644776	32066663	Cooked vegetable consumption	335,576 European ancestry individuals	8p23.1	MFHAS1	MFHAS1, MFHAS1	NA	NA	rs9644776-?	rs9644776	intron_variant	0	NR	3e-08		0.0136109	[0.0088-0.0184] unit decrease	Affymetrix [25921788] (imputed)
Negative Urgency	rs7829975	8	8670736	rs59046059	34021172	Body shape index	219,872 British ancestry women	8p23.1	MFHAS1	MFHAS1, MFHAS1	NA	NA	rs59046059-A	rs59046059	intron_variant	0	NR	1e-09		0.0173555	[0.012-0.023] unit decrease	Affymetrix [321169] (imputed)
Negative Urgency	rs7829975	8	8671962	rs11784052	31152163	Estimated glomerular filtration rate	567,460 European ancestry individuals	8p23.1	MFHAS1	MFHAS1, MFHAS1	NA	NA	rs11784052-T	rs11784052	intron_variant	0	0.4636	4e-19		0.0027	[0.0019-0.0035] unit increase	Affymetrix, Illumina [8834748] (imputed)
Negative Urgency	rs7829975	8	8684953	rs1533059	31152163	Estimated glomerular filtration rate	567,460 European ancestry individuals, 165,726 East Asian ancestry individuals, 13,842 African American individuals, 13,359 South Asian ancestry individuals, 4,961 Hispanic individuals	8p23.1	MFHAS1	MFHAS1, MFHAS1	NA	NA	rs1533059-A	rs1533059	intron_variant	0	0.5142	4e-18		0.0025	[0.0019-0.0031] unit increase	Affymetrix, Illumina [8221591] (imputed)
Negative Urgency	rs7829975	8	8685854	rs1039916	29255261	Neuroticism	329,821 European ancestry individuals	8p23.1	intergenic	MFHAS1, MFHAS1	NA	NA	rs1039916-A	rs1039916	intron_variant	0	0.51625	6e-30		11.371	z score increase	Illumina [18485882] (imputed)
Negative Urgency	rs7829975	8	8687054	rs3789849	33972514	Liver enzyme levels (alanine transaminase)	437,267 European ancestry individuals	8p23.1	MFHAS1	MFHAS1, MFHAS1	NA	NA	rs3789849-G	rs3789849	intron_variant	0	0.571904	8e-25		0.00407028	[0.0033-0.0048] unit decrease	Affymetrix [13995440] (imputed)
Negative Urgency	rs7829975	8	8687054	rs3789849	34021172	Waist circumference adjusted for body mass index	219,872 British ancestry women	8p23.1	MFHAS1	MFHAS1, MFHAS1	NA	NA	rs3789849-C	rs3789849	intron_variant	0	NR	1e-11		0.0195772	[0.014-0.025] unit decrease	Affymetrix [321114] (imputed)
Negative Urgency	rs7829975	8	8687054	rs3789849	34021172	Hip circumference adjusted for BMI	219,872 British ancestry women	8p23.1	MFHAS1	MFHAS1, MFHAS1	NA	NA	rs3789849-C	rs3789849	intron_variant	0	NR	1e-09		0.0174267	[0.012-0.023] unit decrease	Affymetrix [321016] (imputed)
Negative Urgency	rs7829975	8	8699757	rs7820146	32916098	Electrocardiogram morphology (amplitude at temporal datapoints)	63,706 European and unknown ancestry individuals	8p23.1	MFHAS1	MFHAS1, MFHAS1	NA	NA	rs7820146-T	rs7820146	intron_variant	0	0.554373	5e-17	(-36 ms)	0.0473058	[0.036-0.058] unit increase	Affymetrix [10000000] (imputed)
Negative Urgency	rs7829975	8	8699757	rs7820146	32916098	Electrocardiogram morphology (amplitude at temporal datapoints)	63,706 European and unknown ancestry individuals	8p23.1	MFHAS1	MFHAS1, MFHAS1	NA	NA	rs7820146-T	rs7820146	intron_variant	0	0.554373	6e-14	(-38 ms)	0.0424214	[0.031-0.054] unit increase	Affymetrix [10000000] (imputed)
Negative Urgency	rs7829975	8	8706332	rs408459	34021172	Waist circumference adjusted for body mass index	186,825 British ancestry men	8p23.1	MFHAS1	MFHAS1, MFHAS1	NA	NA	rs408459-C	rs408459	intron_variant	0	NR	1e-10		0.020125	[0.014-0.026] unit decrease	Affymetrix [321114] (imputed)
Negative Urgency	rs7829975	8	8706332	rs408459	34021172	Body shape index	186,825 British ancestry men	8p23.1	MFHAS1	MFHAS1, MFHAS1	NA	NA	rs408459-C	rs408459	intron_variant	0	NR	4e-08		0.0171918	[0.011-0.023] unit decrease	Affymetrix [323858] (imputed)
Negative Urgency	rs7829975	8	8707197	rs1877119	34021172	Waist circumference adjusted for body mass index	186,825 British ancestry men	8p23.1	MFHAS1	MFHAS1, MFHAS1	NA	NA	rs1877119-G	rs1877119	intron_variant	0	NR	7e-13		0.0225933	[0.016-0.029] unit decrease	Affymetrix [321114] (imputed)
Negative Urgency	rs7829975	8	8721473	rs4382480	32541925	Type 2 diabetes	148,726 European ancestry cases, 24,646 African American cases, 8,616 Hispanic cases, 46,511 Asian ancestry cases, 965,732 European ancestry controls, 31,446 African American controls, 11,829 Hispanic controls, 169,776 Asian ancestry controls	8p23.1	NR	MFHAS1, MFHAS1	NA	NA	rs4382480-G	rs4382480	intron_variant	0	0.5386	2e-13		0.0306	[0.022-0.039] unit decrease	Affymetrix, Illumina [at least 945603] (imputed)
Negative Urgency	rs7829975	8	8722675	rs332037	34021172	Body shape index	186,825 British ancestry men	8p23.1	MFHAS1	MFHAS1, MFHAS1	NA	NA	rs332037-T	rs332037	intron_variant	0	NR	4e-08		0.0172118	[0.011-0.023] unit decrease	Affymetrix [323858] (imputed)
Negative Urgency	rs7829975	8	8723651	rs332039	34021172	Waist circumference adjusted for body mass index	219,872 British ancestry women	8p23.1	MFHAS1	MFHAS1, MFHAS1	NA	NA	rs332039-G	rs332039	intron_variant	0	NR	6e-10		0.0177816	[0.012-0.023] unit decrease	Affymetrix [321114] (imputed)
Negative Urgency	rs7829975	8	8729761	rs907183	31015401	Medication use (calcium channel blockers)	31,904 European ancestry cases, 172,474 European ancestry controls	8p23.1	MFHAS1	MFHAS1, MFHAS1	NA	NA	rs907183-C	rs907183	intron_variant	0	0.458738	1e-08		0.0462174	[0.03-0.062] unit increase	Affymetrix [7288503] (imputed)
Negative Urgency	rs7829975	8	8730488	rs332040	32066663	Fish- and plant-related diet	154,123 European ancestry men, 181,453 European ancestry women	8p23.1	PRAG1, MFHAS1, ERI1, MSRA, RP1L1, C8orf74, SOX7, PINX1, XKR6, MTMR9, SLC35G5, C8orf12, FAM167A, BLK, GATA4, DEFB136, DEFB135, DEFB134, DEFB130	MFHAS1, MFHAS1	NA	NA	rs332040-?	rs332040	intron_variant	0	NR	1e-10	(female)	0.0213486	[0.015-0.028] unit decrease	Affymetrix [25921788] (imputed)
Negative Urgency	rs7829975	8	8730488	rs332040	31015401	Medication use (agents acting on the renin-angiotensin system)	62,752 European ancestry cases, 174,778 European ancestry controls	8p23.1	MFHAS1	MFHAS1, MFHAS1	NA	NA	rs332040-A	rs332040	intron_variant	0	0.456548	2e-12		0.0429165	[0.031-0.055] unit increase	Affymetrix [7288503] (imputed)
Negative Urgency	rs7829975	8	8730488	rs332040	34021172	Waist-hip index	186,825 British ancestry men	8p23.1	MFHAS1	MFHAS1, MFHAS1	NA	NA	rs332040-A	rs332040	intron_variant	0	NR	2e-12		0.0221342	[0.016-0.028] unit decrease	Affymetrix [127266] (imputed)
Negative Urgency	rs7829975	8	8730488	rs332040	34021172	Waist-to-hip ratio adjusted for BMI	186,825 British ancestry men	8p23.1	MFHAS1	MFHAS1, MFHAS1	NA	NA	rs332040-A	rs332040	intron_variant	0	NR	4e-11		0.0208844	[0.015-0.027] unit decrease	Affymetrix [323858] (imputed)
Negative Urgency	rs4840542	8	10758213	rs10107145	28739976	Systolic blood pressure	150,134 European ancestry individuals	8p23.1	intergenic	XKR6	NA	NA	rs10107145-G	rs10107145	intron_variant	0	0.528	1e-17		0.361	[0.28-0.44] unit decrease	Affymetrix, Illumina, Perlegen [7994604] (imputed)
Negative Urgency	rs4840542	8	10758213	rs10107145	28739976	Systolic blood pressure	150,134 European ancestry individuals	8p23.1	intergenic	XKR6	NA	NA	rs10107145-G	rs10107145	intron_variant	0	0.528	1e-08	(EA, initial)	0.406	[0.26-0.55] unit decrease	Affymetrix, Illumina, Perlegen [7994604] (imputed)
Negative Urgency	rs4840542	8	10796472	rs7005884	32665545	Subcortical volume (MOSTest)	26,502 European ancestry individuals	8p23.1	MAGI1	XKR6	NA	NA	rs7005884-?	rs7005884	intron_variant	0		4e-14		NA		NR [7428630] (imputed)
Negative Urgency	rs4840542	8	10802146	rs12546366	30664634	Body fat distribution (trunk fat ratio)	55,006 British ancestry males, 61,132 British ancestry females	8p23.1	XKR6	XKR6	NA	NA	rs12546366-T	rs12546366	intron_variant	0	0.4529	1e-07		0.01348	NR unit decrease (replication)	Affymetrix [25472837] (imputed)
Negative Urgency	rs4840542	8	10802146	rs12546366	30664634	Body fat distribution (arm fat ratio)	55,006 British ancestry males, 61,132 British ancestry females	8p23.1	XKR6	XKR6	NA	NA	rs12546366-T	rs12546366	intron_variant	0	0.4529	3e-16		0.0196	NR unit increase (replication)	Affymetrix [25472837] (imputed)
Negative Urgency	rs4840542	8	10802146	rs12546366	30664634	Body fat distribution (arm fat ratio)	55,006 British ancestry males, 61,132 British ancestry females	8p23.1	XKR6	XKR6	NA	NA	rs12546366-T	rs12546366	intron_variant	0	0.4529	8e-14	(females)	0.0212	NR unit increase (replication)	Affymetrix [25472837] (imputed)
Negative Urgency	rs4840542	8	10802146	rs12546366	30664634	Body fat distribution (arm fat ratio)	55,006 British ancestry males, 61,132 British ancestry females	8p23.1	XKR6	XKR6	NA	NA	rs12546366-T	rs12546366	intron_variant	0	0.4529	5e-07	(males)	0.01806	NR unit increase (replication)	Affymetrix [25472837] (imputed)
Negative Urgency	rs4840542	8	10810451	rs10096511	30643256	Neuroticism	523,783 European ancestry individuals	8p23.1	NR	XKR6	NA	NA	rs10096511-G	rs10096511	intron_variant	0	0.527903	1e-31		0.0217212	[0.018-0.025] unit increase	NR [NR]
Negative Urgency	rs4840542	8	10811829	rs11250097	29255261	Neuroticism	329,821 European ancestry individuals	8p23.1	intergenic	XKR6	NA	NA	rs11250097-T	rs11250097	intron_variant	0	0.4652	9e-31		11.532	z score decrease	Illumina [18485882] (imputed)
Negative Urgency	rs4840542	8	10811829	rs11250097	31666681	White matter microstructure (radial diusivities)	17,706 European ancestry individuals	8p23.1	NR	XKR6	NA	NA	rs11250097-?	rs11250097	intron_variant	0		4e-08	(Fornix (cres) / Stria terminalis)	NA		NR [8955960] (imputed)
Negative Urgency	rs4840542	8	10813197	rs35910832	34021172	Body shape index	219,872 British ancestry women	8p23.1	XKR6	XKR6	NA	NA	rs35910832-T	rs35910832	intron_variant	0	NR	5e-10		0.0177682	[0.012-0.023] unit decrease	Affymetrix [321169] (imputed)
Negative Urgency	rs4840542	8	10813197	rs35910832	34021172	Waist circumference adjusted for body mass index	219,872 British ancestry women	8p23.1	XKR6	XKR6	NA	NA	rs35910832-T	rs35910832	intron_variant	0	NR	4e-12		0.0198302	[0.014-0.025] unit decrease	Affymetrix [321114] (imputed)
Negative Urgency	rs4840542	8	10818607	rs11250098	26835600	Morning vs. evening chronotype	38,937 European ancestry morning chronotype individuals, 50,346 European ancestry evening chronotype individuals	8p23.1	NR	XKR6	NA	NA	rs11250098-?	rs11250098	intron_variant	0	NR	4e-06		NA		Illumina [7427422] (imputed)
Negative Urgency	rs4840542	8	10818657	rs11250099	34021172	Hip circumference adjusted for BMI	219,872 British ancestry women	8p23.1	XKR6	XKR6	NA	NA	rs11250099-A	rs11250099	intron_variant	0	NR	3e-08		0.0156772	[0.01-0.021] unit decrease	Affymetrix [321016] (imputed)
Negative Urgency	rs4840542	8	10819854	rs4841465	29912962	Systolic blood pressure x alcohol consumption (light vs heavy) interaction (2df test)	12,758 European ancestry heavy drinkers, 1,326 African American or Afro-Caribbean heavy drinkers, 648 Asian ancestry heavy drinkers, 364 Hispanic or Latin American heavy drinkers, 43,947 European ancestry light drinkers, 8,239 African American or Afro-Caribbean light drinkers, 1,141 Asian ancestry light drinkers, 4,448 Hispanic or Latin American light drinkers	8p23.1	XKR6	XKR6	NA	NA	rs4841465-T	rs4841465	intron_variant	0	0.52	1e-12	(EA)	NA		Affymetrix, Illumina [up to 39321347] (imputed)
Negative Urgency	rs4840542	8	10819854	rs4841465	29912962	Systolic blood pressure x alcohol consumption interaction (2df test)	63,608 European ancestry drinkers, 10,193 African American or Afro-Caribbean heavy drinkers, 2,441 Asian ancestry drinkers, 5,084 Hispanic or Latin American drinkers, 27,494 European ancestry non-drinkers, 11,224 African American or Afro-Caribbean non-drinkers, 9,924 Asian ancestry non-drinkers, 3,387 Hispanic or Latin American non-drinkers	8p23.1	XKR6	XKR6	NA	NA	rs4841465-T	rs4841465	intron_variant	0	0.52	1e-20	(EA)	NA		Affymetrix, Illumina [up to 39321347] (imputed)
Negative Urgency	rs4840542	8	10831868	rs10096421	31152163	Estimated glomerular filtration rate	567,460 European ancestry individuals	8p23.1	XKR6	XKR6	NA	NA	rs10096421-T	rs10096421	intron_variant	0	0.4706	5e-12		0.002	[0.0012-0.0028] unit increase	Affymetrix, Illumina [8834748] (imputed)
Negative Urgency	rs4840542	8	10835917	rs4451267	34021172	Waist circumference adjusted for body mass index	186,825 British ancestry men	8p23.1	XKR6	XKR6	NA	NA	rs4451267-C	rs4451267	intron_variant	0	NR	6e-15		0.0243166	[0.018-0.03] unit decrease	Affymetrix [321114] (imputed)
Negative Urgency	rs4840542	8	10835917	rs4451267	34021172	Body shape index	186,825 British ancestry men	8p23.1	XKR6	XKR6	NA	NA	rs4451267-C	rs4451267	intron_variant	0	NR	3e-15		0.024622	[0.018-0.031] unit decrease	Affymetrix [323858] (imputed)
Negative Urgency	rs4840542	8	10841858	rs11783418	31152163	Estimated glomerular filtration rate	567,460 European ancestry individuals, 165,726 East Asian ancestry individuals, 13,842 African American individuals, 13,359 South Asian ancestry individuals, 4,961 Hispanic individuals	8p23.1	XKR6	XKR6	NA	NA	rs11783418-A	rs11783418	intron_variant	0	0.4997	4e-11		0.002	[0.0012-0.0028] unit decrease	Affymetrix, Illumina [8221591] (imputed)
Negative Urgency	rs4840542	8	10841858	rs11783418	30867560	General factor of neuroticism	270,059 British ancestry individuals	8p23.1	XKR6	XKR6	NA	NA	rs11783418-G	rs11783418	intron_variant	0	NR	3e-15		0.01379	[0.01-0.017] unit increase	Affymetrix [18485882] (imputed)
Negative Urgency	rs4840542	8	10842659	rs9969436	29912962	Mean arterial pressure x alcohol consumption (light vs heavy) interaction (2df test)	56,705 European ancestry heavy and light drinkers, 9,725 African American or Afro-Caribbean heavy and light drinkers, 1,789 Asian ancestry heavy and light drinkers, 4,812 Hispanic or Latin American heavy and light drinkers	8p23.1	XKR6	XKR6	NA	NA	rs9969436-T	rs9969436	intron_variant	0	0.47	3e-09	(AA, EA)	NA		Affymetrix, Illumina [up to 39321347] (imputed)
Negative Urgency	rs4840542	8	10842659	rs9969436	29912962	Mean arterial pressure x alcohol consumption (light vs heavy) interaction (2df test)	56,705 European ancestry heavy and light drinkers, 9,725 African American or Afro-Caribbean heavy and light drinkers, 1,789 Asian ancestry heavy and light drinkers, 4,812 Hispanic or Latin American heavy and light drinkers	8p23.1	XKR6	XKR6	NA	NA	rs9969436-T	rs9969436	intron_variant	0	0.4846	2e-08	(EA)	NA		Affymetrix, Illumina [up to 39321347] (imputed)
Negative Urgency	rs4840542	8	10842659	rs9969436	33859377	Anxiety	at least 23,606 European ancestry cases, at least 113,351 European ancestry controls	8p23.1	XKR6	XKR6	NA	NA	rs9969436-T	rs9969436	intron_variant	0	0.4781	5e-06		0.0104461	[0.0053-0.0156] unit decrease	NR [9417325] (imputed)
Negative Urgency	rs4840542	8	10909193	rs2409685	34021172	Waist circumference adjusted for body mass index	219,872 British ancestry women	8p23.1	XKR6	XKR6	NA	NA	rs2409685-C	rs2409685	intron_variant	0	NR	2e-11		0.0193507	[0.014-0.025] unit decrease	Affymetrix [321114] (imputed)
Negative Urgency	rs4840542	8	10909193	rs2409685	34021172	Body shape index	186,825 British ancestry men	8p23.1	XKR6	XKR6	NA	NA	rs2409685-C	rs2409685	intron_variant	0	NR	2e-08		0.0174217	[0.011-0.024] unit decrease	Affymetrix [323858] (imputed)
Negative Urgency	rs4840542	8	10909936	rs4841485	34021172	Body shape index	219,872 British ancestry women	8p23.1	XKR6	XKR6	NA	NA	rs4841485-C	rs4841485	intron_variant	0	NR	2e-09		0.0172472	[0.012-0.023] unit decrease	Affymetrix [321169] (imputed)
Negative Urgency	rs4840542	8	10918393	rs11985603	30867560	General factor of neuroticism	270,059 British ancestry individuals	8p23.1	XKR6	XKR6	NA	NA	rs11985603-G	rs11985603	intron_variant	0	NR	2e-12		0.012299	[0.0089-0.0157] unit increase	Affymetrix [18485882] (imputed)
Negative Urgency	rs4840542	8	10943276	rs2409691	30643258	Automobile speeding propensity	404,291 European ancestry individuals	8p23.1	XKR6	XKR6	NA	NA	rs2409691-T	rs2409691	intron_variant	0	0.4822	9e-09		0.0129602	[0.0085-0.0174] unit decrease	Affymetrix [11514463] (imputed)
Negative Urgency	rs4840542	8	10943276	rs2409691	32193296	Cortical surface area	33,992 European ancestry individuals	8p23.1	NR	XKR6	NA	NA	rs2409691-T	rs2409691	intron_variant	0	0.4786	3e-09	(Transverse Temporal)	1.67921	[1.13-2.23] unit increase	Affymetrix, Illumina [NR]
Negative Urgency	rs4840542	8	10946861	rs2409694	34021172	Waist circumference adjusted for body mass index	219,872 British ancestry women	8p23.1	XKR6	XKR6	NA	NA	rs2409694-G	rs2409694	intron_variant	0	NR	5e-10		0.0179139	[0.012-0.024] unit increase	Affymetrix [321114] (imputed)
Negative Urgency	rs4840542	8	10946861	rs2409694	34021172	Hip circumference adjusted for BMI	219,872 British ancestry women	8p23.1	XKR6	XKR6	NA	NA	rs2409694-G	rs2409694	intron_variant	0	NR	3e-09		0.0168558	[0.011-0.022] unit increase	Affymetrix [321016] (imputed)
Negative Urgency	rs4840542	8	10957723	rs2409701	30048462	Heel bone mineral density	394,929 European ancestry individuals	8p23.1		XKR6	NA	NA	rs2409701-?	rs2409701	intron_variant	0	NR	3e-83		0.0393467	[0.035-0.043] unit increase	Affymetrix [20259828] (imputed)
Negative Urgency	rs4840542	8	10962800	rs1057626	32193296	Cortical surface area	33,992 European ancestry individuals	8p23.1	NR	XKR6	NA	NA	rs1057626-T	rs1057626	non_coding_transcript_exon_variant	0	0.4906	9e-13	(Superior Temporal)	13.7551	[9.98-17.53] unit decrease	Affymetrix, Illumina [NR]
Negative Urgency	rs4840542	8	10974917	rs10087081	30867560	General factor of neuroticism	270,059 British ancestry individuals	8p23.1	XKR6	XKR6	NA	NA	rs10087081-C	rs10087081	intron_variant	0	NR	5e-14		0.013212	[0.0098-0.0166] unit increase	Affymetrix [18485882] (imputed)
Negative Urgency	rs4840542	8	10975682	rs17724467	31761296	Appendicular lean mass	181,862 European ancestry elderly individuals	8p23.1	NR	XKR6	NA	NA	rs17724467-G	rs17724467	intron_variant	0	0.525612	2e-14		0.050351	[0.037-0.064] unit decrease	Affymetrix [17914406] (imputed)
Negative Urgency	rs4840542	8	10983579	rs60383089	34021172	Waist-hip index	186,825 British ancestry men	8p23.1	XKR6	XKR6	NA	NA	rs60383089-T	rs60383089	intron_variant	0	NR	4e-15		0.0249964	[0.019-0.031] unit decrease	Affymetrix [127266] (imputed)
Negative Urgency	rs4840542	8	10983579	rs60383089	34021172	Waist-to-hip ratio adjusted for BMI	186,825 British ancestry men	8p23.1	XKR6	XKR6	NA	NA	rs60383089-T	rs60383089	intron_variant	0	NR	3e-14		0.0240801	[0.018-0.03] unit decrease	Affymetrix [323858] (imputed)
Negative Urgency	rs4840542	8	11024326	rs4841503	30643258	General risk tolerance (MTAG)	975,353 European ancestry individuals	8p23.1	XKR6	XKR6	NA	NA	rs4841503-A	rs4841503	intron_variant	0	0.479	3e-29		0.0133	[0.011-0.016] unit increase	Affymetrix, Illumina [5869552] (imputed)
Negative Urgency	rs4840542	8	11024663	rs4841504	30239722	Body mass index	806,834 European ancestry individuals	8p23.1	NA	XKR6	NA	NA	rs4841504-A	rs4841504	intron_variant	0	0.5008	5e-24		0.0166	[0.013-0.02] unit decrease	NR [~ 27400000] (imputed)
Negative Urgency	rs4840542	8	11024663	rs4841504	30239722	Body mass index	374,756 European ancestry male individuals	8p23.1	NA	XKR6	NA	NA	rs4841504-A	rs4841504	intron_variant	0	0.5008	5e-24		0.0166	[0.013-0.02] unit decrease	NR [~ 27400000] (imputed)
Negative Urgency	rs4840542	8	11030935	rs7000132	34021172	Waist circumference adjusted for body mass index	186,825 British ancestry men	8p23.1	XKR6	XKR6	NA	NA	rs7000132-C	rs7000132	intron_variant	0	NR	2e-13		0.022897	[0.017-0.029] unit increase	Affymetrix [321114] (imputed)
Negative Urgency	rs4840542	8	11030935	rs7000132	34021172	Body shape index	186,825 British ancestry men	8p23.1	XKR6	XKR6	NA	NA	rs7000132-C	rs7000132	intron_variant	0	NR	2e-12		0.0220567	[0.016-0.028] unit increase	Affymetrix [323858] (imputed)
Negative Urgency	rs4840542	8	11031472	rs7004825	33293549	White matter hyperintensity volume x hypertension interaction (2df)	46,055 European ancestry individuals	8p23.1	XKR6	XKR6	NA	NA	rs7004825-T	rs7004825	intron_variant	0	0.47	5e-08		NA		Affymetrix, Illumina [9900000] (imputed)
Negative Urgency	rs4840542	8	11031472	rs7004825	33293549	White matter hyperintensity volume (adjusted for hypertension)	46,055 European ancestry individuals	8p23.1	XKR6	XKR6	NA	NA	rs7004825-T	rs7004825	intron_variant	0	NR	5e-08		0.0322	[0.021-0.044] unit increase	Affymetrix, Illumina [9900000] (imputed)
Negative Urgency	rs4840542	8	11031472	rs7004825	31666681	White matter microstructure (fractional anisotropy)	17,706 European ancestry individuals	8p23.1	NR	XKR6	NA	NA	rs7004825-?	rs7004825	intron_variant	0		3e-08	(Inferior fronto-occipital fasciculus)	NA		NR [8955960] (imputed)
Negative Urgency	rs4840542	8	11038244	rs2409721	30867560	General factor of neuroticism	270,059 British ancestry individuals	8p23.1	XKR6	XKR6	NA	NA	rs2409721-A	rs2409721	intron_variant	0	NR	7e-13		0.012576	[0.0091-0.016] unit increase	Affymetrix [18485882] (imputed)
Negative Urgency	rs4840542	8	11038244	rs2409721	34021172	Waist-hip index	186,825 British ancestry men	8p23.1	XKR6	XKR6	NA	NA	rs2409721-T	rs2409721	intron_variant	0	NR	1e-13		0.0232994	[0.017-0.029] unit increase	Affymetrix [127266] (imputed)
Negative Urgency	rs4840542	8	11038244	rs2409721	34021172	Waist-to-hip ratio adjusted for BMI	186,825 British ancestry men	8p23.1	XKR6	XKR6	NA	NA	rs2409721-T	rs2409721	intron_variant	0	NR	2e-12		0.0222215	[0.016-0.028] unit increase	Affymetrix [323858] (imputed)
Negative Urgency	rs4840542	8	11039816	rs2409722	27089181	Positive affect	180,281 Korculan (founder/genetic isolate), Split (founder/genetic isolate), Vis (founder/genetic isolate), Erasmus Rucphen (founder/genetic isolate) and other European ancestry individuals	8p23.1	NR	XKR6	NA	NA	rs2409722-T	rs2409722	intron_variant	0	0.488	8e-06		0.0149	[0.0084-0.0214] unit increase	Affymetrix, Illumina, Perlegen [at least 5170349] (imputed)
Negative Urgency	rs4840542	8	11039816	rs2409722	29942085	Neuroticism	449,484 European ancestry individuals	8p23.1	NR	XKR6	NA	NA	rs2409722-T	rs2409722	intron_variant	0	NR	5e-09		5.851	z score decrease	Affymetrix [10847151] (imputed)
Negative Urgency	rs4840542	8	11045161	rs7819412	19060906	Triglycerides	19,840 European ancestry individuals	8p23.1	XKR6, AMAC1L2	XKR6	NA	NA	rs7819412-G	rs7819412	intron_variant	0	0.48	3e-08		0.04	[0.001-0.08] s.d. decrease	Affymetrix, Illumina [~ 2600000] (imputed)
Negative Urgency	rs4840542	8	11053922	rs28633434	27089181	Subjective well-being	298,420 Korculan (founder/genetic isolate), Split (founder/genetic isolate), Vis (founder/genetic isolate), Erasmus Rucphen (founder/genetic isolate) and other European ancestry individuals	8p23.1	NR	XKR6	NA	NA	rs28633434-A	rs28633434	intron_variant	0	0.4823	2e-06		0.0140695	[0.0083-0.0199] unit decrease	Affymetrix, Illumina, Perlegen [at least 5170349] (imputed)
Negative Urgency	rs4840542	8	11054097	rs17783634	27089181	Subjective well-being	298,420 Korculan (founder/genetic isolate), Split (founder/genetic isolate), Vis (founder/genetic isolate), Erasmus Rucphen (founder/genetic isolate) and other European ancestry individuals	8p23.1	NR	XKR6	NA	NA	rs17783634-A	rs17783634	intron_variant	0	0.4835	5e-07		0.0131	[0.008-0.0182] unit decrease	Affymetrix, Illumina, Perlegen [at least 5170349] (imputed)
Negative Urgency	rs4840542	8	11061792	rs6981523	29255261	Neuroticism	329,821 European ancestry individuals	8p23.1	NR	XKR6 - LINC00529	2450	43343	rs6981523-T	rs6981523	intergenic_variant	1	0.50684	5e-22		0.054139	[0.043-0.065] unit increase	Illumina [18485882] (imputed)
Negative Urgency	rs4840542	8	11061792	rs6981523	27918536	Neuroticism	122,867 European ancestry individuals	8p23.1	XKR6	XKR6 - LINC00529	2450	43343	rs6981523-T	rs6981523	intergenic_variant	1	0.5	3e-24		0.098	[0.069-0.127] unit increase UK Biobank replication cohort	Affymetrix, Illumina [6337541] (imputed)
Negative Urgency	rs4840542	8	11061792	rs6981523	30643256	Neuroticism	523,783 European ancestry individuals	8p23.1	NR	XKR6 - LINC00529	2450	43343	rs6981523-T	rs6981523	intergenic_variant	1	0.507223	7e-32		0.0219591	[0.018-0.026] unit increase	NR [NR]
Negative Urgency	rs4840542	8	11062882	rs7010590	30643256	Well-being spectrum (multivariate analysis)	2,083,151 European ancestry individuals	8p23.1	NR	XKR6 - LINC00529	3540	42253	rs7010590-C	rs7010590	intergenic_variant	1	0.508096	1e-18		0.00808713	[0.0063-0.0099] unit increase	NR [NR]
Negative Urgency	rs4840542	8	11069960	rs2409742	32541925	Type 2 diabetes	148,726 European ancestry cases, 24,646 African American cases, 8,616 Hispanic cases, 46,511 Asian ancestry cases, 965,732 European ancestry controls, 31,446 African American controls, 11,829 Hispanic controls, 169,776 Asian ancestry controls	8p23.1	NR	XKR6 - LINC00529	10618	35175	rs2409742-C	rs2409742	intergenic_variant	1	0.5255	3e-16		0.0341	[0.026-0.042] unit increase	Affymetrix, Illumina [at least 945603] (imputed)
Negative Urgency	rs4840542	8	11069960	rs2409742	32541925	Type 2 diabetes	148,726 European ancestry cases, 965,732 European ancestry controls	8p23.1	NR	XKR6 - LINC00529	10618	35175	rs2409742-C	rs2409742	intergenic_variant	1	0.5074	7e-15		0.0361	[0.027-0.045] unit increase	Affymetrix, Illumina [1198787] (imputed)
Negative Urgency	rs4840542	8	11070360	rs2409743	32376654	Body size at age 10	453,169 European ancestry individuals	8p23.1	XKR6	XKR6 - LINC00529	11018	34775	rs2409743-C	rs2409743	intergenic_variant	1	0.503174	3e-15		0.0110699	[0.0083-0.0138] unit increase	Affymetrix [12370749]
Negative Urgency	rs4840542	8	11078781	rs4512344	28472463	Bone ultrasound measurement (broadband ultrasound attenuation)	1,268 whole genome sequenced European ancestry women, 8,880 European ancestry women, 6,479 European ancestry men	8p23.1	XKR6, MTMR9	XKR6 - LINC00529	19439	26354	rs4512344-A	rs4512344	intergenic_variant	1	0.49	4e-07		0.06	[0.04-0.08] unit increase	Illumina [11973598] (imputed)
Negative Urgency	rs4840542	8	11078949	rs2409749	29255261	Neuroticism	329,821 European ancestry individuals	8p23.1	intergenic	XKR6 - LINC00529	19607	26186	rs2409749-A	rs2409749	intergenic_variant	1	0.51151	2e-32		11.865	z score increase	Illumina [18485882] (imputed)
Negative Urgency	rs4840542	8	11109303	rs10481454	31761296	Appendicular lean mass	181,862 European ancestry elderly individuals	8p23.1	NR	LINC00529, LINC00529	NA	NA	rs10481454-G	rs10481454	intron_variant	0	0.547843	8e-12		0.044928	[0.032-0.058] unit decrease	Affymetrix [17914406] (imputed)
Negative Urgency	rs4840542	8	11177126	rs2251473	32589924	Essential hypertension (time to event)	76,566 British ancestry cases, 206,305 British ancestry controls	8p23.1	MTMR9	MTMR9, MTMR9	NA	NA	rs2251473-?	rs2251473	non_coding_transcript_exon_variant	0	NR	1e-07		NA		NR [~ 24000000] (imputed)
Sensation Seeking	rs1605379	16	50935531	rs4785469	30038396	Self-reported math ability	564,698 European ancestry individuals	16q12.1	Intergenic	LINC02128 - NA	557	NA	rs4785469-T	rs4785469	intergenic_variant	1	0.7531	5e-15		0.0177	[0.013-0.022] unit increase	Affymetrix, Illumina [10000000] (imputed)
Sensation Seeking	rs1605379	16	50943195	rs34694866	30643258	General risk tolerance (MTAG)	975,353 European ancestry individuals	16q12.1	CYLD	LINC02128 - NA	8221	NA	rs34694866-A	rs34694866	intergenic_variant	1	0.253	5e-11		0.0089	[0.0062-0.0116] unit decrease	Affymetrix, Illumina [5869552] (imputed)
Sensation Seeking	rs1605379	16	50943792	rs4238818	30643258	Adventurousness	557,923 European ancestry individuals	16q12.1	CYLD	LINC02128 - NA	8818	NA	rs4238818-A	rs4238818	intergenic_variant	1	0.2543	3e-11		0.0147755	[0.01-0.019] unit decrease	Illumina [9339358] (imputed)
Sensation Seeking	rs1605379	16	50945156	rs12918191	29844566	General cognitive ability	up to 300,486 European ancestry individuals	16q12.1	ENSG00000261241	LINC02128 - CDH13	10182	31715720	rs12918191-A	rs12918191	intergenic_variant	1	NR	4e-08		5.502	z-score increase	Affymetrix, Illumina [at least 2500000] (imputed)
Sensation Seeking	rs1605379	16	50945156	rs12918191	30643251	Smoking initiation (ever regular vs never regular)	up to 1,232,091 European ancestry individuals	16q12.1	NR	LINC02128 - CDH13	10182	31715720	rs12918191-G	rs12918191	intergenic_variant	1	0.243	3e-11		0.019727	[0.014-0.026] unit decrease	NR [~ 10000000] (imputed)
Sensation Seeking	rs1605379	16	50945156	rs12918191	30643251	Smoking initiation (ever regular vs never regular) (MTAG)	up to 1,359,002 European ancestry individuals	16q12.1	NR	LINC02128 - CDH13	10182	31715720	rs12918191-G	rs12918191	intergenic_variant	1	0.243	2e-12		0.00886431	[0.0064-0.0113] unit decrease	NR [9732723] (imputed)
Sensation Seeking	rs1605379	16	50950805	rs1567154	30038396	Cognitive performance (MTAG)	402,382 European ancestry individuals	16q12.1	Intergenic	LINC02128 - NA	15831	NA	rs1567154-T	rs1567154	intergenic_variant	1	0.2121	1e-13	(MTAG)	0.0208	[0.015-0.026] unit decrease	Affymetrix, Illumina [7100000] (imputed)
Sensation Seeking	rs1605379	16	50950805	rs1567154	30038396	Highest math class taken (MTAG)	811,539 European ancestry individuals	16q12.1	Intergenic	LINC02128 - NA	15831	NA	rs1567154-T	rs1567154	intergenic_variant	1	0.2091	3e-14	(MTAG)	0.0154	[0.011-0.019] unit decrease	Affymetrix, Illumina [7100000] (imputed)
Sensation Seeking	rs1605379	16	50950805	rs1567154	30038396	Self-reported math ability (MTAG)	670,471 European ancestry individuals	16q12.1	Intergenic	LINC02128 - NA	15831	NA	rs1567154-T	rs1567154	intergenic_variant	1	0.2091	6e-18	(MTAG)	0.019	[0.015-0.023] unit decrease	Affymetrix, Illumina [7100000] (imputed)
Sensation Seeking	rs1605379	16	50951373	rs4785480	30038396	Cognitive performance	257,841 European ancestry individuals	16q12.1	Intergenic	LINC02128 - NA	16399	NA	rs4785480-T	rs4785480	intergenic_variant	1	0.2119	3e-09		0.0206	[0.014-0.027] unit decrease	Affymetrix, Illumina [10100000] (imputed)
Sensation Seeking	rs1605379	16	50951373	rs4785480	33414549	Cognitive aspects of educational attainment	257,700 European ancestry individuals	16q12.1	NR	LINC02128 - NA	16399	NA	rs4785480-C	rs4785480	intergenic_variant	1	0.239563	4e-09		0.0431958	[0.029-0.058] unit increase	Affymetrix, Illumina, Perlegen [7305956] (imputed)
Sensation Seeking	rs12600879	17	45887738	rs16948401	30664634	Body fat distribution (trunk fat ratio)	55,006 British ancestry males, 61,132 British ancestry females	17q21.32	OSBPL7	OSBPL7	NA	NA	rs16948401-A	rs16948401	intron_variant	0	0.344572	6e-06	(females)	0.01196	NR unit increase (replication)	Affymetrix [25472837] (imputed)
Sensation Seeking	rs12600879	17	45887738	rs16948401	30664634	Body fat distribution (leg fat ratio)	55,006 British ancestry males, 61,132 British ancestry females	17q21.32	OSBPL7	OSBPL7	NA	NA	rs16948401-A	rs16948401	intron_variant	0	0.344572	7e-07		0.006986	NR unit decrease (replication)	Affymetrix [25472837] (imputed)
Sensation Seeking	rs12600879	17	45887738	rs16948401	30664634	Body fat distribution (trunk fat ratio)	55,006 British ancestry males, 61,132 British ancestry females	17q21.32	OSBPL7	OSBPL7	NA	NA	rs16948401-A	rs16948401	intron_variant	0	0.344572	4e-06		0.00751	NR unit increase (replication)	Affymetrix [25472837] (imputed)
Sensation Seeking	rs12600879	17	45887738	rs16948401	30664634	Body fat distribution (leg fat ratio)	55,006 British ancestry males, 61,132 British ancestry females	17q21.32	OSBPL7	OSBPL7	NA	NA	rs16948401-A	rs16948401	intron_variant	0	0.344572	1e-06	(females)	0.01213	NR unit decrease (replication)	Affymetrix [25472837] (imputed)
Sensation Seeking	rs2958178	18	53026357	rs1631486	23563609	Obesity (early onset extreme)	1,509 European ancestry cases, 5,380 European ancestry controls	18q21.2	TCF4	TCF4	NA	NA	rs1631486-A	rs1631486	intron_variant	0	0.31	4e-06		1.18	[1.10-1.26]	Affymetrix [~ 2000000] (imputed)
Sensation Seeking	rs2958178	18	53040066	rs1440476	29500382	Experiencing mood swings	373,733 European ancestry individuals	18q21.2	NR	TCF4	NA	NA	rs1440476-C	rs1440476	intron_variant	0	0.393295	4e-12		6.94	z score decrease	NR [10847151] (imputed)
Sensation Seeking	rs2958178	18	53048678	rs1788025	31046077	Bitter alcoholic beverage consumption	336,448 European ancestry individuals	18q21.2	TCF4	TCF4	NA	NA	rs1788025-A	rs1788025	intron_variant	0	0.5974	3e-07		0.0053	[0.0033-0.0073] unit increase	Affymetrix [~ 7740000] (imputed)
Sensation Seeking	rs2958178	18	53052169	rs9950000	30643251	Alcohol consumption (drinks per week)	up to 941,280 European ancestry individuals	18q21.2	NR	TCF4	NA	NA	rs9950000-T	rs9950000	intron_variant	0	0.395	9e-10		0.0091177	[0.0062-0.012] unit decrease	NR [~ 10000000] (imputed)
Sensation Seeking	rs2958178	18	53053897	rs9320010	31358974	Alcohol consumption	480,842 European ancestry individuals	18q21.2	TCF4	TCF4	NA	NA	rs9320010-A	rs9320010	intron_variant	0	0.6	1e-10		0.007	[0.005-0.009] unit increase	Affymetrix, Illumina [~ 7100000] (imputed)
Sensation Seeking	rs2958178	18	53059320	rs28602385	30643258	Risk-taking tendency (4-domain principal component model)	315,894 European ancestry individuals	18q21.2	TCF4	TCF4	NA	NA	rs28602385-A	rs28602385	intron_variant	0	0.3881	3e-08		0.0146193	[0.0094-0.0198] unit decrease	Affymetrix [~ 11515000] (imputed)
Sensation Seeking	rs2958178	18	53059320	rs28602385	29942085	Neuroticism	449,484 European ancestry individuals	18q21.2	NR	TCF4	NA	NA	rs28602385-A	rs28602385	intron_variant	0	NR	3e-10		6.282	z score increase	Affymetrix [10847151] (imputed)
Sensation Seeking	rs2958178	18	53059320	rs28602385	30696823	Chronotype	449,734 European ancestry individuals	18q21.2	TCF4	TCF4	NA	NA	rs28602385-A	rs28602385	intron_variant	0	0.3892	6e-10		0.0107271	[0.0073-0.0141] unit increase	Affymetrix [11880941] (imputed)
Sensation Seeking	rs2958178	18	53064491	rs2872041	30643251	Alcohol consumption (drinks per week) (MTAG)	up to 1,039,210 European ancestry individuals	18q21.2	NR	TCF4	NA	NA	rs2872041-A	rs2872041	intron_variant	0	0.455	4e-11		0.00875237	[0.0062-0.0114] unit decrease	NR [~ 9732723] (imputed)
Sensation Seeking	rs2958178	18	53067954	rs7235757	29255261	Neuroticism	329,821 European ancestry individuals	18q21.2	intergenic	TCF4	NA	NA	rs7235757-A	rs7235757	intron_variant	0	0.32145	9e-11		6.482	z score increase	Illumina [18485882] (imputed)
Sensation Seeking	rs2958178	18	53067954	rs7235757	30867560	General factor of neuroticism	270,059 British ancestry individuals	18q21.2	TCF4	TCF4	NA	NA	rs7235757-G	rs7235757	intron_variant	0	NR	1e-09		0.010633	[0.0072-0.0141] unit increase	Affymetrix [18485882] (imputed)
Sensation Seeking	rs2958178	18	53067954	rs7235757	30595370	Neuroticism	approximately 372,000 European ancestry individuals	18q21.2		TCF4	NA	NA	rs7235757-?	rs7235757	intron_variant	0	NR	7e-15		NA		NR [~ 8900000] (imputed)
Sensation Seeking	rs2958178	18	53083591	rs2860511	29942085	Neuroticism	449,484 European ancestry individuals	18q21.2	NR	TCF4	NA	NA	rs2860511-A	rs2860511	intron_variant	0	NR	3e-10		6.327	z score increase	Affymetrix [10847151] (imputed)
Sensation Seeking	rs2958178	18	53083865	rs2958162	30643256	Depressive symptoms	1,067,913 European ancestry individuals	18q21.2	NR	TCF4	NA	NA	rs2958162-C	rs2958162	intron_variant	0	0.308557	3e-15		0.00804727	[0.0061-0.01] unit increase	NR [NR]
Sensation Seeking	rs2958178	18	53083865	rs2958162	30643256	Neuroticism	523,783 European ancestry individuals	18q21.2	NR	TCF4	NA	NA	rs2958162-C	rs2958162	intron_variant	0	0.308557	3e-15		0.0126057	[0.0095-0.0157] unit increase	NR [NR]
Sensation Seeking	rs2958178	18	53084300	rs2919451	30643258	Adventurousness	557,923 European ancestry individuals	18q21.2	TCF4	TCF4	NA	NA	rs2919451-T	rs2919451	intron_variant	0	0.3912	1e-13		0.0147472	[0.011-0.019] unit decrease	Illumina [9339358] (imputed)
Sensation Seeking	rs2958178	18	53093367	rs77540208	33888908	Biological sex	1,301,549 European ancestry cases, 1,160,583 European ancestry controls	18q21.2	NA	TCF4	NA	NA	rs77540208-T	rs77540208	intron_variant	0		4e-13		0.0137974	[0.01-0.018] unit decrease	Illumina [13288253] (imputed)
Sensation Seeking	rs2958178	18	53099012	rs12967143	30718901	Depression	118,811 European ancestry cases, 327,427 European ancestry controls, 127,552 cases, 233,763 controls	18q21.2	NR	TCF4	NA	NA	rs12967143-G	rs12967143	intron_variant	0	0.3016	2e-27		1.02564	[1.02-1.03]	NR [8098588] (imputed)
Sensation Seeking	rs2958178	18	53099012	rs12967143	33479212	Neuropsychiatric disorders	19,099 European ancestry attention deficit hyperactivity disorder cases, 18,381 European ancestry autism spectrum disorder cases, 20,352 European ancestry bipolar disorder cases, 170,756 European ancestry major depressive disorder cases, 33,640 European ancestry schizophrenia cases, 466,420 European ancestry controls	18q21.2	NR	TCF4	NA	NA	rs12967143-C	rs12967143	intron_variant	0	NR	9e-10		6.13	NR z score decrease	NR [NR]
Sensation Seeking	rs2958178	18	53099012	rs12967143	30643256	Well-being spectrum (multivariate analysis)	2,083,151 European ancestry individuals	18q21.2	NR	TCF4	NA	NA	rs12967143-C	rs12967143	intron_variant	0	0.701659	7e-16		0.0080966	[0.0061-0.0101] unit decrease	NR [NR]
Sensation Seeking	rs2958178	18	53099012	rs12967143	29662059	Depression (broad)	113,769 British ancestry cases, 208,811 British ancestry controls	18q21.2	NR	TCF4	NA	NA	rs12967143-C	rs12967143	intron_variant	0	0.7016	6e-08		0.007	[0.0045-0.0095] unit decrease	NR [7666894] (imputed)
Sensation Seeking	rs2958178	18	53115879	rs1452789	29500382	Neurociticism	380,506 European ancestry individuals	18q21.2	TCF4	TCF4	NA	NA	rs1452789-A	rs1452789	intron_variant	0	0.381593	7e-11		6.52	z score decrease	NR [10847151] (imputed)
Attentional	rs10196237	2	229189860	rs12467175	30038396	Educational attainment (MTAG)	1,311,438 European ancestry individuals	2q36.3	Intergenic	NA - SNF8P1	NA	26976	rs12467175-T	rs12467175	intergenic_variant	1	0.4923	4e-08	(MTAG)	0.0072	[0.0047-0.0097] unit decrease	Affymetrix, Illumina [7100000] (imputed)
Attentional	rs10196237	2	229189860	rs12467175	30038396	Educational attainment (years of education)	up to 1,131,881 European ancestry individuals	2q36.3		NA - SNF8P1	NA	26976	rs12467175-T	rs12467175	intergenic_variant	1	0.4923	7e-09		0.0081	[0.0054-0.0108] unit decrease	Affymetrix, Illumina [10000000] (imputed)
Motor	rs35614735	3	85428726	rs2163971	30643258	Number of sexual partners	370,711 European ancestry individuals	3p12.1	CADM2	CADM2	NA	NA	rs2163971-T	rs2163971	intron_variant	0	0.4479	5e-14		0.01794	[0.013-0.023] unit increase	Affymetrix [11515109] (imputed)
Motor	rs35614735	3	85428726	rs2163971	30718321	Drug experimentation measurement	22,572 European ancestry individuals	3p12.1	CADM2	CADM2	NA	NA	rs2163971-T	rs2163971	intron_variant	0	0.4321	3e-07		0.048	[0.029-0.066] unit increase	Illumina [11434023] (imputed)
Motor	rs35614735	3	85457240	rs62250685	30643251	Alcohol consumption (drinks per week) (MTAG)	up to 1,039,210 European ancestry individuals	3p12.1	NR	CADM2	NA	NA	rs62250685-G	rs62250685	intron_variant	0	0.614	1e-31		0.0158444	[0.013-0.019] unit decrease	NR [~ 9732723] (imputed)
Motor	rs35614735	3	85457240	rs62250685	30643251	Alcohol consumption (drinks per week)	up to 941,280 European ancestry individuals	3p12.1	NR	CADM2	NA	NA	rs62250685-G	rs62250685	intron_variant	0	0.614	1e-21		0.0143571	[0.011-0.017] unit decrease	NR [~ 10000000] (imputed)
Motor	rs35614735	3	85460131	rs1549979	30679032	Smoking initiation (ever regular vs never regular)	up to 433,216 European ancestry individuals	3p12.1	CADM2	CADM2	NA	NA	rs1549979-T	rs1549979	intron_variant	0	0.622	3e-17		0.0187	[0.014-0.023] unit decrease	Illumina [~ 250000] (imputed)
Motor	rs35614735	3	85460131	rs1549979	30643251	Smoking initiation (ever regular vs never regular)	up to 1,232,091 European ancestry individuals	3p12.1	NR	CADM2	NA	NA	rs1549979-T	rs1549979	intron_variant	0	0.615	9e-21		0.0245223	[0.019-0.03] unit decrease	NR [~ 10000000] (imputed)
Motor	rs35614735	3	85475292	rs74664784	30643251	Smoking initiation (ever regular vs never regular)	up to 1,232,091 European ancestry individuals	3p12.1	NR	CADM2	NA	NA	rs74664784-C	rs74664784	intron_variant	0	0.376	9e-13	(Conditioned on chr3:85460131)	0.0199109	[0.014-0.025] unit decrease	NR [~ 10000000] (imputed)
Motor	rs35614735	3	85475292	rs74664784	30643251	Alcohol consumption (drinks per week)	up to 941,280 European ancestry individuals	3p12.1	NR	CADM2	NA	NA	rs74664784-C	rs74664784	intron_variant	0	0.359	2e-14	(Conditioned on chr3:85457240)	0.0126562	[0.0094-0.0159] unit decrease	NR [~ 10000000] (imputed)
Motor	rs35614735	3	85513115	rs6762267	30271922	Body mass index	772,825 individuals	3p12.1	CADM2	CADM2	NA	NA	rs6762267-?	rs6762267	intron_variant	0	NR	2e-15		0.02	[0.016-0.024] unit increase	Affymetrix [NR]
Motor	rs35614735	3	85513115	rs6762267	30271922	Smoking status (ever vs never smokers)	207,229 European ancestry ever smoker cases, 243,177 European ancestry never smoker controls	3p12.1	NR	CADM2	NA	NA	rs6762267-C	rs6762267	intron_variant	0	0.381262	3e-19		0.0094076	[0.0073-0.0115] unit increase	Affymetrix [7736308] (imputed)
Motor	rs35614735	3	85513115	rs6762267	30271922	Self-reported risk-taking behaviour	113,882 European ancestry cases, 322,354 European ancestry controls	3p12.1	CADM2	CADM2	NA	NA	rs6762267-C	rs6762267	intron_variant	0	0.38	7e-31		1.049	[1.041-1.058]	Affymetrix [7736308] (imputed)
Motor	rs35614735	3	85513115	rs6762267	30181555	Self-reported risk-taking behaviour	83,677 British ancestry cases, 244,662 British ancestry controls	3p12.1	NR	CADM2	NA	NA	rs6762267-A	rs6762267	intron_variant	0	0.61	7e-13		0.052	[0.038-0.066] unit decrease	Affymetrix [NR] (imputed)
Motor	rs35614735	3	85513793	rs62250713	29500382	Feeling worry	372,869 European ancestry individuals	3p12.1	CADM2	CADM2	NA	NA	rs62250713-A	rs62250713	intron_variant	0	0.375418	4e-17		8.411	unit decrease	NR [10847151] (imputed)
Motor	rs35614735	3	85513793	rs62250713	32451486	Problematic alcohol use	435,563 European ancestry individuals	3p12.1	CADM2	CADM2	NA	NA	rs62250713-A	rs62250713	intron_variant	0	0.368	1e-09		6.049	[NR] z score increase	Affymetrix [14069427] (imputed)
Motor	rs35614735	3	85515776	rs62250714	30578418	Pulse pressure	365,998 European ancestry individuals, 63,490 African ancestry individuals, 22,802 Hispanic individuals, 4,792 Asian ancestry individuals, 2,695 Native American ancestry individuals	3p12.1	CADM2	CADM2	NA	NA	rs62250714-A	rs62250714	intron_variant	0	0.6008	3e-11		0.1309	[0.092-0.17] mmHg increase	Affymetrix [NR] (imputed)
Motor	rs35614735	3	85518580	rs2875907	30150663	Cannabis use	184,765 European ancestry individuals	3p12.1	CADM2	CADM2	NA	NA	rs2875907-A	rs2875907	intron_variant	0	0.352	9e-17		0.071	[0.053-0.089] unit increase	Affymetrix, Illumina [11733371] (imputed)
Motor	rs35614735	3	85524170	rs11127893	32451486	Problematic alcohol use (MTAG)	972,915 European ancestry individuals	3p12.1	NR	CADM2	NA	NA	rs11127893-T	rs11127893	intron_variant	0	0.6461	3e-17		0.0181665	[0.014-0.022] unit decrease	Affymetrix [10613246] (imputed)
Motor	rs35614735	3	85524170	rs11127893	32451486	Alcohol consumption (drinks per week) (MTAG)	972,915 European ancestry individuals	3p12.1	NR	CADM2	NA	NA	rs11127893-T	rs11127893	intron_variant	0	0.652	2e-18		0.0158524	[0.012-0.019] unit decrease	Affymetrix [NR] (imputed)
Motor	rs35614735	3	85525323	rs12637791	31669095	Body mass index	457,822 European ancestry individuals	3p12.1	NR	CADM2	NA	NA	rs12637791-?	rs12637791	intron_variant	0	NR	5e-14		NA		Affymetrix [~ 8270000] (imputed)
Motor	rs35614735	3	85546798	rs10433500	30593698	Fat-free mass	70,700 European ancestry female individuals, 85,261 European ancestry male individuals	3p12.1	NR	CADM2	NA	NA	rs10433500-?	rs10433500	intron_variant	0	NR	5e-07	(female)	0.12551	[0.077-0.174] unit decrease	Affymetrix [7794483] (imputed)
Motor	rs35614735	3	85546798	rs10433500	30643258	Adventurousness	557,923 European ancestry individuals	3p12.1	CADM2	CADM2	NA	NA	rs10433500-A	rs10433500	intron_variant	0	0.6321	9e-84		0.0390155	[0.035-0.043] unit decrease	Illumina [9339358] (imputed)
Motor	rs35614735	3	85546798	rs10433500	30593698	Fat-free mass	70,700 European ancestry female individuals, 85,261 European ancestry male individuals	3p12.1	NR	CADM2	NA	NA	rs10433500-?	rs10433500	intron_variant	0	NR	6e-08		0.12402	[0.079-0.169] unit decrease	Affymetrix [7794483] (imputed)
Motor	rs35614735	3	85552787	rs4637303	29942085	Neuroticism	449,484 European ancestry individuals	3p12.1	NR	CADM2	NA	NA	rs4637303-T	rs4637303	intron_variant	0	NR	2e-09		6.029	z score increase	Affymetrix [10847151] (imputed)
Motor	rs35614735	3	85552787	rs4637303	30595370	Neuroticism	approximately 372,000 European ancestry individuals	3p12.1		CADM2	NA	NA	rs4637303-?	rs4637303	intron_variant	0	NR	4e-08		NA		NR [~ 8900000] (imputed)
Motor	rs35614735	3	85580588	rs17516256	30643258	Automobile speeding propensity	404,291 European ancestry individuals	3p12.1	CADM2	CADM2	NA	NA	rs17516256-A	rs17516256	intron_variant	0	0.6269	1e-20		0.0217475	[0.017-0.026] unit decrease	Affymetrix [11514463] (imputed)
Motor	rs35614735	3	85585552	rs66632973	33082346	Smoking initiation	842,717 European ancestry individuals	3p12.1	CADM2	CADM2	NA	NA	rs66632973-A	rs66632973	intron_variant	0		5e-11		1.028	[NR]	Affymetrix [up to 79000000] (imputed)
Motor	rs35614735	3	85588205	rs35438712	30617275	Smoking initiation	324,851 European ancestry individuals, 21,962 South Asian ancestry individuals	3p12.1	CADM2	CADM2	NA	NA	rs35438712-T	rs35438712	intron_variant	0	0.25	2e-13		0.017	[0.011-0.023] unit increase (replication)	Affymetrix, Illumina [up to 1207583] (imputed)
Motor	rs35614735	3	85593584	rs6780346	32066663	Pork consumption	335,576 European ancestry individuals	3p12.1	CADM2	CADM2	NA	NA	rs6780346-?	rs6780346	intron_variant	0	NR	4e-08		0.00463029	[-0.00031-0.00957] unit increase	Affymetrix [25921788] (imputed)
Motor	rs35614735	3	85593584	rs6780346	32066663	Oily fish consumption	335,576 European ancestry individuals	3p12.1	CADM2	CADM2	NA	NA	rs6780346-?	rs6780346	intron_variant	0	NR	4e-08		0.0138041	[0.0089-0.0187] unit increase	Affymetrix [25921788] (imputed)
Motor	rs35614735	3	85593584	rs6780346	30679032	Alcohol consumption (drinks per week)	up to 357,854 European ancestry individuals	3p12.1	CADM2	CADM2	NA	NA	rs6780346-T	rs6780346	intron_variant	0	0.621	1e-10		0.0168	[0.012-0.022] unit decrease	Illumina [~ 250000] (imputed)
Motor	rs35614735	3	85594428	rs6807666	29942085	Worry	348,219 European ancestry individuals	3p12.1	NR	CADM2	NA	NA	rs6807666-A	rs6807666	intron_variant	0	NR	1e-19		0.02257	[0.018-0.027] unit decrease	Affymetrix [10847151] (imputed)
Motor	rs35614735	3	85599920	rs6783138	30643258	General risk tolerance (MTAG)	975,353 European ancestry individuals	3p12.1	CADM2	CADM2	NA	NA	rs6783138-C	rs6783138	intron_variant	0	0.377	1e-90		0.0246	[0.022-0.027] unit increase	Affymetrix, Illumina [5869552] (imputed)
Motor	rs35614735	3	85603643	rs7652808	32242144	Serum 25-Hydroxyvitamin D levels	496,946 European ancestry individuals	3p12.1		CADM2	NA	NA	rs7652808-?	rs7652808	intron_variant	0	NR	1e-23		0.0212858	[0.017-0.025] unit increase	NR [6912294] (imputed)
Motor	rs35614735	3	85603643	rs7652808	30867560	Anxiety/tension (special factor of neuroticism)	270,059 British ancestry individuals	3p12.1	CADM2	CADM2	NA	NA	rs7652808-T	rs7652808	intron_variant	0	NR	2e-13		0.011235	[0.0083-0.0142] unit increase	Affymetrix [18485882] (imputed)
Motor	rs35614735	3	85604923	rs17518584	25869804	Information processing speed	Up to 30,807 European ancestry individuals, up to 1,267 Erasmus Rucphen (founder/genetic isolated) individuals, up to 535 Korculan (founder/genetic isolated) individuals, up to 417 Orcadian (founder/genetic isolated) individuals, up to 311 Vis (founder/genetic isolated) individuals	3p12.1	CADM2	CADM2	NA	NA	rs17518584-T	rs17518584	intron_variant	0	0.64	3e-09	(LDST/DSST- age, sex, and education adjusted)	5.92	[NR] unit increase	Affymetrix, Illumina [up to 2357391] (imputed)
Motor	rs35614735	3	85604923	rs17518584	25644384	Cognitive function	51,719 European ancestry individuals, 1,473 Erasmus Rucphen (founder/genetic isolate) individuals, 327 Korculan (founder/genetic isolate) individuals, 430 Orcadian (founder/genetic isolate) individuals	3p12.1	CADM2	CADM2	NA	NA	rs17518584-?	rs17518584	intron_variant	0	NR	1e-06		0.0282	[0.017-0.040] unit increase	Affymetrix, Illumina [2478500] (imputed)
Motor	rs35614735	3	85614376	rs796991470	32066663	Fish- and plant-related diet	154,123 European ancestry men, 181,453 European ancestry women	3p12.1	CADM2	CADM2	NA	NA	rs796991470-?	rs796991470	intron_variant	0	NR	2e-09	(female)	0.020545	[0.014-0.027] unit increase	Affymetrix [25921788] (imputed)
Motor	rs35614735	3	85616009	rs62250491	32231276	Smoking status (ever vs never smokers)	336,066 British ancestry individuals	3p12.1	NR	CADM2	NA	NA	rs62250491-G	rs62250491	intron_variant	0	0.3713	2e-15		1.042	[1.03-1.05]	NR [8968716] (imputed)
Motor	rs35614735	3	85619079	rs1449386	30578418	Systolic blood pressure	365,998 European ancestry individuals, 63,490 African ancestry individuals, 22,802 Hispanic individuals, 4,792 Asian ancestry individuals, 2,695 Native American ancestry individuals	3p12.1	CADM2	CADM2	NA	NA	rs1449386-T	rs1449386	intron_variant	0	0.3968	4e-14		0.2088	[0.15-0.26] mmHg decrease	Affymetrix [NR] (imputed)
Motor	rs35614735	3	85624189	rs6790699	30643258	Risk-taking tendency (4-domain principal component model)	315,894 European ancestry individuals	3p12.1	CADM2	CADM2	NA	NA	rs6790699-A	rs6790699	intron_variant	0	0.373	6e-27		0.0286348	[0.023-0.034] unit increase	Affymetrix [~ 11515000] (imputed)
Motor	rs35614735	3	85630551	rs1551042	29500382	Feeling worry	372,869 European ancestry individuals	3p12.1	NR	CADM2	NA	NA	rs1551042-A	rs1551042	intron_variant	0	0.357305	3e-16		8.194	unit decrease	NR [10847151] (imputed)
Motor	rs35614735	3	85631142	rs1972994	32059762	Serum 25-Hydroxyvitamin D levels	443,734 European ancestry individuals	3p12.1	NR	CADM2	NA	NA	rs1972994-T	rs1972994	intron_variant	0	0.64702	8e-18		0.017509	[0.014-0.021] unit decrease	Affymetrix [16668957] (imputed)
Motor	rs35614735	3	85632126	rs6549043	32231278	Refractive error	542,934 European ancestry individuals	3p12.1	CADM2	CADM2	NA	NA	rs6549043-?	rs6549043	intron_variant	0		4e-18		NA		Affymetrix, Illumina [NR] (imputed)
Motor	rs35614735	3	85639672	rs6782190	32242144	Serum 25-Hydroxyvitamin D levels	417,580 European ancestry individuals	3p12.1		CADM2	NA	NA	rs6782190-G	rs6782190	intron_variant	0	0.352488	2e-20		0.019	[0.015-0.023] unit increase	NR [7250403] (imputed)
Motor	rs35614735	3	85650341	rs112523595	34211149	Age at first sexual intercourse	397,338 European ancestry individuals	3p12.1	CADM2	CADM2	NA	NA	rs112523595-T	rs112523595	intron_variant	0	0.371681	1e-28		0.0239595	[0.02-0.028] unit decrease	NR [16516521] (imputed)
Motor	rs35614735	3	85651136	rs34495106	30643258	Smoking status (ever vs never smokers)	518,633 European ancestry individuals	3p12.1	CADM2	CADM2	NA	NA	rs34495106-A	rs34495106	intron_variant	0	0.3722	2e-20		0.0207619	[0.016-0.025] unit increase	Affymetrix [11514654] (imputed)
Motor	rs35614735	3	85651136	rs34495106	30595370	Smoking status	approximately 458,000 European ancestry individuals	3p12.1		CADM2	NA	NA	rs34495106-?	rs34495106	intron_variant	0	NR	7e-19		NA		NR [~ 8900000] (imputed)
Nonplanning	rs35614735	3	85428726	rs2163971	30643258	Number of sexual partners	370,711 European ancestry individuals	3p12.1	CADM2	CADM2	NA	NA	rs2163971-T	rs2163971	intron_variant	0	0.4479	5e-14		0.01794	[0.013-0.023] unit increase	Affymetrix [11515109] (imputed)
Nonplanning	rs35614735	3	85428726	rs2163971	30718321	Drug experimentation measurement	22,572 European ancestry individuals	3p12.1	CADM2	CADM2	NA	NA	rs2163971-T	rs2163971	intron_variant	0	0.4321	3e-07		0.048	[0.029-0.066] unit increase	Illumina [11434023] (imputed)
Nonplanning	rs35614735	3	85457240	rs62250685	30643251	Alcohol consumption (drinks per week) (MTAG)	up to 1,039,210 European ancestry individuals	3p12.1	NR	CADM2	NA	NA	rs62250685-G	rs62250685	intron_variant	0	0.614	1e-31		0.0158444	[0.013-0.019] unit decrease	NR [~ 9732723] (imputed)
Nonplanning	rs35614735	3	85457240	rs62250685	30643251	Alcohol consumption (drinks per week)	up to 941,280 European ancestry individuals	3p12.1	NR	CADM2	NA	NA	rs62250685-G	rs62250685	intron_variant	0	0.614	1e-21		0.0143571	[0.011-0.017] unit decrease	NR [~ 10000000] (imputed)
Nonplanning	rs35614735	3	85460131	rs1549979	30679032	Smoking initiation (ever regular vs never regular)	up to 433,216 European ancestry individuals	3p12.1	CADM2	CADM2	NA	NA	rs1549979-T	rs1549979	intron_variant	0	0.622	3e-17		0.0187	[0.014-0.023] unit decrease	Illumina [~ 250000] (imputed)
Nonplanning	rs35614735	3	85460131	rs1549979	30643251	Smoking initiation (ever regular vs never regular)	up to 1,232,091 European ancestry individuals	3p12.1	NR	CADM2	NA	NA	rs1549979-T	rs1549979	intron_variant	0	0.615	9e-21		0.0245223	[0.019-0.03] unit decrease	NR [~ 10000000] (imputed)
Nonplanning	rs35614735	3	85475292	rs74664784	30643251	Smoking initiation (ever regular vs never regular)	up to 1,232,091 European ancestry individuals	3p12.1	NR	CADM2	NA	NA	rs74664784-C	rs74664784	intron_variant	0	0.376	9e-13	(Conditioned on chr3:85460131)	0.0199109	[0.014-0.025] unit decrease	NR [~ 10000000] (imputed)
Nonplanning	rs35614735	3	85475292	rs74664784	30643251	Alcohol consumption (drinks per week)	up to 941,280 European ancestry individuals	3p12.1	NR	CADM2	NA	NA	rs74664784-C	rs74664784	intron_variant	0	0.359	2e-14	(Conditioned on chr3:85457240)	0.0126562	[0.0094-0.0159] unit decrease	NR [~ 10000000] (imputed)
Nonplanning	rs35614735	3	85513115	rs6762267	30271922	Body mass index	772,825 individuals	3p12.1	CADM2	CADM2	NA	NA	rs6762267-?	rs6762267	intron_variant	0	NR	2e-15		0.02	[0.016-0.024] unit increase	Affymetrix [NR]
Nonplanning	rs35614735	3	85513115	rs6762267	30271922	Smoking status (ever vs never smokers)	207,229 European ancestry ever smoker cases, 243,177 European ancestry never smoker controls	3p12.1	NR	CADM2	NA	NA	rs6762267-C	rs6762267	intron_variant	0	0.381262	3e-19		0.0094076	[0.0073-0.0115] unit increase	Affymetrix [7736308] (imputed)
Nonplanning	rs35614735	3	85513115	rs6762267	30271922	Self-reported risk-taking behaviour	113,882 European ancestry cases, 322,354 European ancestry controls	3p12.1	CADM2	CADM2	NA	NA	rs6762267-C	rs6762267	intron_variant	0	0.38	7e-31		1.049	[1.041-1.058]	Affymetrix [7736308] (imputed)
Nonplanning	rs35614735	3	85513115	rs6762267	30181555	Self-reported risk-taking behaviour	83,677 British ancestry cases, 244,662 British ancestry controls	3p12.1	NR	CADM2	NA	NA	rs6762267-A	rs6762267	intron_variant	0	0.61	7e-13		0.052	[0.038-0.066] unit decrease	Affymetrix [NR] (imputed)
Nonplanning	rs35614735	3	85513793	rs62250713	29500382	Feeling worry	372,869 European ancestry individuals	3p12.1	CADM2	CADM2	NA	NA	rs62250713-A	rs62250713	intron_variant	0	0.375418	4e-17		8.411	unit decrease	NR [10847151] (imputed)
Nonplanning	rs35614735	3	85513793	rs62250713	32451486	Problematic alcohol use	435,563 European ancestry individuals	3p12.1	CADM2	CADM2	NA	NA	rs62250713-A	rs62250713	intron_variant	0	0.368	1e-09		6.049	[NR] z score increase	Affymetrix [14069427] (imputed)
Nonplanning	rs35614735	3	85515776	rs62250714	30578418	Pulse pressure	365,998 European ancestry individuals, 63,490 African ancestry individuals, 22,802 Hispanic individuals, 4,792 Asian ancestry individuals, 2,695 Native American ancestry individuals	3p12.1	CADM2	CADM2	NA	NA	rs62250714-A	rs62250714	intron_variant	0	0.6008	3e-11		0.1309	[0.092-0.17] mmHg increase	Affymetrix [NR] (imputed)
Nonplanning	rs35614735	3	85518580	rs2875907	30150663	Cannabis use	184,765 European ancestry individuals	3p12.1	CADM2	CADM2	NA	NA	rs2875907-A	rs2875907	intron_variant	0	0.352	9e-17		0.071	[0.053-0.089] unit increase	Affymetrix, Illumina [11733371] (imputed)
Nonplanning	rs35614735	3	85524170	rs11127893	32451486	Problematic alcohol use (MTAG)	972,915 European ancestry individuals	3p12.1	NR	CADM2	NA	NA	rs11127893-T	rs11127893	intron_variant	0	0.6461	3e-17		0.0181665	[0.014-0.022] unit decrease	Affymetrix [10613246] (imputed)
Nonplanning	rs35614735	3	85524170	rs11127893	32451486	Alcohol consumption (drinks per week) (MTAG)	972,915 European ancestry individuals	3p12.1	NR	CADM2	NA	NA	rs11127893-T	rs11127893	intron_variant	0	0.652	2e-18		0.0158524	[0.012-0.019] unit decrease	Affymetrix [NR] (imputed)
Nonplanning	rs35614735	3	85525323	rs12637791	31669095	Body mass index	457,822 European ancestry individuals	3p12.1	NR	CADM2	NA	NA	rs12637791-?	rs12637791	intron_variant	0	NR	5e-14		NA		Affymetrix [~ 8270000] (imputed)
Nonplanning	rs35614735	3	85546798	rs10433500	30593698	Fat-free mass	70,700 European ancestry female individuals, 85,261 European ancestry male individuals	3p12.1	NR	CADM2	NA	NA	rs10433500-?	rs10433500	intron_variant	0	NR	5e-07	(female)	0.12551	[0.077-0.174] unit decrease	Affymetrix [7794483] (imputed)
Nonplanning	rs35614735	3	85546798	rs10433500	30643258	Adventurousness	557,923 European ancestry individuals	3p12.1	CADM2	CADM2	NA	NA	rs10433500-A	rs10433500	intron_variant	0	0.6321	9e-84		0.0390155	[0.035-0.043] unit decrease	Illumina [9339358] (imputed)
Nonplanning	rs35614735	3	85546798	rs10433500	30593698	Fat-free mass	70,700 European ancestry female individuals, 85,261 European ancestry male individuals	3p12.1	NR	CADM2	NA	NA	rs10433500-?	rs10433500	intron_variant	0	NR	6e-08		0.12402	[0.079-0.169] unit decrease	Affymetrix [7794483] (imputed)
Nonplanning	rs35614735	3	85552787	rs4637303	29942085	Neuroticism	449,484 European ancestry individuals	3p12.1	NR	CADM2	NA	NA	rs4637303-T	rs4637303	intron_variant	0	NR	2e-09		6.029	z score increase	Affymetrix [10847151] (imputed)
Nonplanning	rs35614735	3	85552787	rs4637303	30595370	Neuroticism	approximately 372,000 European ancestry individuals	3p12.1		CADM2	NA	NA	rs4637303-?	rs4637303	intron_variant	0	NR	4e-08		NA		NR [~ 8900000] (imputed)
Nonplanning	rs35614735	3	85580588	rs17516256	30643258	Automobile speeding propensity	404,291 European ancestry individuals	3p12.1	CADM2	CADM2	NA	NA	rs17516256-A	rs17516256	intron_variant	0	0.6269	1e-20		0.0217475	[0.017-0.026] unit decrease	Affymetrix [11514463] (imputed)
Nonplanning	rs35614735	3	85585552	rs66632973	33082346	Smoking initiation	842,717 European ancestry individuals	3p12.1	CADM2	CADM2	NA	NA	rs66632973-A	rs66632973	intron_variant	0		5e-11		1.028	[NR]	Affymetrix [up to 79000000] (imputed)
Nonplanning	rs35614735	3	85588205	rs35438712	30617275	Smoking initiation	324,851 European ancestry individuals, 21,962 South Asian ancestry individuals	3p12.1	CADM2	CADM2	NA	NA	rs35438712-T	rs35438712	intron_variant	0	0.25	2e-13		0.017	[0.011-0.023] unit increase (replication)	Affymetrix, Illumina [up to 1207583] (imputed)
Nonplanning	rs35614735	3	85593584	rs6780346	32066663	Pork consumption	335,576 European ancestry individuals	3p12.1	CADM2	CADM2	NA	NA	rs6780346-?	rs6780346	intron_variant	0	NR	4e-08		0.00463029	[-0.00031-0.00957] unit increase	Affymetrix [25921788] (imputed)
Nonplanning	rs35614735	3	85593584	rs6780346	32066663	Oily fish consumption	335,576 European ancestry individuals	3p12.1	CADM2	CADM2	NA	NA	rs6780346-?	rs6780346	intron_variant	0	NR	4e-08		0.0138041	[0.0089-0.0187] unit increase	Affymetrix [25921788] (imputed)
Nonplanning	rs35614735	3	85593584	rs6780346	30679032	Alcohol consumption (drinks per week)	up to 357,854 European ancestry individuals	3p12.1	CADM2	CADM2	NA	NA	rs6780346-T	rs6780346	intron_variant	0	0.621	1e-10		0.0168	[0.012-0.022] unit decrease	Illumina [~ 250000] (imputed)
Nonplanning	rs35614735	3	85594428	rs6807666	29942085	Worry	348,219 European ancestry individuals	3p12.1	NR	CADM2	NA	NA	rs6807666-A	rs6807666	intron_variant	0	NR	1e-19		0.02257	[0.018-0.027] unit decrease	Affymetrix [10847151] (imputed)
Nonplanning	rs35614735	3	85599920	rs6783138	30643258	General risk tolerance (MTAG)	975,353 European ancestry individuals	3p12.1	CADM2	CADM2	NA	NA	rs6783138-C	rs6783138	intron_variant	0	0.377	1e-90		0.0246	[0.022-0.027] unit increase	Affymetrix, Illumina [5869552] (imputed)
Nonplanning	rs35614735	3	85603643	rs7652808	32242144	Serum 25-Hydroxyvitamin D levels	496,946 European ancestry individuals	3p12.1		CADM2	NA	NA	rs7652808-?	rs7652808	intron_variant	0	NR	1e-23		0.0212858	[0.017-0.025] unit increase	NR [6912294] (imputed)
Nonplanning	rs35614735	3	85603643	rs7652808	30867560	Anxiety/tension (special factor of neuroticism)	270,059 British ancestry individuals	3p12.1	CADM2	CADM2	NA	NA	rs7652808-T	rs7652808	intron_variant	0	NR	2e-13		0.011235	[0.0083-0.0142] unit increase	Affymetrix [18485882] (imputed)
Nonplanning	rs35614735	3	85604923	rs17518584	25869804	Information processing speed	Up to 30,807 European ancestry individuals, up to 1,267 Erasmus Rucphen (founder/genetic isolated) individuals, up to 535 Korculan (founder/genetic isolated) individuals, up to 417 Orcadian (founder/genetic isolated) individuals, up to 311 Vis (founder/genetic isolated) individuals	3p12.1	CADM2	CADM2	NA	NA	rs17518584-T	rs17518584	intron_variant	0	0.64	3e-09	(LDST/DSST- age, sex, and education adjusted)	5.92	[NR] unit increase	Affymetrix, Illumina [up to 2357391] (imputed)
Nonplanning	rs35614735	3	85604923	rs17518584	25644384	Cognitive function	51,719 European ancestry individuals, 1,473 Erasmus Rucphen (founder/genetic isolate) individuals, 327 Korculan (founder/genetic isolate) individuals, 430 Orcadian (founder/genetic isolate) individuals	3p12.1	CADM2	CADM2	NA	NA	rs17518584-?	rs17518584	intron_variant	0	NR	1e-06		0.0282	[0.017-0.040] unit increase	Affymetrix, Illumina [2478500] (imputed)
Nonplanning	rs35614735	3	85614376	rs796991470	32066663	Fish- and plant-related diet	154,123 European ancestry men, 181,453 European ancestry women	3p12.1	CADM2	CADM2	NA	NA	rs796991470-?	rs796991470	intron_variant	0	NR	2e-09	(female)	0.020545	[0.014-0.027] unit increase	Affymetrix [25921788] (imputed)
Nonplanning	rs35614735	3	85616009	rs62250491	32231276	Smoking status (ever vs never smokers)	336,066 British ancestry individuals	3p12.1	NR	CADM2	NA	NA	rs62250491-G	rs62250491	intron_variant	0	0.3713	2e-15		1.042	[1.03-1.05]	NR [8968716] (imputed)
Nonplanning	rs35614735	3	85619079	rs1449386	30578418	Systolic blood pressure	365,998 European ancestry individuals, 63,490 African ancestry individuals, 22,802 Hispanic individuals, 4,792 Asian ancestry individuals, 2,695 Native American ancestry individuals	3p12.1	CADM2	CADM2	NA	NA	rs1449386-T	rs1449386	intron_variant	0	0.3968	4e-14		0.2088	[0.15-0.26] mmHg decrease	Affymetrix [NR] (imputed)
Nonplanning	rs35614735	3	85624189	rs6790699	30643258	Risk-taking tendency (4-domain principal component model)	315,894 European ancestry individuals	3p12.1	CADM2	CADM2	NA	NA	rs6790699-A	rs6790699	intron_variant	0	0.373	6e-27		0.0286348	[0.023-0.034] unit increase	Affymetrix [~ 11515000] (imputed)
Nonplanning	rs35614735	3	85630551	rs1551042	29500382	Feeling worry	372,869 European ancestry individuals	3p12.1	NR	CADM2	NA	NA	rs1551042-A	rs1551042	intron_variant	0	0.357305	3e-16		8.194	unit decrease	NR [10847151] (imputed)
Nonplanning	rs35614735	3	85631142	rs1972994	32059762	Serum 25-Hydroxyvitamin D levels	443,734 European ancestry individuals	3p12.1	NR	CADM2	NA	NA	rs1972994-T	rs1972994	intron_variant	0	0.64702	8e-18		0.017509	[0.014-0.021] unit decrease	Affymetrix [16668957] (imputed)
Nonplanning	rs35614735	3	85632126	rs6549043	32231278	Refractive error	542,934 European ancestry individuals	3p12.1	CADM2	CADM2	NA	NA	rs6549043-?	rs6549043	intron_variant	0		4e-18		NA		Affymetrix, Illumina [NR] (imputed)
Nonplanning	rs35614735	3	85639672	rs6782190	32242144	Serum 25-Hydroxyvitamin D levels	417,580 European ancestry individuals	3p12.1		CADM2	NA	NA	rs6782190-G	rs6782190	intron_variant	0	0.352488	2e-20		0.019	[0.015-0.023] unit increase	NR [7250403] (imputed)
Nonplanning	rs35614735	3	85650341	rs112523595	34211149	Age at first sexual intercourse	397,338 European ancestry individuals	3p12.1	CADM2	CADM2	NA	NA	rs112523595-T	rs112523595	intron_variant	0	0.371681	1e-28		0.0239595	[0.02-0.028] unit decrease	NR [16516521] (imputed)
Nonplanning	rs35614735	3	85651136	rs34495106	30643258	Smoking status (ever vs never smokers)	518,633 European ancestry individuals	3p12.1	CADM2	CADM2	NA	NA	rs34495106-A	rs34495106	intron_variant	0	0.3722	2e-20		0.0207619	[0.016-0.025] unit increase	Affymetrix [11514654] (imputed)
Nonplanning	rs35614735	3	85651136	rs34495106	30595370	Smoking status	approximately 458,000 European ancestry individuals	3p12.1		CADM2	NA	NA	rs34495106-?	rs34495106	intron_variant	0	NR	7e-19		NA		NR [~ 8900000] (imputed)
Nonplanning	rs6872863	5	60069057	rs13158665	31844048	Household income	286,301 British ancestry individuals	5q12.1	ELOVL7	ELOVL7	NA	NA	rs13158665-T	rs13158665	intron_variant	0	NR	4e-09		0.011882	[0.0079-0.0158] unit decrease	Affymetrix [18485882] (imputed)
Nonplanning	rs6872863	5	60069057	rs13158665	33594131	Academic attainment (science)	6,089 European ancestry adolescents	5q12.1	NR	ELOVL7	NA	NA	rs13158665-T	rs13158665	intron_variant	0	NR	4e-06		0.085	[0.05-0.12] unit decrease	Illumina [6319684] (imputed)
Nonplanning	rs6872863	5	60069934	rs1444240	33594131	Academic attainment (science)	6,089 European ancestry adolescents	5q12.1	NR	ELOVL7	NA	NA	rs1444240-G	rs1444240	intron_variant	0	NR	2e-06		0.089	[0.052-0.126] unit decrease	Illumina [6319684] (imputed)
Nonplanning	rs6872863	5	60093612	rs4235482	31676860	Brain region volumes	19,629 British ancestry individuals	5q12.1	NR	ELOVL7	NA	NA	rs4235482-?	rs4235482	intron_variant	0	NR	5e-11	(left pericalcarine)	NA		NR [9227495] (imputed)
Nonplanning	rs6872863	5	60095272	rs6449503	31844048	Household income (MTAG)	505,541 British and unknown ancestry individuals	5q12.1	ELOVL7	ELOVL7	NA	NA	rs6449503-A	rs6449503	intron_variant	0	0.4931	2e-20		0.0186662	[0.015-0.023] unit increase	Affymetrix [up to 18485882] (imputed)
Nonplanning	rs6872863	5	60095272	rs6449503	30038396	Educational attainment (MTAG)	1,311,438 European ancestry individuals	5q12.1	Intergenic	ELOVL7	NA	NA	rs6449503-A	rs6449503	intron_variant	0	0.5038	1e-42	(MTAG)	0.0179	[0.015-0.02] unit increase	Affymetrix, Illumina [7100000] (imputed)
Nonplanning	rs6872863	5	60095272	rs6449503	33414549	Noncognitive aspects of educational attainment	510,795 European ancestry individuals	5q12.1	NR	ELOVL7	NA	NA	rs6449503-G	rs6449503	intron_variant	0	0.482107	1e-12		0.0499744	[0.036-0.064] unit decrease	Affymetrix, Illumina, Perlegen [7305956] (imputed)
Nonplanning	rs6872863	5	60095272	rs6449503	30038396	Educational attainment (years of education)	up to 1,131,881 European ancestry individuals	5q12.1		ELOVL7	NA	NA	rs6449503-A	rs6449503	intron_variant	0	0.5038	2e-39		0.0185	[0.016-0.021] unit increase	Affymetrix, Illumina [10000000] (imputed)
Nonplanning	rs6872863	5	60098267	rs4700393	30595370	Educational attainment (years of education)	approximately 455,000 European ancestry individuals	5q12.1		ELOVL7	NA	NA	rs4700393-?	rs4700393	intron_variant	0	NR	5e-31		NA		NR [~ 8900000] (imputed)
Nonplanning	rs6872863	5	60098267	rs4700393	29326435	Intelligence (MTAG)	120,934 British ancestry individuals, 127,548 individuals	5q12.1	ELOVL7	ELOVL7	NA	NA	rs4700393-A	rs4700393	intron_variant	0	NR	2e-11		0.0205999	[0.015-0.027] unit decrease	Affymetrix [NR]
Nonplanning	rs6872863	5	60098267	rs4700393	30038396	Cognitive performance (MTAG)	402,382 European ancestry individuals	5q12.1	Intergenic	ELOVL7	NA	NA	rs4700393-A	rs4700393	intron_variant	0	0.4779	2e-17	(MTAG)	0.0195	[0.015-0.024] unit decrease	Affymetrix, Illumina [7100000] (imputed)
Nonplanning	rs6872863	5	60098267	rs4700393	30038396	Highest math class taken (MTAG)	811,539 European ancestry individuals	5q12.1	Intergenic	ELOVL7	NA	NA	rs4700393-A	rs4700393	intron_variant	0	0.4675	4e-33	(MTAG)	0.0198	[0.016-0.023] unit decrease	Affymetrix, Illumina [7100000] (imputed)
Nonplanning	rs6872863	5	60117202	rs4700394	29844566	General cognitive ability	up to 300,486 European ancestry individuals	5q12.1	NR	ELOVL7	NA	NA	rs4700394-?	rs4700394	intron_variant	0	NR	1e-06		4.85	z-score decrease	Affymetrix, Illumina [at least 2500000] (imputed)
Nonplanning	rs6872863	5	60117723	rs6893642	32963231	Cortical surface area	18,617 European and African American ancestry individuals	5q12.1	ELOVL7	ELOVL7	NA	NA	rs6893642-?	rs6893642	intron_variant	0		6e-20	(Pericalcarine)	NA		Affymetrix, Illumina [NR] (imputed)
Drug Experimentation	rs951740	1	43989773	rs11577403	31005972	Intake of total sugars	174,424 European ancestry individuals	1p34.2	PTPRF	HYI-AS1 - PTPRF	67107	1085	rs11577403-A	rs11577403	regulatory_region_variant	1	0.39	2e-07		0.89	[0.56-1.22] g/day increase	Affymetrix [10353649] (imputed)
Drug Experimentation	rs951740	1	44007648	rs2842189	30643251	Smoking cessation (MTAG)	up to 820,192 European ancestry individuals	1p34.2	NR	PTPRF	NA	NA	rs2842189-C	rs2842189	intron_variant	0	0.633	2e-17		0.0136285	[0.01-0.017] unit increase	NR [9732723] (imputed)
Drug Experimentation	rs951740	1	44009033	rs2782640	32042192	Sex hormone-binding globulin levels	370,125 European ancestry individuals	1p34.2	NR	PTPRF	NA	NA	rs2782640-T	rs2782640	intron_variant	0	0.622178	5e-06		0.00419747	[0.0023-0.0061] unit increase	Affymetrix [16582965] (imputed)
Drug Experimentation	rs951740	1	44009033	rs2782640	32042192	Sex hormone-binding globulin levels adjusted for BMI	368,929 European ancestry individuals	1p34.2	NR	PTPRF	NA	NA	rs2782640-T	rs2782640	intron_variant	0	0.622178	4e-09		0.00496639	[0.0033-0.0067] unit increase	Affymetrix [16582909] (imputed)
Drug Experimentation	rs951740	1	44011737	rs951740	30643251	Smoking initiation (ever regular vs never regular) (MTAG)	up to 1,359,002 European ancestry individuals	1p34.2	NR	PTPRF	NA	NA	rs951740-A	rs951740	intron_variant	0	0.625	1e-40		0.0148989	[0.013-0.017] unit increase	NR [9732723] (imputed)
Drug Experimentation	rs951740	1	44011737	rs951740	30643251	Smoking initiation (ever regular vs never regular)	up to 1,232,091 European ancestry individuals	1p34.2	NR	PTPRF	NA	NA	rs951740-A	rs951740	intron_variant	0	0.625	4e-29		0.0295409	[0.024-0.035] unit increase	NR [~ 10000000] (imputed)
Drug Experimentation	rs951740	1	44014280	rs2842188	29186694	Cognitive ability (MTAG)	436,124 European ancestry individuals	1p34.2	PTPRF	PTPRF	NA	NA	rs2842188-?	rs2842188	intron_variant	0	NR	5e-11		6.566	z score increase	Affymetrix, Illumina, Perlegen [7333576] (imputed)
Drug Experimentation	rs951740	1	44014280	rs2842188	29942086	Intelligence	269,867 European ancestry individuals	1p34.2	NR	PTPRF	NA	NA	rs2842188-T	rs2842188	intron_variant	0	NR	9e-09		5.742	z-score increase	Affymetrix, Illumina [9295118] (imputed)
Drug Experimentation	rs951740	1	44015809	rs2819336	29844566	General cognitive ability	up to 300,486 European ancestry individuals	1p34.2	PTPRF	PTPRF	NA	NA	rs2819336-T	rs2819336	intron_variant	0	NR	1e-12		7.077	z-score increase	Affymetrix, Illumina [at least 2500000] (imputed)
Drug Experimentation	rs951740	1	44015809	rs2819336	30038396	Educational attainment (MTAG)	1,311,438 European ancestry individuals	1p34.2	Intergenic	PTPRF	NA	NA	rs2819336-T	rs2819336	intron_variant	0	0.3611	2e-39	(MTAG)	0.0179	[0.015-0.021] unit increase	Affymetrix, Illumina [7100000] (imputed)
Drug Experimentation	rs951740	1	44015809	rs2819336	33667223	Aerodigestive squamous cell cancer (pleiotropy)	7,426 European ancestry lung squamous cell carcinoma cases, 5,452 European ancestry oral and oropharynx squamous cell carcinoma cases, 693 European ancestry laryngeal squamous cell carcinoma cases, 316 European ancestry esophageal squamous cell carcinoma cases, 61,961 European ancestry controls	1p34.2	NR	PTPRF	NA	NA	rs2819336-T	rs2819336	intron_variant	0	0.43	2e-06		0.93	[0.89-0.97]	Illumina [8468885] (imputed)
Drug Experimentation	rs951740	1	44015809	rs2819336	30038396	Cognitive performance (MTAG)	402,382 European ancestry individuals	1p34.2	Intergenic	PTPRF	NA	NA	rs2819336-T	rs2819336	intron_variant	0	0.3641	3e-22	(MTAG)	0.0231	[0.018-0.028] unit increase	Affymetrix, Illumina [7100000] (imputed)
Drug Experimentation	rs951740	1	44026040	rs11210869	31900758	C-reactive protein levels	418,642 British ancestry individuals	1p34.2	NR	PTPRF	NA	NA	rs11210869-A	rs11210869	intron_variant	0	0.629532	1e-12		0.014156	[0.01-0.018] unit increase	NR [NR]
Drug Experimentation	rs951740	1	44028913	rs61769611	30595370	Height	approximately 458,000 European ancestry individuals	1p34.2		PTPRF	NA	NA	rs61769611-?	rs61769611	intron_variant	0	NR	3e-16		NA		NR [~ 8900000] (imputed)
Drug Experimentation	rs951740	1	44051630	rs61769642	32888493	Red blood cell count	727,624 African American or Afro-Caribbean, African ancestry, European ancestry, East Asian ancestry, Hispanic or Latin American and South Asian ancestry individuals	1p34.2	NR	PTPRF	NA	NA	rs61769642-A	rs61769642	intron_variant	0	0.342361	2e-15		NA		Affymetrix, Illumina [24332387] (imputed)
Drug Experimentation	rs951740	1	44054994	rs58097944	29326435	Intelligence (MTAG)	120,934 British ancestry individuals, 127,548 individuals	1p34.2	PTPRF	PTPRF	NA	NA	rs58097944-A	rs58097944	intron_variant	0	NR	6e-09		0.0178881	[0.012-0.024] unit increase	Affymetrix [NR]
Drug Experimentation	rs951740	1	44054994	rs58097944	31844048	Household income (MTAG)	505,541 British and unknown ancestry individuals	1p34.2	PTPRF	PTPRF	NA	NA	rs58097944-A	rs58097944	intron_variant	0	0.4525	7e-11		0.0132187	[0.0092-0.0172] unit increase	Affymetrix [up to 18485882] (imputed)
Drug Experimentation	rs951740	1	44062154	rs673253	32231278	Refractive error	542,934 European ancestry individuals	1p34.2	SZT2, PTPRF, KDM4A, ST3GAL3, SLC6A9, KLF17	PTPRF	NA	NA	rs673253-?	rs673253	intron_variant	0		3e-13		NA		Affymetrix, Illumina [NR] (imputed)
Drug Experimentation	rs951740	1	44062154	rs673253	29326435	Intelligence (MTAG)	120,934 British ancestry individuals, 127,548 individuals	1p34.2	PTPRF	PTPRF	NA	NA	rs673253-T	rs673253	intron_variant	0	NR	3e-11		0.019606	[0.014-0.025] unit increase	Affymetrix [NR]
Drug Experimentation	rs951740	1	44062154	rs673253	31844048	Household income (MTAG)	505,541 British and unknown ancestry individuals	1p34.2	PTPRF	PTPRF	NA	NA	rs673253-T	rs673253	intron_variant	0	0.437	5e-12		0.0141205	[0.01-0.018] unit increase	Affymetrix [up to 18485882] (imputed)
Drug Experimentation	rs951740	1	44080009	rs55684236	30643251	Age of smoking initiation (MTAG)	up to 931,815 European ancestry individuals	1p34.2	NR	PTPRF	NA	NA	rs55684236-A	rs55684236	intron_variant	0	0.337	4e-22		0.0149703	[0.012-0.018] unit increase	NR [9732723] (imputed)
Drug Experimentation	rs951740	1	44117006	rs660899	22322875	Hypertension risk in short sleep duration	4,965 Korean ancestry individuals	1p34.2	JMJD2A	KDM4A	NA	NA	rs660899-?	rs660899	intron_variant	0	NR	4e-06	SNP+sleep	7.22	[3.12-16.70]	Affymetrix [334750]
Drug Experimentation	rs951740	1	44121557	rs2274465	25231870	Menarche (age at onset)	Up to 182,413 European ancestry females	1p34.2	KDM4A, PTPRP	KDM4A	NA	NA	rs2274465-C	rs2274465	intron_variant	0	0.66	2e-09		0.03	[0.02-0.04] unit increase	Affymetrix, Illumina [2441815] (imputed)
Drug Experimentation	rs951740	1	44121557	rs2274465	30595370	Red blood cell count	approximately 445,000 European ancestry individuals	1p34.2		KDM4A	NA	NA	rs2274465-?	rs2274465	intron_variant	0	NR	1e-18		NA		NR [~ 8900000] (imputed)
Drug Experimentation	rs951740	1	44121557	rs2274465	32888494	Red blood cell count	408,112 British individuals	1p34.2	KDM4A	KDM4A	NA	NA	rs2274465-G	rs2274465	intron_variant	0	0.347354	6e-13		0.0168037	[0.012-0.021] unit increase	Affymetrix [93095623] (imputed)
Drug Experimentation	rs951740	1	44134077	rs3791033	30038396	Educational attainment (years of education)	up to 1,131,881 European ancestry individuals	1p34.2		KDM4A	NA	NA	rs3791033-T	rs3791033	intron_variant	0	0.6703	2e-17	(conditional-joint)	0.0136	[0.01-0.017] unit decrease	Affymetrix, Illumina [10000000] (imputed)
Drug Experimentation	rs951740	1	44134077	rs3791033	33686288	ADHD vs autism spectrum disorder (ordinary least squares (OLS))	19,099 ADHD cases, 18,381 autism spectrum disorder cases	1p34.2		KDM4A	NA	NA	rs3791033-?	rs3791033	intron_variant	0	NR	4e-09		0.0151	NR unit decrease	NR [5798030] (imputed)
Drug Experimentation	rs951740	1	44140075	rs10789442	30038396	Self-reported math ability (MTAG)	670,471 European ancestry individuals	1p34.2	Intergenic	KDM4A	NA	NA	rs10789442-A	rs10789442	intron_variant	0	0.6659	3e-21	(MTAG)	0.0179	[0.014-0.022] unit decrease	Affymetrix, Illumina [7100000] (imputed)
Drug Experimentation	rs951740	1	44140075	rs10789442	30038396	Self-reported math ability	564,698 European ancestry individuals	1p34.2	Intergenic	KDM4A	NA	NA	rs10789442-A	rs10789442	intron_variant	0	0.6659	6e-14		0.0155	[0.011-0.02] unit decrease	Affymetrix, Illumina [10000000] (imputed)
Drug Experimentation	rs951740	1	44141149	rs9787076	30038396	Highest math class taken	430,445 European ancestry individuals	1p34.2	Intergenic	KDM4A	NA	NA	rs9787076-A	rs9787076	intron_variant	0	0.6694	4e-15		0.0189	[0.014-0.024] unit decrease	Affymetrix, Illumina [10000000] (imputed)
Drug Experimentation	rs951740	1	44141149	rs9787076	30038396	Highest math class taken (MTAG)	811,539 European ancestry individuals	1p34.2	Intergenic	KDM4A	NA	NA	rs9787076-A	rs9787076	intron_variant	0	0.6694	2e-34	(MTAG)	0.0214	[0.018-0.025] unit decrease	Affymetrix, Illumina [7100000] (imputed)
Drug Experimentation	rs951740	1	44148168	rs4660257	30595370	Menarche (age at onset)	approximately 242,000 European ancestry individuals	1p34.2		KDM4A	NA	NA	rs4660257-?	rs4660257	intron_variant	0	NR	3e-19		NA		NR [~ 8900000] (imputed)
Drug Experimentation	rs951740	1	44173423	rs112984125	29325848	Attention deficit hyperactivity disorder	14,154 European ancestry male cases, 17,948 European ancestry male controls, 4,945 European ancestry female cases, 16,246 European ancestry female controls	1p34.1	ST3GAL3	KDM4A-AS1, ST3GAL3	NA	NA	rs112984125-A	rs112984125	intron_variant	0	NR	2e-07	(males)	0.097	[0.06-0.134] unit decrease	Illumina [7531543] (imputed)
Drug Experimentation	rs951740	1	44173423	rs112984125	33667223	Aerodigestive squamous cell cancer (pleiotropy)	7,426 European ancestry lung squamous cell carcinoma cases, 5,452 European ancestry oral and oropharynx squamous cell carcinoma cases, 693 European ancestry laryngeal squamous cell carcinoma cases, 316 European ancestry esophageal squamous cell carcinoma cases, 61,961 European ancestry controls	1p34.1	NR	KDM4A-AS1, ST3GAL3	NA	NA	rs112984125-A	rs112984125	intron_variant	0	0.29	4e-07		0.92	[0.88-0.96]	Illumina [8468885] (imputed)
Drug Experimentation	rs951740	1	44183923	rs112361411	33479212	Attention deficit hyperactivity disorder (MTAG)	at least 19,099 European ancestry cases, at least 34,194 European ancestry controls	1p34.1	NR	ST3GAL3-AS1, ST3GAL3	NA	NA	rs112361411-T	rs112361411	intron_variant	0	0.2913	2e-13		0.098195	[0.072-0.124] unit decrease	NR [NR]
Drug Experimentation	rs951740	1	44186812	rs11810109	32317632	Leisure sedentary behaviour (television watching)	408,815 European ancestry individuals	1p34.1	NR	ST3GAL3, ST3GAL3-AS1	NA	NA	rs11810109-?	rs11810109	intron_variant	0		5e-12		0.0162518	[0.012-0.021] unit increase	Affymetrix [19400418] (imputed)
Drug Experimentation	rs951740	1	44188465	rs12410155	32606422	Attention deficit hyperactivity disorder (MTAG)	61,421 individuals	1p34.1	NR	ST3GAL3-AS1, ST3GAL3	NA	NA	rs12410155-?	rs12410155	intron_variant	0		8e-14		NA		NR [520857]
Drug Experimentation	rs951740	1	44188719	rs12410444	27225129	Educational attainment (years of education)	405,072 European ancestry individuals	1p34.1	NR	ST3GAL3-AS1, ST3GAL3	NA	NA	rs12410444-A	rs12410444	intron_variant	0	0.7	6e-13		0.0174559	NR unit decrease	Affymetrix, Illumina, Perlegen [~ 9300000] (imputed)
Drug Experimentation	rs951740	1	44188719	rs12410444	31844048	Household income (MTAG)	505,541 British and unknown ancestry individuals	1p34.1	ST3GAL3, RP11-184I16.4	ST3GAL3-AS1, ST3GAL3	NA	NA	rs12410444-G	rs12410444	intron_variant	0	0.2927	9e-12		0.0151346	[0.011-0.019] unit increase	Affymetrix [up to 18485882] (imputed)
Drug Experimentation	rs951740	1	44188719	rs12410444	31374203	Cognitive ability, years of educational attainment or schizophrenia (pleiotropy)	328,917 individuals with educational attainment measurements, 107,207 individuals with cognitive ability measurements, 77,096 European ancestry schizophrenia cases, 43,456 European ancestry controls	1p34.1	RP11-184I16.4	ST3GAL3-AS1, ST3GAL3	NA	NA	rs12410444-?	rs12410444	intron_variant	0	NR	7e-12		0.0151914	[0.011-0.02] unit decrease	NR [7306098]
Drug Experimentation	rs951740	1	44188719	rs12410444	33686288	Major depressive disorder vs ADHD (ordinary least squares (OLS))	170,756 MDD cases, 19,099 ADHD cases	1p34.1		ST3GAL3-AS1, ST3GAL3	NA	NA	rs12410444-?	rs12410444	intron_variant	0	NR	2e-10		0.0145	NR unit increase	NR [5568121] (imputed)
Drug Experimentation	rs951740	1	44198531	rs6429637	29326435	Intelligence (MTAG)	120,934 British ancestry individuals, 127,548 individuals	1p34.1	ST3GAL3	ST3GAL3	NA	NA	rs6429637-A	rs6429637	intron_variant	0	NR	2e-09		0.0188488	[0.013-0.025] unit decrease	Affymetrix [NR]
Drug Experimentation	rs951740	1	44222570	rs11587515	33414549	Cognitive aspects of educational attainment	257,700 European ancestry individuals	1p34.1	NR	ST3GAL3	NA	NA	rs11587515-C	rs11587515	intron_variant	0	0.299205	4e-08		0.0375412	[0.024-0.051] unit decrease	Affymetrix, Illumina, Perlegen [7305956] (imputed)
Drug Experimentation	rs951740	1	44233662	rs6656457	29942086	Intelligence	269,867 European ancestry individuals	1p34.1	NR	ST3GAL3	NA	NA	rs6656457-C	rs6656457	intron_variant	0	NR	3e-08		5.517	z-score increase	Affymetrix, Illumina [9295118] (imputed)
Drug Experimentation	rs12713405	2	60025963	rs1372876	29769521	Heart rate response to recovery post exercise	up to 35,455 European ancestry females, up to 31,802 European ancestry males	2p16.1	BCL11A		NA	NA	rs1372876-A	rs1372876	intron_variant	1	0.414	3e-09		0.326	[0.22-0.43] bpm decrease	Affymetrix [~ 7800000] (imputed)
Drug Experimentation	rs12713405	2	60026906	rs1442875	29497042	Heart rate response to recovery post exercise (20 sec)	5,4137 European ancestry individuals, 1,744 Asian individuals, 1,445 African individuals, 468 admixed individuals, 1,024 individuals	2p16.1	intergenic		NA	NA	rs1442875-T	rs1442875	intron_variant	1	0.388234	2e-09		0.0361926	[0.024-0.048] unit decrease	Affymetrix [509255] (imputed)
Drug Experimentation	rs12713405	2	60030511	rs4672317	29497042	Heart rate increase in response to exercise	5,4137 European ancestry individuals, 1,744 Asian ancestry individuals, 1,445 African ancestry individuals, 468 admixed individuals, 1,024 individuals	2p16.1	intergenic		NA	NA	rs4672317-T	rs4672317	intron_variant	1	0.352225	3e-10		0.038391	[0.026-0.05] unit decrease	Affymetrix [509255] (imputed)
Drug Experimentation	rs35614735	3	85428726	rs2163971	30643258	Number of sexual partners	370,711 European ancestry individuals	3p12.1	CADM2	CADM2	NA	NA	rs2163971-T	rs2163971	intron_variant	0	0.4479	5e-14		0.01794	[0.013-0.023] unit increase	Affymetrix [11515109] (imputed)
Drug Experimentation	rs35614735	3	85428726	rs2163971	30718321	Drug experimentation measurement	22,572 European ancestry individuals	3p12.1	CADM2	CADM2	NA	NA	rs2163971-T	rs2163971	intron_variant	0	0.4321	3e-07		0.048	[0.029-0.066] unit increase	Illumina [11434023] (imputed)
Drug Experimentation	rs35614735	3	85457240	rs62250685	30643251	Alcohol consumption (drinks per week) (MTAG)	up to 1,039,210 European ancestry individuals	3p12.1	NR	CADM2	NA	NA	rs62250685-G	rs62250685	intron_variant	0	0.614	1e-31		0.0158444	[0.013-0.019] unit decrease	NR [~ 9732723] (imputed)
Drug Experimentation	rs35614735	3	85457240	rs62250685	30643251	Alcohol consumption (drinks per week)	up to 941,280 European ancestry individuals	3p12.1	NR	CADM2	NA	NA	rs62250685-G	rs62250685	intron_variant	0	0.614	1e-21		0.0143571	[0.011-0.017] unit decrease	NR [~ 10000000] (imputed)
Drug Experimentation	rs35614735	3	85460131	rs1549979	30679032	Smoking initiation (ever regular vs never regular)	up to 433,216 European ancestry individuals	3p12.1	CADM2	CADM2	NA	NA	rs1549979-T	rs1549979	intron_variant	0	0.622	3e-17		0.0187	[0.014-0.023] unit decrease	Illumina [~ 250000] (imputed)
Drug Experimentation	rs35614735	3	85460131	rs1549979	30643251	Smoking initiation (ever regular vs never regular)	up to 1,232,091 European ancestry individuals	3p12.1	NR	CADM2	NA	NA	rs1549979-T	rs1549979	intron_variant	0	0.615	9e-21		0.0245223	[0.019-0.03] unit decrease	NR [~ 10000000] (imputed)
Drug Experimentation	rs35614735	3	85475292	rs74664784	30643251	Smoking initiation (ever regular vs never regular)	up to 1,232,091 European ancestry individuals	3p12.1	NR	CADM2	NA	NA	rs74664784-C	rs74664784	intron_variant	0	0.376	9e-13	(Conditioned on chr3:85460131)	0.0199109	[0.014-0.025] unit decrease	NR [~ 10000000] (imputed)
Drug Experimentation	rs35614735	3	85475292	rs74664784	30643251	Alcohol consumption (drinks per week)	up to 941,280 European ancestry individuals	3p12.1	NR	CADM2	NA	NA	rs74664784-C	rs74664784	intron_variant	0	0.359	2e-14	(Conditioned on chr3:85457240)	0.0126562	[0.0094-0.0159] unit decrease	NR [~ 10000000] (imputed)
Drug Experimentation	rs35614735	3	85513115	rs6762267	30271922	Body mass index	772,825 individuals	3p12.1	CADM2	CADM2	NA	NA	rs6762267-?	rs6762267	intron_variant	0	NR	2e-15		0.02	[0.016-0.024] unit increase	Affymetrix [NR]
Drug Experimentation	rs35614735	3	85513115	rs6762267	30271922	Smoking status (ever vs never smokers)	207,229 European ancestry ever smoker cases, 243,177 European ancestry never smoker controls	3p12.1	NR	CADM2	NA	NA	rs6762267-C	rs6762267	intron_variant	0	0.381262	3e-19		0.0094076	[0.0073-0.0115] unit increase	Affymetrix [7736308] (imputed)
Drug Experimentation	rs35614735	3	85513115	rs6762267	30271922	Self-reported risk-taking behaviour	113,882 European ancestry cases, 322,354 European ancestry controls	3p12.1	CADM2	CADM2	NA	NA	rs6762267-C	rs6762267	intron_variant	0	0.38	7e-31		1.049	[1.041-1.058]	Affymetrix [7736308] (imputed)
Drug Experimentation	rs35614735	3	85513115	rs6762267	30181555	Self-reported risk-taking behaviour	83,677 British ancestry cases, 244,662 British ancestry controls	3p12.1	NR	CADM2	NA	NA	rs6762267-A	rs6762267	intron_variant	0	0.61	7e-13		0.052	[0.038-0.066] unit decrease	Affymetrix [NR] (imputed)
Drug Experimentation	rs35614735	3	85513793	rs62250713	29500382	Feeling worry	372,869 European ancestry individuals	3p12.1	CADM2	CADM2	NA	NA	rs62250713-A	rs62250713	intron_variant	0	0.375418	4e-17		8.411	unit decrease	NR [10847151] (imputed)
Drug Experimentation	rs35614735	3	85513793	rs62250713	32451486	Problematic alcohol use	435,563 European ancestry individuals	3p12.1	CADM2	CADM2	NA	NA	rs62250713-A	rs62250713	intron_variant	0	0.368	1e-09		6.049	[NR] z score increase	Affymetrix [14069427] (imputed)
Drug Experimentation	rs35614735	3	85515776	rs62250714	30578418	Pulse pressure	365,998 European ancestry individuals, 63,490 African ancestry individuals, 22,802 Hispanic individuals, 4,792 Asian ancestry individuals, 2,695 Native American ancestry individuals	3p12.1	CADM2	CADM2	NA	NA	rs62250714-A	rs62250714	intron_variant	0	0.6008	3e-11		0.1309	[0.092-0.17] mmHg increase	Affymetrix [NR] (imputed)
Drug Experimentation	rs35614735	3	85518580	rs2875907	30150663	Cannabis use	184,765 European ancestry individuals	3p12.1	CADM2	CADM2	NA	NA	rs2875907-A	rs2875907	intron_variant	0	0.352	9e-17		0.071	[0.053-0.089] unit increase	Affymetrix, Illumina [11733371] (imputed)
Drug Experimentation	rs35614735	3	85524170	rs11127893	32451486	Problematic alcohol use (MTAG)	972,915 European ancestry individuals	3p12.1	NR	CADM2	NA	NA	rs11127893-T	rs11127893	intron_variant	0	0.6461	3e-17		0.0181665	[0.014-0.022] unit decrease	Affymetrix [10613246] (imputed)
Drug Experimentation	rs35614735	3	85524170	rs11127893	32451486	Alcohol consumption (drinks per week) (MTAG)	972,915 European ancestry individuals	3p12.1	NR	CADM2	NA	NA	rs11127893-T	rs11127893	intron_variant	0	0.652	2e-18		0.0158524	[0.012-0.019] unit decrease	Affymetrix [NR] (imputed)
Drug Experimentation	rs35614735	3	85525323	rs12637791	31669095	Body mass index	457,822 European ancestry individuals	3p12.1	NR	CADM2	NA	NA	rs12637791-?	rs12637791	intron_variant	0	NR	5e-14		NA		Affymetrix [~ 8270000] (imputed)
Drug Experimentation	rs35614735	3	85546798	rs10433500	30593698	Fat-free mass	70,700 European ancestry female individuals, 85,261 European ancestry male individuals	3p12.1	NR	CADM2	NA	NA	rs10433500-?	rs10433500	intron_variant	0	NR	5e-07	(female)	0.12551	[0.077-0.174] unit decrease	Affymetrix [7794483] (imputed)
Drug Experimentation	rs35614735	3	85546798	rs10433500	30643258	Adventurousness	557,923 European ancestry individuals	3p12.1	CADM2	CADM2	NA	NA	rs10433500-A	rs10433500	intron_variant	0	0.6321	9e-84		0.0390155	[0.035-0.043] unit decrease	Illumina [9339358] (imputed)
Drug Experimentation	rs35614735	3	85546798	rs10433500	30593698	Fat-free mass	70,700 European ancestry female individuals, 85,261 European ancestry male individuals	3p12.1	NR	CADM2	NA	NA	rs10433500-?	rs10433500	intron_variant	0	NR	6e-08		0.12402	[0.079-0.169] unit decrease	Affymetrix [7794483] (imputed)
Drug Experimentation	rs35614735	3	85552787	rs4637303	29942085	Neuroticism	449,484 European ancestry individuals	3p12.1	NR	CADM2	NA	NA	rs4637303-T	rs4637303	intron_variant	0	NR	2e-09		6.029	z score increase	Affymetrix [10847151] (imputed)
Drug Experimentation	rs35614735	3	85552787	rs4637303	30595370	Neuroticism	approximately 372,000 European ancestry individuals	3p12.1		CADM2	NA	NA	rs4637303-?	rs4637303	intron_variant	0	NR	4e-08		NA		NR [~ 8900000] (imputed)
Drug Experimentation	rs35614735	3	85580588	rs17516256	30643258	Automobile speeding propensity	404,291 European ancestry individuals	3p12.1	CADM2	CADM2	NA	NA	rs17516256-A	rs17516256	intron_variant	0	0.6269	1e-20		0.0217475	[0.017-0.026] unit decrease	Affymetrix [11514463] (imputed)
Drug Experimentation	rs35614735	3	85585552	rs66632973	33082346	Smoking initiation	842,717 European ancestry individuals	3p12.1	CADM2	CADM2	NA	NA	rs66632973-A	rs66632973	intron_variant	0		5e-11		1.028	[NR]	Affymetrix [up to 79000000] (imputed)
Drug Experimentation	rs35614735	3	85588205	rs35438712	30617275	Smoking initiation	324,851 European ancestry individuals, 21,962 South Asian ancestry individuals	3p12.1	CADM2	CADM2	NA	NA	rs35438712-T	rs35438712	intron_variant	0	0.25	2e-13		0.017	[0.011-0.023] unit increase (replication)	Affymetrix, Illumina [up to 1207583] (imputed)
Drug Experimentation	rs35614735	3	85593584	rs6780346	32066663	Pork consumption	335,576 European ancestry individuals	3p12.1	CADM2	CADM2	NA	NA	rs6780346-?	rs6780346	intron_variant	0	NR	4e-08		0.00463029	[-0.00031-0.00957] unit increase	Affymetrix [25921788] (imputed)
Drug Experimentation	rs35614735	3	85593584	rs6780346	32066663	Oily fish consumption	335,576 European ancestry individuals	3p12.1	CADM2	CADM2	NA	NA	rs6780346-?	rs6780346	intron_variant	0	NR	4e-08		0.0138041	[0.0089-0.0187] unit increase	Affymetrix [25921788] (imputed)
Drug Experimentation	rs35614735	3	85593584	rs6780346	30679032	Alcohol consumption (drinks per week)	up to 357,854 European ancestry individuals	3p12.1	CADM2	CADM2	NA	NA	rs6780346-T	rs6780346	intron_variant	0	0.621	1e-10		0.0168	[0.012-0.022] unit decrease	Illumina [~ 250000] (imputed)
Drug Experimentation	rs35614735	3	85594428	rs6807666	29942085	Worry	348,219 European ancestry individuals	3p12.1	NR	CADM2	NA	NA	rs6807666-A	rs6807666	intron_variant	0	NR	1e-19		0.02257	[0.018-0.027] unit decrease	Affymetrix [10847151] (imputed)
Drug Experimentation	rs35614735	3	85599920	rs6783138	30643258	General risk tolerance (MTAG)	975,353 European ancestry individuals	3p12.1	CADM2	CADM2	NA	NA	rs6783138-C	rs6783138	intron_variant	0	0.377	1e-90		0.0246	[0.022-0.027] unit increase	Affymetrix, Illumina [5869552] (imputed)
Drug Experimentation	rs35614735	3	85603643	rs7652808	32242144	Serum 25-Hydroxyvitamin D levels	496,946 European ancestry individuals	3p12.1		CADM2	NA	NA	rs7652808-?	rs7652808	intron_variant	0	NR	1e-23		0.0212858	[0.017-0.025] unit increase	NR [6912294] (imputed)
Drug Experimentation	rs35614735	3	85603643	rs7652808	30867560	Anxiety/tension (special factor of neuroticism)	270,059 British ancestry individuals	3p12.1	CADM2	CADM2	NA	NA	rs7652808-T	rs7652808	intron_variant	0	NR	2e-13		0.011235	[0.0083-0.0142] unit increase	Affymetrix [18485882] (imputed)
Drug Experimentation	rs35614735	3	85604923	rs17518584	25869804	Information processing speed	Up to 30,807 European ancestry individuals, up to 1,267 Erasmus Rucphen (founder/genetic isolated) individuals, up to 535 Korculan (founder/genetic isolated) individuals, up to 417 Orcadian (founder/genetic isolated) individuals, up to 311 Vis (founder/genetic isolated) individuals	3p12.1	CADM2	CADM2	NA	NA	rs17518584-T	rs17518584	intron_variant	0	0.64	3e-09	(LDST/DSST- age, sex, and education adjusted)	5.92	[NR] unit increase	Affymetrix, Illumina [up to 2357391] (imputed)
Drug Experimentation	rs35614735	3	85604923	rs17518584	25644384	Cognitive function	51,719 European ancestry individuals, 1,473 Erasmus Rucphen (founder/genetic isolate) individuals, 327 Korculan (founder/genetic isolate) individuals, 430 Orcadian (founder/genetic isolate) individuals	3p12.1	CADM2	CADM2	NA	NA	rs17518584-?	rs17518584	intron_variant	0	NR	1e-06		0.0282	[0.017-0.040] unit increase	Affymetrix, Illumina [2478500] (imputed)
Drug Experimentation	rs35614735	3	85614376	rs796991470	32066663	Fish- and plant-related diet	154,123 European ancestry men, 181,453 European ancestry women	3p12.1	CADM2	CADM2	NA	NA	rs796991470-?	rs796991470	intron_variant	0	NR	2e-09	(female)	0.020545	[0.014-0.027] unit increase	Affymetrix [25921788] (imputed)
Drug Experimentation	rs35614735	3	85616009	rs62250491	32231276	Smoking status (ever vs never smokers)	336,066 British ancestry individuals	3p12.1	NR	CADM2	NA	NA	rs62250491-G	rs62250491	intron_variant	0	0.3713	2e-15		1.042	[1.03-1.05]	NR [8968716] (imputed)
Drug Experimentation	rs35614735	3	85619079	rs1449386	30578418	Systolic blood pressure	365,998 European ancestry individuals, 63,490 African ancestry individuals, 22,802 Hispanic individuals, 4,792 Asian ancestry individuals, 2,695 Native American ancestry individuals	3p12.1	CADM2	CADM2	NA	NA	rs1449386-T	rs1449386	intron_variant	0	0.3968	4e-14		0.2088	[0.15-0.26] mmHg decrease	Affymetrix [NR] (imputed)
Drug Experimentation	rs35614735	3	85624189	rs6790699	30643258	Risk-taking tendency (4-domain principal component model)	315,894 European ancestry individuals	3p12.1	CADM2	CADM2	NA	NA	rs6790699-A	rs6790699	intron_variant	0	0.373	6e-27		0.0286348	[0.023-0.034] unit increase	Affymetrix [~ 11515000] (imputed)
Drug Experimentation	rs35614735	3	85630551	rs1551042	29500382	Feeling worry	372,869 European ancestry individuals	3p12.1	NR	CADM2	NA	NA	rs1551042-A	rs1551042	intron_variant	0	0.357305	3e-16		8.194	unit decrease	NR [10847151] (imputed)
Drug Experimentation	rs35614735	3	85631142	rs1972994	32059762	Serum 25-Hydroxyvitamin D levels	443,734 European ancestry individuals	3p12.1	NR	CADM2	NA	NA	rs1972994-T	rs1972994	intron_variant	0	0.64702	8e-18		0.017509	[0.014-0.021] unit decrease	Affymetrix [16668957] (imputed)
Drug Experimentation	rs35614735	3	85632126	rs6549043	32231278	Refractive error	542,934 European ancestry individuals	3p12.1	CADM2	CADM2	NA	NA	rs6549043-?	rs6549043	intron_variant	0		4e-18		NA		Affymetrix, Illumina [NR] (imputed)
Drug Experimentation	rs35614735	3	85639672	rs6782190	32242144	Serum 25-Hydroxyvitamin D levels	417,580 European ancestry individuals	3p12.1		CADM2	NA	NA	rs6782190-G	rs6782190	intron_variant	0	0.352488	2e-20		0.019	[0.015-0.023] unit increase	NR [7250403] (imputed)
Drug Experimentation	rs35614735	3	85650341	rs112523595	34211149	Age at first sexual intercourse	397,338 European ancestry individuals	3p12.1	CADM2	CADM2	NA	NA	rs112523595-T	rs112523595	intron_variant	0	0.371681	1e-28		0.0239595	[0.02-0.028] unit decrease	NR [16516521] (imputed)
Drug Experimentation	rs35614735	3	85651136	rs34495106	30643258	Smoking status (ever vs never smokers)	518,633 European ancestry individuals	3p12.1	CADM2	CADM2	NA	NA	rs34495106-A	rs34495106	intron_variant	0	0.3722	2e-20		0.0207619	[0.016-0.025] unit increase	Affymetrix [11514654] (imputed)
Drug Experimentation	rs35614735	3	85651136	rs34495106	30595370	Smoking status	approximately 458,000 European ancestry individuals	3p12.1		CADM2	NA	NA	rs34495106-?	rs34495106	intron_variant	0	NR	7e-19		NA		NR [~ 8900000] (imputed)
Drug Experimentation	rs67660520	7	121954709	rs10953957	30643251	Smoking initiation (ever regular vs never regular)	up to 1,232,091 European ancestry individuals	7q31.32	NR	FEZF1 - CADPS2	3964	3756	rs10953957-A	rs10953957	intergenic_variant	1	0.386	4e-08		0.0144058	[0.0093-0.0195] unit increase	NR [~ 10000000] (imputed)
Drug Experimentation	rs67660520	7	121954709	rs10953957	30643251	Smoking initiation (ever regular vs never regular) (MTAG)	up to 1,359,002 European ancestry individuals	7q31.32	NR	FEZF1 - CADPS2	3964	3756	rs10953957-A	rs10953957	intergenic_variant	1	0.386	9e-10		0.00685463	[0.0047-0.009] unit increase	NR [9732723] (imputed)
Drug Experimentation	rs67660520	7	121955328	rs3958046	32279069	Attention deficit hyperactivity disorder	17,149 European ancestry cases, 32,411 European ancestry controls	7q31.32	CADPS2, FEZF1, FEZF1-AS1	FEZF1 - CADPS2	4583	3137	rs3958046-T	rs3958046	regulatory_region_variant	1	0.4	2e-08		1.09	[1.06-1.10]	Illumina [~ 1092418] (imputed)
Drug Experimentation	rs67660520	7	121955468	rs10252114	30643258	Smoking status (ever vs never smokers)	518,633 European ancestry individuals	7q31.32	CADPS2	FEZF1 - CADPS2	4723	2997	rs10252114-T	rs10252114	intergenic_variant	1	0.6182	3e-08		0.0123397	[0.008-0.0167] unit decrease	Affymetrix [11514654] (imputed)
Drug Experimentation	rs67660520	7	121957582	rs28452470	30478444	Attention deficit hyperactivity disorder	19,099 European ancestry cases, 72 non-European ancestry cases, 1,012 Han Chinese ancestry cases, 34,194 European ancestry controls, 72 non-European ancestry controls, 925 Han Chinese ancestry controls	7q31.32	CADPS2	FEZF1 - CADPS2	6837	883	rs28452470-A	rs28452470	intergenic_variant	1	NR	3e-06		1.042	NR	Affymetrix, Illumina, Perlegen [8047421] (imputed)
Drug Experimentation	rs67660520	7	121960438	rs1443749	30595370	Height	approximately 458,000 European ancestry individuals	7q31.32		CADPS2	NA	NA	rs1443749-?	rs1443749	intron_variant	0	NR	3e-20		NA		NR [~ 8900000] (imputed)
Drug Experimentation	rs67660520	7	121963813	rs10248298	30595370	Body mass index	approximately 458,000 European ancestry individuals	7q31.32		CADPS2	NA	NA	rs10248298-?	rs10248298	intron_variant	0	NR	1e-09		NA		NR [~ 8900000] (imputed)
Drug Experimentation	rs67660520	7	121964349	rs1899689	30239722	Body mass index	806,834 European ancestry individuals	7q31.32	NA	CADPS2	NA	NA	rs1899689-T	rs1899689	intron_variant	0	0.3939	4e-13		0.012	[0.0087-0.0153] unit increase	NR [~ 27400000] (imputed)
Drug Experimentation	rs67660520	7	121964349	rs1899689	31669095	Body mass index	457,822 European ancestry individuals	7q31.32	NR	CADPS2	NA	NA	rs1899689-?	rs1899689	intron_variant	0	NR	9e-10		NA		Affymetrix [~ 8270000] (imputed)
Drug Experimentation	rs67660520	7	121964349	rs1899689	32376654	Adult body size	453,169 European ancestry individuals	7q31.32	CADPS2	CADPS2	NA	NA	rs1899689-C	rs1899689	intron_variant	0	0.610356	4e-08		0.00773624	[0.005-0.0105] unit decrease	Affymetrix [12370749]
Drug Experimentation	rs67660520	7	121967349	rs1443750	30643258	Number of sexual partners	370,711 European ancestry individuals	7q31.32	CADPS2	CADPS2	NA	NA	rs1443750-C	rs1443750	intron_variant	0	0.6353	3e-08		0.0136245	[0.0088-0.0184] unit decrease	Affymetrix [11515109] (imputed)
Drug Experimentation	rs7128648	11	112826867	rs2212450	30239722	Body mass index	434,794 European ancestry female individuals	11q23.2	NA	NA - NCAM1	NA	5103	rs2212450-T	rs2212450	intergenic_variant	1	0.5703	2e-06		0.0081	[0.0048-0.0114] unit increase	NR [~ 27400000] (imputed)
Drug Experimentation	rs7128648	11	112826867	rs2212450	32606422	Depressive symptoms (MTAG)	955,012 individuals	11q23.2	NR	NA - NCAM1	NA	5103	rs2212450-?	rs2212450	intergenic_variant	1		5e-09		NA		NR [520857]
Drug Experimentation	rs7128648	11	112826867	rs2212450	33479212	Major depressive disorder (MTAG)	at least 170,756 European ancestry cases, at least 329,443 European ancestry controls	11q23.2	NR	NA - NCAM1	NA	5103	rs2212450-T	rs2212450	intergenic_variant	1	0.5723	9e-09		0.0243269	[0.016-0.033] unit decrease	NR [NR]
Drug Experimentation	rs7128648	11	112826867	rs2212450	33888516	Haemorrhoidal disease	218,920 European ancestry cases, 725,213 European ancestry controls	11q23.2	NCAM1	NA - NCAM1	NA	5103	rs2212450-?	rs2212450	intergenic_variant	1	0.4342	5e-11		1.03	[1.02-1.04]	Affymetrix, Illumina [8494288] (imputed)
Drug Experimentation	rs7128648	11	112827048	rs2186710	29942085	Neuroticism	449,484 European ancestry individuals	11q23.2	NR	NA - NCAM1	NA	4922	rs2186710-C	rs2186710	intergenic_variant	1	NR	1e-14		7.744	z score decrease	Affymetrix [10847151] (imputed)
Drug Experimentation	rs7128648	11	112827048	rs2186710	29844566	General cognitive ability	up to 300,486 European ancestry individuals	11q23.2	NR	NA - NCAM1	NA	4922	rs2186710-?	rs2186710	intergenic_variant	1	NR	2e-06		4.714	z-score increase	Affymetrix, Illumina [at least 2500000] (imputed)
Drug Experimentation	rs7128648	11	112827048	rs2186710	31972866	Sensitivity to environmental stress and adversity	351,827 European ancestry individuals	11q23.2	NR	NA - NCAM1	NA	4922	rs2186710-G	rs2186710	intergenic_variant	1	NR	2e-08		0.01344	NR unit increase	NR [7259579]
Drug Experimentation	rs7128648	11	112827048	rs2186710	30038396	Cognitive performance (MTAG)	402,382 European ancestry individuals	11q23.2	Intergenic	NA - NCAM1	NA	4922	rs2186710-C	rs2186710	intergenic_variant	1	0.5927	8e-11	(MTAG)	0.0151	[0.011-0.02] unit increase	Affymetrix, Illumina [7100000] (imputed)
Drug Experimentation	rs7128648	11	112827715	rs4937872	29500382	Feeling tense	371,318 European ancestry individuals	11q23.2	NCAM1	LINC02763 - NCAM1	332425	4255	rs4937872-A	rs4937872	regulatory_region_variant	1	0.417009	5e-11		6.57	z score decrease	NR [10847151] (imputed)
Drug Experimentation	rs7128648	11	112827715	rs4937872	29942085	Worry	348,219 European ancestry individuals	11q23.2	NR	LINC02763 - NCAM1	332425	4255	rs4937872-G	rs4937872	regulatory_region_variant	1	NR	1e-09		0.01489	[0.01-0.02] unit increase	Affymetrix [10847151] (imputed)
Drug Experimentation	rs7128648	11	112827715	rs4937872	33859377	Anxiety	at least 23,606 European ancestry cases, at least 113,351 European ancestry controls	11q23.2	RP11, 629G13.1	LINC02763 - NCAM1	332425	4255	rs4937872-A	rs4937872	regulatory_region_variant	1	0.4543	2e-14		0.0180456	[0.013-0.023] unit decrease	NR [9417325] (imputed)
Drug Experimentation	rs7128648	11	112830663	rs10789929	29500382	Neurociticism	380,506 European ancestry individuals	11q23.2	NCAM1	NA - NCAM1	NA	1307	rs10789929-T	rs10789929	non_coding_transcript_exon_variant	1	0.393947	4e-12		6.95	z score increase	NR [10847151] (imputed)
Drug Experimentation	rs7128648	11	112834153	rs7111153	30038396	Self-reported math ability	564,698 European ancestry individuals	11q23.2	Intergenic	NCAM1	NA	NA	rs7111153-T	rs7111153	non_coding_transcript_exon_variant	0	0.6012	4e-18		0.0173	[0.013-0.021] unit increase	Affymetrix, Illumina [10000000] (imputed)
Drug Experimentation	rs7128648	11	112834153	rs7111153	30038396	Self-reported math ability (MTAG)	670,471 European ancestry individuals	11q23.2	Intergenic	NCAM1	NA	NA	rs7111153-T	rs7111153	non_coding_transcript_exon_variant	0	0.6012	1e-20	(MTAG)	0.017	[0.013-0.021] unit increase	Affymetrix, Illumina [7100000] (imputed)
Drug Experimentation	rs7128648	11	112838338	rs2155281	30867560	General factor of neuroticism	270,059 British ancestry individuals	11q23.2	NCAM1	NCAM1	NA	NA	rs2155281-G	rs2155281	intron_variant	0	NR	2e-08		0.0098168	[0.0064-0.0132] unit increase	Affymetrix [18485882] (imputed)
Drug Experimentation	rs7128648	11	112839532	rs7948789	30679032	Smoking initiation (ever regular vs never regular)	up to 433,216 European ancestry individuals	11q23.2	NCAM1	NCAM1	NA	NA	rs7948789-G	rs7948789	intron_variant	0	0.386	6e-27		0.0252	[0.021-0.03] unit increase	Illumina [~ 250000] (imputed)
Drug Experimentation	rs7128648	11	112842976	rs7126748	33082346	Smoking status (current vs never)	40,456 European ancestry current smokers, 13,511 African American current smokers, 2,920 Hispanic current smokers, 59,056 European ancestry mostly never smokers, 17,751 African American mostly never smokers, 7,195 Hispanic mostly never smokers	11q23.2	NCAM1	NCAM1	NA	NA	rs7126748-T	rs7126748	intron_variant	0		4e-08		0.954	[NR]	Affymetrix [~ 79000000] (imputed)
Drug Experimentation	rs7128648	11	112843138	rs7110863	33082346	Smoking initiation	842,717 European ancestry individuals	11q23.2	NCAM1	NCAM1	NA	NA	rs7110863-G	rs7110863	intron_variant	0		2e-35		1.045	[NR]	Affymetrix [up to 79000000] (imputed)
Drug Experimentation	rs7128648	11	112843138	rs7110863	30643251	Smoking cessation (MTAG)	up to 820,192 European ancestry individuals	11q23.2	NR	NCAM1	NA	NA	rs7110863-G	rs7110863	intron_variant	0	0.404	3e-11		0.0103841	[0.0073-0.0134] unit increase	NR [9732723] (imputed)
Drug Experimentation	rs7128648	11	112843616	rs2186709	30643251	Age of smoking initiation (MTAG)	up to 931,815 European ancestry individuals	11q23.2	NR	NCAM1	NA	NA	rs2186709-G	rs2186709	intron_variant	0	0.6	2e-24		0.0152334	[0.012-0.018] unit increase	NR [9732723] (imputed)
Drug Experimentation	rs7128648	11	112846713	rs11214441	30643256	Depressive symptoms	1,067,913 European ancestry individuals	11q23.2	NR	NCAM1	NA	NA	rs11214441-A	rs11214441	intron_variant	0	0.395867	1e-14		0.00746079	[0.0056-0.0094] unit increase	NR [NR]
Drug Experimentation	rs7128648	11	112846713	rs11214441	30643256	Well-being spectrum (multivariate analysis)	2,083,151 European ancestry individuals	11q23.2	NR	NCAM1	NA	NA	rs11214441-A	rs11214441	intron_variant	0	0.395867	4e-15		0.00738461	[0.0055-0.0092] unit increase	NR [NR]
Drug Experimentation	rs7128648	11	112846713	rs11214441	30643256	Neuroticism	523,783 European ancestry individuals	11q23.2	NR	NCAM1	NA	NA	rs11214441-A	rs11214441	intron_variant	0	0.395867	8e-15		0.0117392	[0.0088-0.0147] unit increase	NR [NR]
Drug Experimentation	rs7128648	11	112846713	rs11214441	30643256	Life satisfaction	80,852 European ancestry individuals	11q23.2	NR	NCAM1	NA	NA	rs11214441-A	rs11214441	intron_variant	0	0.395867	9e-14		0.00953648	[0.007-0.012] unit increase	NR [NR]
Drug Experimentation	rs7128648	11	112846713	rs11214441	30643256	Positive affect	410,603 European ancestry individuals	11q23.2	NR	NCAM1	NA	NA	rs11214441-A	rs11214441	intron_variant	0	0.395867	1e-14		0.00899117	[0.0067-0.0113] unit increase	NR [NR]
Drug Experimentation	rs7128648	11	112851068	rs2155290	30643258	Number of sexual partners	370,711 European ancestry individuals	11q23.2	NCAM1	NCAM1	NA	NA	rs2155290-C	rs2155290	intron_variant	0	0.6167	5e-11		0.0159579	[0.011-0.021] unit decrease	Affymetrix [11515109] (imputed)
Drug Experimentation	rs7128648	11	112851068	rs2155290	30643258	Risk-taking tendency (4-domain principal component model)	315,894 European ancestry individuals	11q23.2	NCAM1	NCAM1	NA	NA	rs2155290-C	rs2155290	intron_variant	0	0.617	4e-24		0.0268435	[0.022-0.032] unit decrease	Affymetrix [~ 11515000] (imputed)
Drug Experimentation	rs7128648	11	112851068	rs2155290	32231276	Smoking status (ever vs never smokers)	336,066 British ancestry individuals	11q23.2	NR	NCAM1	NA	NA	rs2155290-G	rs2155290	intron_variant	0	0.3826	9e-36		1.067	[1.06-1.08]	NR [8968716] (imputed)
Drug Experimentation	rs7128648	11	112851961	rs2298527	29255261	Neuroticism	329,821 European ancestry individuals	11q23.2	intergenic	NCAM1	NA	NA	rs2298527-C	rs2298527	intron_variant	0	0.58222	3e-11		6.653	z score decrease	Illumina [18485882] (imputed)
Drug Experimentation	rs7128648	11	112851961	rs2298527	33287642	Caffeine consumption from coffee	373,522 European ancestry individuals	11q23.2	NCAM1	NCAM1	NA	NA	rs2298527-G	rs2298527	intron_variant	0	0.405568	2e-10		0.014947	[0.01-0.02] unit increase	Affymetrix [19400838] (imputed)
Drug Experimentation	rs7128648	11	112852195	rs1940728	29942085	Depressed affect	357,957 European ancestry individuals	11q23.2	NR	NCAM1	NA	NA	rs1940728-?	rs1940728	intron_variant	0	NR	1e-08		0.01354	[0.0089-0.0182] unit increase	Affymetrix [10847151] (imputed)
Drug Experimentation	rs7128648	11	112852195	rs1940728	30643251	Alcohol consumption (drinks per week) (MTAG)	up to 1,039,210 European ancestry individuals	11q23.2	NR	NCAM1	NA	NA	rs1940728-T	rs1940728	intron_variant	0	0.403	3e-14		0.0103804	[0.0077-0.0131] unit increase	NR [~ 9732723] (imputed)
Drug Experimentation	rs7128648	11	112861434	rs4466874	26423011	Smoking status (heavy vs never)	24,457 European ancestry heavy smokers, 24,474 European ancestry never smokers	11q23.2	NCAM1	NCAM1	NA	NA	rs4466874-C	rs4466874	intron_variant	0	0.385	3e-12		1.1	[1.07-1.13]	Affymetrix [28509962] (imputed)
Drug Experimentation	rs7128648	11	112866456	rs4144892	30617275	Smoking initiation	324,851 European ancestry individuals, 21,962 South Asian ancestry individuals	11q23.2	NCAM1	NCAM1	NA	NA	rs4144892 -T	rs4144892	intron_variant	0	NR	7e-25		0.023	[0.018-0.028] unit increase (replication)	Affymetrix, Illumina [up to 1207583] (imputed)
Drug Experimentation	rs7128648	11	112877304	rs9919670	31689377	Lifetime smoking index	462,690 European ancestry individuals	11q23.2		NCAM1	NA	NA	rs9919670-G	rs9919670	intron_variant	0	0.612	8e-27		0.022	[0.018-0.026] unit decrease	Affymetrix [up to 90000000] (imputed)
Drug Experimentation	rs7128648	11	112877408	rs9919557	33859377	Depression	at least 5,919 European ancestry cases, at least 130,691 European ancestry controls	11q23.2	NCAM1	NCAM1	NA	NA	rs9919557-T	rs9919557	intron_variant	0	0.4344	7e-07		0.0113426	[0.0062-0.0165] unit decrease	NR [9417325] (imputed)
Drug Experimentation	rs7128648	11	112877408	rs9919557	30150663	Cannabis use	184,765 European ancestry individuals	11q23.2	NCAM1	NCAM1	NA	NA	rs9919557-T	rs9919557	intron_variant	0	0.614	1e-10		0.055	[0.037-0.073] unit decrease	Affymetrix, Illumina [11733371] (imputed)
Drug Experimentation	rs7128648	11	112885527	rs10891490	34431594	Frailty index	175,226 European ancestry individuals	11q23.2	NCAM1	NCAM1	NA	NA	rs10891490-T	rs10891490	intron_variant	0	0.4085	2e-08		0.0188	[0.012-0.025] unit increase	Affymetrix, Illumina [7666890] (imputed)
Drug Experimentation	rs7128648	11	112905129	rs7128648	30595370	Neuroticism	approximately 372,000 European ancestry individuals	11q23.2		NCAM1	NA	NA	rs7128648-?	rs7128648	intron_variant	0	NR	7e-15		NA		NR [~ 8900000] (imputed)
Drug Experimentation	rs7128648	11	112909396	rs7947502	31046077	Coffee consumption	335,909 European ancestry individuals	11q23.2	NCAM1	NCAM1	NA	NA	rs7947502-C	rs7947502	intron_variant	0	0.4063	6e-07		0.0075	[0.0046-0.0104] unit increase	Affymetrix [~ 7740000] (imputed)
Drug Experimentation	rs7128648	11	112909396	rs7947502	33608531	Irritable bowel syndrome	28,518 European ancestry cases, 426,803 European ancestry controls	11q23.2	NCAM1	NCAM1	NA	NA	rs7947502-C	rs7947502	intron_variant	0	0.41	3e-08		1.05		NR [8546065] (imputed)
Drug Experimentation	rs7128648	11	112910783	rs2155292	30038396	Highest math class taken (MTAG)	811,539 European ancestry individuals	11q23.2	Intergenic	NCAM1	NA	NA	rs2155292-A	rs2155292	intron_variant	0	0.5992	9e-17	(MTAG)	0.014	[0.011-0.017] unit increase	Affymetrix, Illumina [7100000] (imputed)
Drug Experimentation	rs7128648	11	112911004	rs7938812	30643258	Smoking status (ever vs never smokers)	518,633 European ancestry individuals	11q23.2	NCAM1	NCAM1	NA	NA	rs7938812-T	rs7938812	intron_variant	0	0.6095	7e-48		0.0299301	[0.026-0.034] unit decrease	Affymetrix [11514654] (imputed)
Drug Experimentation	rs7128648	11	112912048	rs7105462	33287642	Caffeine consumption from coffee or tea	362,316 European ancestry individuals	11q23.2	NCAM1, ARL6IP1	NCAM1	NA	NA	rs7105462-G	rs7105462	intron_variant	0	0.40559	2e-09		0.014163	[0.0095-0.0188] unit increase	Affymetrix [19400838] (imputed)
Drug Experimentation	rs7128648	11	112912518	rs3802850	30038396	Highest math class taken	430,445 European ancestry individuals	11q23.2	Intergenic	NCAM1	NA	NA	rs3802850-A	rs3802850	intron_variant	0	0.5988	3e-11		0.0154	[0.011-0.02] unit increase	Affymetrix, Illumina [10000000] (imputed)
Drug Experimentation	rs7128648	11	112912811	rs2155646	30595370	Smoking status	approximately 458,000 European ancestry individuals	11q23.2		NCAM1	NA	NA	rs2155646-?	rs2155646	intron_variant	0	NR	2e-43		NA		NR [~ 8900000] (imputed)
Drug Experimentation	rs7128648	11	112912811	rs2155646	30643251	Smoking initiation (ever regular vs never regular) (MTAG)	up to 1,359,002 European ancestry individuals	11q23.2	NR	NCAM1	NA	NA	rs2155646-C	rs2155646	intron_variant	0	0.4	3e-61		0.0181277	[0.016-0.02] unit increase	NR [9732723] (imputed)
Drug Experimentation	rs7128648	11	112912811	rs2155646	30643251	Smoking initiation (ever regular vs never regular)	up to 1,232,091 European ancestry individuals	11q23.2	NR	NCAM1	NA	NA	rs2155646-C	rs2155646	intron_variant	0	0.4	9e-48		0.0377772	[0.033-0.043] unit increase	NR [~ 10000000] (imputed)
Drug Experimentation	rs7128648	11	112920921	rs10891496	29942085	Neuroticism	449,484 European ancestry individuals	11q23.2	NR	NCAM1	NA	NA	rs10891496-T	rs10891496	intron_variant	0	NR	3e-09		5.926	z score increase	Affymetrix [10847151] (imputed)
Drug Experimentation	rs7128648	11	112938089	rs1245101	29500382	Neurociticism	380,506 European ancestry individuals	11q23.2	NR	NCAM1	NA	NA	rs1245101-C	rs1245101	intron_variant	0	0.42592	5e-09		5.86	z score decrease	NR [10847151] (imputed)

[truncated: 13 more sheets: S10, S11, S12, S13, S14, S15, S16, S17, S18, S19, S20, S21, S22]
