# Supplementary material for: CADM2 is implicated in impulsive personality and numerous other traits by genome- and phenome-wide association studies in humans and mice
Source: Transl Psychiatry. 2023 May 12;13:167. doi: 10.1038/s41398-023-02453-y (PMC10182097; doi:10.1038/s41398-023-02453-y)
Supplement: Supplementary file 3 — Supplementary Tables [file 41398_2023_2453_MOESM3_ESM.xlsx]

## Sheet: S23
Supplementary Table 23. Top 10,000 SNPs for UPPS-P Premeditation
snpid	chr	bp	alleles	EAF	pvalue	effect	se
rs2958162	chr18	53083865	C/T	0.68505	4.3e-11	-0.026	0.004
rs7235757	chr18	53067954	A/G	0.68682	9.5e-11	-0.025	0.004
rs2958166	chr18	53087632	C/T	0.26035	7.8e-09	0.024	0.004
rs2919450	chr18	53084545	G/T	0.2597	9.1e-09	0.024	0.004
rs12967143	chr18	53099012	C/G	0.31139	9.2e-09	0.023	0.004
rs2958175	chr18	53074958	A/G	0.74017	1e-08	-0.024	0.004
rs2958161	chr18	53080391	C/T	0.74031	1e-08	-0.024	0.004
rs2958165	chr18	53072535	A/G	0.74062	1.1e-08	-0.024	0.004
rs1440477	chr18	53086455	C/T	0.25924	1.1e-08	0.024	0.004
rs4801150	chr18	53065110	C/T	0.26043	1.2e-08	0.024	0.004
rs1020169	chr18	53066079	A/T	0.74054	1.2e-08	-0.024	0.004
rs7238888	chr18	53067758	A/G	0.25942	1.3e-08	0.024	0.004
rs8098843	chr18	53089162	C/T	0.25894	1.4e-08	0.024	0.004
rs4524013	chr18	53096708	C/T	0.7398	1.4e-08	-0.023	0.004
rs11412305	chr18	53089331	D/I	0.26342	1.5e-08	0.023	0.004
rs370693034:GA	chr18	53092747	D/I	0.64478	1.9e-08	-0.022	0.004
rs71167295	chr18	53093366	D/I	0.3305	1.9e-08	0.022	0.004
rs3794889	chr18	53061937	C/G	0.74112	2.1e-08	-0.023	0.004
rs11309751	chr18	53076054	D/I	0.73371	2.6e-08	-0.023	0.004
rs11835856	chr12	114619065	C/G	0.14899	2.7e-08	0.029	0.005
rs12607679	chr18	53059748	C/T	0.74213	2.7e-08	-0.023	0.004
rs4801149	chr18	53063229	C/G	0.74363	2.8e-08	-0.023	0.004
rs3794891	chr18	53055212	A/C	0.74086	3.7e-08	-0.023	0.004
rs11066978	chr12	114620788	A/G	0.8493	4e-08	-0.028	0.005
rs7294755	chr12	114621065	A/G	0.15074	4e-08	0.028	0.005
rs10774737	chr12	114629081	G/T	0.85119	4.1e-08	-0.028	0.005
rs12958048	chr18	53101598	A/G	0.66066	4.1e-08	-0.021	0.004
rs10623644:TAA	chr18	53090404	D/I	0.26081	4.3e-08	0.023	0.004
rs2958186	chr18	53077795	C/T	0.28208	4.8e-08	0.022	0.004
rs2958169	chr18	53089138	C/T	0.28162	5.3e-08	0.022	0.004
rs2860511	chr18	53083591	A/G	0.71869	6.2e-08	-0.022	0.004
rs774880622	chr11	113426062	D/I	0.9601	6.6e-08	-0.053	0.01
rs112358921	chr8	14364011	D/I	NA	6.9e-08	-0.021	0.004
rs10850285:A	chr12	114621160	A/G	0.85313	6.9e-08	-0.028	0.005
rs747595701	chr18	53090414	D/I	0.2339	7.9e-08	0.024	0.005
rs151326495	chr14	30259521	A/G	0.99463	8.1e-08	-0.157	0.029
rs1920556	chr12	114622930	A/G	0.14555	8.4e-08	0.028	0.005
rs10766178	chr11	14263815	A/G	0.2357	8.9e-08	0.023	0.004
rs61932379	chr12	114619523	A/C	0.85231	9.2e-08	-0.028	0.005
rs6690186	chr1	67003479	C/T	0.86607	1.1e-07	0.028	0.005
rs7948160	chr11	14261886	A/G	0.23516	1.1e-07	0.023	0.004
rs7116756	chr11	14262375	A/G	0.76661	1.1e-07	-0.023	0.004
rs10734222	chr11	14266459	A/G	0.7651	1.2e-07	-0.023	0.004
rs5783753	chr10	21144451	D/I	0.61494	1.3e-07	-0.021	0.004
rs77299961	chr10	21144454	A/C	0.38506	1.3e-07	0.021	0.004
rs10687722	chr11	14262621	D/I	0.74417	1.3e-07	-0.023	0.004
rs180673973	chr2	144341101	C/G	0.90896	1.6e-07	-0.034	0.006
rs17472890	chr1	66991492	A/T	0.1437	1.9e-07	-0.027	0.005
rs145883270	chr6	18783512	A/C	NA	2e-07	-0.295	0.057
rs187809092	chr1	185183527	A/G	0.99122	2.1e-07	-0.111	0.021
rs1452789	chr18	53115879	A/T	0.37763	2.1e-07	0.02	0.004
rs1788019	chr18	53050523	A/G	0.73484	2.4e-07	-0.021	0.004
rs1348047	chr18	53050058	G/T	0.26503	2.5e-07	0.021	0.004
rs200541505	chr2	144349167	D/I	0.08992	2.8e-07	0.033	0.006
rs553835968	chr8	67850563	C/T	NA	2.9e-07	-0.191	0.037
rs72819189	chr2	100792659	C/T	0.92768	3.4e-07	-0.038	0.007
rs77540208	chr18	53093367	C/T	0.36703	3.8e-07	0.019	0.004
rs577194635:GCTCT	chr2	144348511	D/I	0.08962	3.9e-07	0.033	0.006
rs35614735	chr3	85487515	D/I	0.383	3.9e-07	0.019	0.004
rs78668819	chr2	144312463	C/G	0.0901	4e-07	0.033	0.006
rs114375785	chr2	144317314	A/G	0.91006	4e-07	-0.033	0.006
rs7421813	chr2	144310951	A/G	0.90979	4.1e-07	-0.033	0.006
rs712719	chr7	127357644	A/G	NA	4.1e-07	0.02	0.004
rs56185520	chr7	127364310	A/G	NA	4.2e-07	-0.02	0.004
rs2919451	chr18	53084300	C/T	0.38962	4.2e-07	0.019	0.004
rs806174	chr7	127291072	A/C	NA	4.4e-07	-0.02	0.004
rs3837143	chr7	127310352	D/I	NA	4.4e-07	-0.02	0.004
rs2163971	chr3	85428726	C/T	0.46124	4.5e-07	0.019	0.004
rs113347729	chr7	127331270	D/I	NA	4.7e-07	0.02	0.004
rs12667197	chr7	127369147	A/T	NA	4.7e-07	0.02	0.004
rs12540484	chr7	127370040	A/G	NA	4.7e-07	0.02	0.004
rs4428289	chr4	105373403	A/C	0.72675	5e-07	0.021	0.004
rs6533145	chr4	105357728	A/C	0.72445	5.1e-07	0.021	0.004
rs80196699	chr2	144333519	C/T	0.90974	5.4e-07	-0.032	0.006
rs9999238	chr4	105348280	A/G	0.71972	5.7e-07	0.021	0.004
rs4434258	chr4	105374241	A/G	0.72589	5.7e-07	0.021	0.004
rs712707	chr7	127322614	C/T	NA	5.9e-07	-0.02	0.004
rs61413993	chr7	127325960	D/I	NA	5.9e-07	0.019	0.004
rs57401290	chr3	85509883	D/I	0.5452	6e-07	-0.019	0.004
rs10002705	chr4	105349762	A/G	0.72458	6e-07	0.021	0.004
rs10228494	chr7	114083550	C/G	NA	6.4e-07	0.018	0.004
rs712715	chr7	127333136	C/T	NA	6.5e-07	-0.019	0.004
rs201657057	chr18	53085235	D/I	0.77415	6.9e-07	-0.022	0.004
rs4698920	chr4	105379055	A/G	0.34647	7e-07	-0.019	0.004
rs2360802	chr8	53132694	A/T	NA	7e-07	0.022	0.004
rs2958171	chr18	53072832	C/T	0.38915	7.2e-07	0.019	0.004
rs2308067	chr7	127291541	D/I	NA	7.6e-07	0.019	0.004
rs753330268	chr6	18852410	D/I	NA	7.8e-07	0.303	0.061
rs2693861:G	chr2	6215633	G/T	0.7693	8.2e-07	0.022	0.004
rs12605773	chr18	53064423	A/G	0.38807	8.5e-07	0.018	0.004
rs7663288	chr4	105324962	A/G	0.72216	8.7e-07	0.02	0.004
rs10008936	chr4	105321464	A/G	0.7207	8.8e-07	0.02	0.004
rs4417974:C	chr4	105344936	A/C	0.7221	8.8e-07	0.02	0.004
rs17151229	chr7	127382155	C/G	NA	8.8e-07	0.019	0.004
rs4579124	chr4	105319081	A/G	0.27931	9.1e-07	-0.02	0.004
rs7691836	chr4	105320868	C/T	0.27912	9.1e-07	-0.02	0.004
rs532538649	chr6	105237981	D/I	NA	9.1e-07	-0.113	0.023
rs5886708	chr7	114086097	D/I	NA	9.3e-07	0.018	0.004
rs4406024	chr4	105344664	A/G	0.27823	9.6e-07	-0.02	0.004
rs536400627	chr10	95978756	D/I	0.99893	9.9e-07	-0.327	0.067
rs8180817	chr7	114047542	C/G	NA	1e-06	0.018	0.004
rs4731377	chr7	127381201	A/T	NA	1e-06	0.019	0.004
rs754794834	chr8	68427358	D/I	NA	1e-06	0.299	0.061
18:21107628:G_GTATTGTATTTCT	chr18	21107628	D/I	0.61671	1e-06	0.019	0.004
rs6843563	chr4	105383540	A/G	0.65398	1.1e-06	0.019	0.004
rs547175424	chr4	105385519	D/I	0.59495	1.1e-06	0.019	0.004
rs374350316	chr7	127495565	D/I	NA	1.1e-06	-0.019	0.004
rs6981563	chr8	64302127	C/T	NA	1.1e-06	0.018	0.004
rs9787523	chr10	106460460	C/T	0.57701	1.1e-06	0.018	0.004
rs4374254	chr18	53092547	C/T	0.29739	1.1e-06	0.02	0.004
rs34818372	chr4	105379797	D/I	0.33966	1.2e-06	-0.019	0.004
rs58106688	chr7	127483211	C/T	NA	1.2e-06	0.019	0.004
rs62481419	chr7	127488007	A/G	NA	1.2e-06	-0.019	0.004
rs882694	chr7	127496768	A/G	NA	1.2e-06	-0.019	0.004
rs17151470	chr7	127517965	A/G	NA	1.2e-06	-0.019	0.004
rs12673293	chr7	127520162	G/T	NA	1.2e-06	0.019	0.004
rs79618589	chr7	127542776	D/I	NA	1.2e-06	-0.019	0.004
rs17436893	chr2	100540934	C/T	0.09265	1.3e-06	0.032	0.007
rs72819158	chr2	100591021	C/T	0.91516	1.3e-06	-0.033	0.007
rs34663043	chr4	105369737	D/I	0.27643	1.3e-06	-0.02	0.004
rs698408	chr7	127345936	A/G	NA	1.3e-06	0.019	0.004
rs712718	chr7	127346950	C/G	NA	1.3e-06	-0.019	0.004
rs17151377	chr7	127458009	A/C	NA	1.3e-06	0.019	0.004
rs1419967	chr7	127474435	C/G	NA	1.3e-06	0.019	0.004
rs4728079	chr7	127480364	A/G	NA	1.3e-06	-0.019	0.004
rs569145803	chr7	127492864	D/I	NA	1.3e-06	0.019	0.004
rs2058457	chr7	127493657	A/T	NA	1.3e-06	-0.019	0.004
rs16871926	chr7	127517785	C/T	NA	1.3e-06	-0.019	0.004
rs62481443	chr7	127530017	A/G	NA	1.3e-06	0.019	0.004
rs3808086	chr7	127539245	C/G	NA	1.3e-06	0.019	0.004
rs6981013	chr8	64301823	G/T	NA	1.3e-06	0.018	0.004
rs10095044	chr8	64327687	A/G	NA	1.3e-06	-0.018	0.004
rs4737646	chr8	64329174	C/T	NA	1.3e-06	0.018	0.004
rs6987680	chr8	64329717	A/G	NA	1.3e-06	-0.018	0.004
rs12549069	chr8	64330231	A/G	NA	1.3e-06	0.018	0.004
rs13267865	chr8	64330776	C/T	NA	1.3e-06	0.018	0.004
rs13265562	chr8	64330839	A/G	NA	1.3e-06	-0.018	0.004
rs4739091	chr8	64332525	A/G	NA	1.3e-06	-0.018	0.004
rs7834350	chr8	64332998	A/G	NA	1.3e-06	0.018	0.004
rs562215258	chr8	67947580	A/G	NA	1.3e-06	0.261	0.054
rs111420847	chr10	21187373	D/I	0.74431	1.3e-06	-0.023	0.005
rs577271484	chr10	100874912	D/I	0.5482	1.3e-06	0.019	0.004
rs6567314	chr18	53058594	A/T	0.38742	1.3e-06	0.018	0.004
rs1452788	chr18	53117304	A/G	0.26748	1.3e-06	0.02	0.004
rs12606995	chr18	53121576	C/G	0.73253	1.3e-06	-0.02	0.004
rs188225813	chr18	53122431	A/G	0.26569	1.3e-06	0.02	0.004
rs201635283	chr1	67110030	D/I	0.83413	1.4e-06	0.025	0.005
rs568549523	chr1	185226287	C/T	0.99115	1.4e-06	-0.108	0.022
rs13027879	chr2	6214655	A/C	0.78189	1.4e-06	0.021	0.004
rs2693865	chr2	6217962	C/T	0.22283	1.4e-06	-0.021	0.004
rs9376947	chr6	100825490	A/G	NA	1.4e-06	0.022	0.005
rs59140894	chr7	127430797	C/T	NA	1.4e-06	-0.019	0.004
rs3757780	chr7	127435520	G/T	NA	1.4e-06	0.019	0.004
rs2402871	chr7	127439519	A/G	NA	1.4e-06	0.019	0.004
rs3757778	chr7	127456607	C/T	NA	1.4e-06	-0.019	0.004
rs67338333	chr7	127461701	A/T	NA	1.4e-06	-0.019	0.004
rs12539411	chr7	127468928	C/T	NA	1.4e-06	-0.019	0.004
rs3824003	chr7	127469624	C/T	NA	1.4e-06	-0.019	0.004
rs12668077	chr7	127476253	C/T	NA	1.4e-06	0.019	0.004
rs3808088	chr7	127526038	C/T	NA	1.4e-06	-0.019	0.004
rs10954164	chr7	127533877	C/T	NA	1.4e-06	0.019	0.004
rs62481447	chr7	127563189	G/T	NA	1.4e-06	-0.019	0.004
rs28877014	chr8	64326416	A/C	NA	1.4e-06	0.018	0.004
rs1013259	chr8	64326804	A/T	NA	1.4e-06	0.018	0.004
rs2354894	chr8	64333273	A/G	NA	1.4e-06	-0.018	0.004
rs11775060	chr8	64333641	C/T	NA	1.4e-06	-0.018	0.004
rs10808732	chr8	64338694	A/C	NA	1.4e-06	-0.018	0.004
rs7825481	chr8	64339501	A/T	NA	1.4e-06	0.018	0.004
rs1431591	chr8	64339562	A/G	NA	1.4e-06	0.018	0.004
rs114803258	chr11	113427428	A/C	0.96662	1.4e-06	-0.049	0.01
14:86783095	chr14	86783095	G/T	0.00231	1.4e-06	0.218	0.045
rs143117873	chr14	86825519	A/G	0.00272	1.4e-06	0.19	0.039
rs9403719	chr6	100827758	C/T	NA	1.5e-06	-0.022	0.005
rs9376948:T	chr6	100828871	C/T	NA	1.5e-06	0.022	0.005
rs13231431	chr7	86414999	A/T	NA	1.5e-06	-0.02	0.004
rs34084538	chr7	127471961	D/I	NA	1.5e-06	0.019	0.004
rs62481416	chr7	127478125	C/T	NA	1.5e-06	-0.019	0.004
rs9791922	chr7	127559133	C/T	NA	1.5e-06	0.019	0.004
rs6994236	chr8	64331383	A/C	NA	1.5e-06	0.018	0.004
rs10957285	chr8	64331452	A/T	NA	1.5e-06	-0.018	0.004
rs201622823	chr8	64338584	D/I	NA	1.5e-06	0.019	0.004
rs7462242	chr8	64344303	A/C	NA	1.5e-06	-0.018	0.004
rs1431590	chr8	64346098	C/T	NA	1.5e-06	-0.018	0.004
rs77756396	chr9	25108198	C/T	NA	1.5e-06	-0.037	0.008
rs28602385	chr18	53059320	A/G	0.61385	1.5e-06	-0.018	0.004
rs112584955	chr2	100755272	C/T	0.06861	1.6e-06	0.037	0.008
rs11369968	chr4	105343455	D/I	0.72974	1.6e-06	0.02	0.004
rs1506081	chr6	100825035	A/G	NA	1.6e-06	0.019	0.004
rs9403718	chr6	100827450	C/T	NA	1.6e-06	-0.022	0.005
rs71149745	chr7	114056495	D/I	NA	1.6e-06	-0.018	0.004
rs62481385	chr7	127410711	A/G	NA	1.6e-06	0.019	0.004
rs765971	chr7	127420642	C/T	NA	1.6e-06	-0.019	0.004
rs10957282	chr8	64307653	A/G	NA	1.6e-06	-0.018	0.004
rs10957283	chr8	64307804	C/T	NA	1.6e-06	0.018	0.004
rs9298075	chr8	64308518	A/G	NA	1.6e-06	0.018	0.004
rs35674021	chr8	64310441	A/G	NA	1.6e-06	0.018	0.004
rs573697885	chr1	243172206	G/T	0.99854	1.7e-06	-0.271	0.057
rs530729908	chr4	105373333	D/I	0.68798	1.7e-06	0.019	0.004
rs10262103	chr7	114091844	A/C	NA	1.7e-06	-0.018	0.004
rs11772303	chr7	127398962	G/T	NA	1.7e-06	-0.018	0.004
rs373166679	chr7	127495556	D/I	NA	1.7e-06	-0.019	0.004
rs11768841	chr7	127551403	C/T	NA	1.7e-06	0.019	0.004
rs62481450	chr7	127568983	C/T	NA	1.7e-06	-0.019	0.004
rs1030584	chr8	64305334	C/T	NA	1.7e-06	0.018	0.004
rs13277482	chr8	64310741	C/T	NA	1.7e-06	-0.018	0.004
rs11777936	chr8	64333376	A/T	NA	1.7e-06	0.018	0.004
rs1431589	chr8	64347672	C/T	NA	1.7e-06	0.018	0.004
rs114937420	chr11	113426394	A/C	0.96645	1.7e-06	-0.049	0.01
rs74381874	chr11	113429832	C/G	0.96666	1.7e-06	-0.049	0.01
rs28562017	chr16	52529948	A/C	0.71816	1.7e-06	-0.019	0.004
rs77601553	chr2	144227603	C/T	0.76731	1.8e-06	-0.021	0.004
rs9386123	chr6	100824140	C/T	NA	1.8e-06	0.022	0.005
rs9403721	chr6	100829019	A/G	NA	1.8e-06	0.019	0.004
rs9390335	chr6	100830493	C/T	NA	1.8e-06	-0.019	0.004
rs10487497	chr7	127400667	C/T	NA	1.8e-06	0.018	0.004
rs34304255	chr8	14359120	D/I	NA	1.8e-06	-0.018	0.004
rs6980685	chr8	64301603	C/T	NA	1.8e-06	0.018	0.004
rs529239635	chr9	124199590	C/T	NA	1.8e-06	0.144	0.03
rs117667905	chr11	113419949	A/T	0.03371	1.8e-06	0.048	0.01
rs115615487	chr11	113424504	G/T	0.96643	1.8e-06	-0.049	0.01
rs12899543	chr15	77251889	A/G	0.90017	1.8e-06	-0.03	0.006
rs9403711	chr6	100824183	A/G	NA	1.9e-06	-0.022	0.005
rs9403716	chr6	100825710	A/G	NA	1.9e-06	-0.022	0.005
rs9403723	chr6	100830435	C/G	NA	1.9e-06	0.019	0.004
rs2202537	chr6	100833287	A/G	NA	1.9e-06	-0.019	0.004
rs6970642	chr7	86410039	C/G	NA	1.9e-06	-0.02	0.004
rs7005685	chr8	14347091	A/G	NA	1.9e-06	-0.017	0.004
rs7835653	chr8	14347361	A/G	NA	1.9e-06	-0.017	0.004
rs35476801	chr8	64329732	D/I	NA	1.9e-06	0.018	0.004
rs4976999	chr8	143269443	A/G	NA	1.9e-06	-0.019	0.004
rs10128495	chr10	21123825	G/T	0.34775	1.9e-06	0.018	0.004
rs11599236	chr10	106454672	C/T	0.57774	1.9e-06	0.018	0.004
rs7240481	chr18	53098732	A/G	0.29689	1.9e-06	0.019	0.004
rs1395119	chr6	100837889	A/T	NA	2e-06	-0.019	0.004
rs10280045	chr7	114076394	C/G	NA	2e-06	0.018	0.004
rs3808078	chr7	127581677	A/G	NA	2e-06	0.018	0.004
rs7006747	chr8	14347078	C/T	NA	2e-06	0.017	0.004
rs79304978	chr11	113425593	C/T	0.96647	2e-06	-0.048	0.01
rs148653130	chr11	113425807	C/G	0.03345	2e-06	0.048	0.01
rs74344624	chr11	113428670	A/G	0.96672	2e-06	-0.049	0.01
rs7665487	chr4	105380212	A/G	0.66334	2.1e-06	0.018	0.004
rs9399552	chr6	100826916	C/G	NA	2.1e-06	-0.022	0.005
rs1193331	chr7	127606281	A/C	NA	2.1e-06	-0.018	0.004
rs7823803	chr8	14347563	G/T	NA	2.1e-06	-0.017	0.004
rs7820284	chr8	14347604	A/T	NA	2.1e-06	0.017	0.004
rs10156375	chr8	64302442	A/C	NA	2.1e-06	0.018	0.004
rs12545091	chr8	64319210	C/G	NA	2.1e-06	-0.018	0.004
rs7229456	chr18	53098526	C/T	0.29679	2.1e-06	0.019	0.004
rs1109793	chr22	39929946	C/T	0.71789	2.1e-06	-0.036	0.008
rs145889482	chr4	36412159	C/T	0.0012	2.2e-06	-0.275	0.058
rs570659960	chr8	14923577	A/G	NA	2.2e-06	0.108	0.023
rs7825687	chr8	64286674	C/T	NA	2.2e-06	0.018	0.004
rs71559393	chr8	64292015	D/I	NA	2.2e-06	-0.018	0.004
rs16930415	chr8	64305921	A/C	NA	2.2e-06	0.018	0.004
rs10103710	chr8	64307412	C/T	NA	2.2e-06	-0.018	0.004
rs7840470	chr8	64312738	C/T	NA	2.2e-06	0.018	0.004
rs10112423	chr8	64319861	A/C	NA	2.2e-06	-0.018	0.004
rs9298077	chr8	64320053	G/T	NA	2.2e-06	-0.018	0.004
rs4739090	chr8	64321053	C/T	NA	2.2e-06	-0.018	0.004
rs7006972	chr8	64321314	A/C	NA	2.2e-06	0.018	0.004
rs17204920	chr3	107346018	C/T	0.09031	2.3e-06	0.03	0.006
rs528434856	chr6	18892080	A/G	NA	2.3e-06	-0.263	0.056
rs4839779	chr6	100832728	A/G	NA	2.3e-06	-0.019	0.004
rs13229442	chr7	86411677	A/T	NA	2.3e-06	0.022	0.005
rs2030915	chr7	114046369	C/G	NA	2.3e-06	-0.017	0.004
rs12533005	chr7	114056055	C/G	NA	2.3e-06	0.018	0.004
rs12544518	chr8	64312474	A/G	NA	2.3e-06	0.018	0.004
rs6472103	chr8	64312956	G/T	NA	2.3e-06	-0.018	0.004
rs11783042	chr8	64318759	C/T	NA	2.3e-06	0.018	0.004
rs4739089	chr8	64320830	A/G	NA	2.3e-06	0.018	0.004
rs201045055	chr8	64338580	D/I	NA	2.3e-06	0.018	0.004
rs56888790	chr8	64338586	D/I	NA	2.3e-06	0.018	0.004
rs192335827	chr11	35827480	A/G	0.00943	2.3e-06	-0.096	0.02
rs7236656	chr18	53107115	A/G	0.38699	2.3e-06	0.018	0.004
rs993137	chr3	85499035	C/T	0.60415	2.4e-06	-0.018	0.004
rs12330925	chr3	107359264	A/T	0.09025	2.4e-06	0.03	0.006
rs534325282	chr5	108025054	C/G	NA	2.4e-06	-0.105	0.022
rs34526725	chr7	114259275	D/I	NA	2.4e-06	0.018	0.004
rs3757763	chr7	127596408	A/G	NA	2.4e-06	-0.018	0.004
rs5891901	chr8	64299007	D/I	NA	2.4e-06	0.018	0.004
rs7841852	chr8	64316879	A/G	NA	2.4e-06	-0.018	0.004
rs11779425	chr8	64318898	A/C	NA	2.4e-06	0.018	0.004
rs772450943	chr8	130805551	C/T	NA	2.4e-06	-0.318	0.067
rs78593025	chr16	52518966	C/T	0.32754	2.4e-06	0.019	0.004
rs12151350	chr19	29913695	C/T	0.08856	2.4e-06	-0.031	0.006
rs142343184	chr3	85596244	D/I	0.60132	2.5e-06	-0.018	0.004
rs34416246	chr6	100825159	D/I	NA	2.5e-06	-0.019	0.004
rs12536335	chr7	114043159	A/G	NA	2.5e-06	-0.017	0.004
rs138079444	chr7	114266587	D/I	NA	2.5e-06	-0.019	0.004
rs10094482	chr8	64287408	A/C	NA	2.5e-06	0.018	0.004
rs56033239	chr8	64297853	C/G	NA	2.5e-06	-0.018	0.004
rs7459926	chr8	64298964	A/G	NA	2.5e-06	0.018	0.004
rs1030585	chr8	64306289	A/T	NA	2.5e-06	0.018	0.004
rs1030586	chr8	64306587	A/T	NA	2.5e-06	-0.018	0.004
rs10441558	chr8	64315829	A/G	NA	2.5e-06	-0.018	0.004
rs13250116	chr8	64323547	C/T	NA	2.5e-06	0.018	0.004
rs891691	chr8	64336416	A/G	NA	2.5e-06	0.018	0.004
rs10491056	chr10	21120116	A/G	0.3558	2.5e-06	0.018	0.004
rs10828142	chr10	21138574	A/G	0.65134	2.5e-06	-0.018	0.004
rs547043040	chr14	86805839	C/T	0.00299	2.5e-06	0.18	0.038
rs11922956	chr3	85497807	A/G	0.60571	2.6e-06	-0.018	0.004
rs6841836	chr4	105328476	A/G	0.70894	2.6e-06	0.019	0.004
rs9390332	chr6	100830259	A/T	NA	2.6e-06	0.021	0.005
rs9403728	chr6	100831568	A/C	NA	2.6e-06	0.018	0.004
rs113923310	chr6	105149844	C/T	NA	2.6e-06	0.107	0.023
rs112259132	chr6	105153741	A/G	NA	2.6e-06	-0.107	0.023
rs7785701	chr7	114069536	C/G	NA	2.6e-06	0.017	0.004
rs566819550	chr7	127620470	G/T	NA	2.6e-06	0.018	0.004
rs533971551	chr7	127620471	A/C	NA	2.6e-06	-0.018	0.004
rs35755784	chr8	64294106	C/G	NA	2.6e-06	0.018	0.004
rs7016013	chr8	64297972	A/G	NA	2.6e-06	0.018	0.004
rs142209352	chr9	25110298	D/I	NA	2.6e-06	0.036	0.008
rs7627044	chr3	85493225	A/G	0.39533	2.7e-06	0.018	0.004
rs7841909	chr8	64286567	A/G	NA	2.7e-06	0.018	0.004
rs7825680	chr8	64286653	C/T	NA	2.7e-06	0.018	0.004
rs4737643	chr8	64287790	C/G	NA	2.7e-06	-0.018	0.004
rs7461123	chr8	64288122	G/T	NA	2.7e-06	-0.018	0.004
rs7460026	chr8	64299373	A/G	NA	2.7e-06	0.018	0.004
rs11786252	chr8	64318861	A/T	NA	2.7e-06	-0.018	0.004
rs4856572	chr3	85494419	C/T	0.39518	2.8e-06	0.018	0.004
rs28657372	chr4	105375274	A/G	0.36932	2.8e-06	-0.018	0.004
rs112881398	chr5	13916856	C/T	0.99378	2.8e-06	0.112	0.024
rs4840130	chr6	100833142	C/T	NA	2.8e-06	0.021	0.005
rs11301490	chr7	86405349	D/I	NA	2.8e-06	-0.02	0.004
rs6472098	chr8	64285757	A/G	NA	2.8e-06	-0.018	0.004
rs35397592	chr8	64307100	D/I	NA	2.8e-06	0.018	0.004
rs11783055	chr8	64318842	C/T	NA	2.8e-06	0.018	0.004
rs11782289	chr8	64321723	C/T	NA	2.8e-06	-0.018	0.004
rs9994117	chr4	105385391	G/T	0.33627	2.9e-06	-0.018	0.004
rs868568	chr6	100812377	C/G	NA	2.9e-06	0.018	0.004
rs111427055	chr6	105326053	C/T	NA	2.9e-06	-0.108	0.023
rs6472096	chr8	64281943	C/T	NA	2.9e-06	-0.018	0.004
rs10093298	chr8	64322357	A/G	NA	2.9e-06	0.018	0.004
rs13273689	chr8	64322497	A/G	NA	2.9e-06	0.018	0.004
rs11353267	chr8	64329408	D/I	NA	2.9e-06	0.018	0.004
rs12969553	chr18	53101904	C/T	0.60789	2.9e-06	-0.018	0.004
rs4341827	chr18	53103739	A/G	0.38695	2.9e-06	0.018	0.004
rs34222773	chr2	23550164	A/G	0.2283	3e-06	0.02	0.004
rs78867021	chr3	85510810	D/I	0.3888	3e-06	0.018	0.004
rs3554	chr4	105390165	C/T	0.3362	3e-06	-0.018	0.004
rs4840129	chr6	100826119	C/T	NA	3e-06	0.018	0.004
rs10590029	chr7	86403998	D/I	NA	3e-06	-0.02	0.004
rs10487052	chr7	86410689	C/T	NA	3e-06	0.02	0.004
rs10234440	chr7	86420377	C/T	NA	3e-06	-0.022	0.005
rs200519675	chr7	127398555	D/I	NA	3e-06	0.018	0.004
rs753019	chr8	53153042	A/T	NA	3e-06	0.022	0.005
rs28540225	chr8	64306818	C/T	NA	3e-06	0.018	0.004
rs191539329	chr11	78629194	A/G	0.99881	3e-06	-0.315	0.068
rs4821903	chr22	39902475	G/T	0.61297	3e-06	-0.033	0.007
rs2339805	chr2	23549788	C/G	0.23185	3.1e-06	0.02	0.004
rs72819174	chr2	100728256	A/G	0.91834	3.1e-06	-0.033	0.007
rs147181064	chr3	2838641	A/G	0.99816	3.1e-06	0.226	0.049
rs12637461	chr3	85488353	G/T	0.60472	3.1e-06	-0.018	0.004
rs1865251	chr3	85489069	A/C	0.60473	3.1e-06	-0.018	0.004
rs1897699	chr3	85489304	A/T	0.60426	3.1e-06	-0.018	0.004
rs2082556	chr3	85490947	A/G	0.39574	3.1e-06	0.018	0.004
rs11376660	chr3	85491624	D/I	0.61166	3.1e-06	-0.017	0.004
rs4326017	chr4	105332942	A/G	0.70909	3.1e-06	0.019	0.004
rs6811961	chr4	105336180	C/G	0.29094	3.1e-06	-0.019	0.004
rs34142040	chr4	105394947	D/I	0.67024	3.1e-06	0.018	0.004
rs17060460	chr6	100827834	A/G	NA	3.1e-06	0.021	0.005
rs3798499	chr6	100864829	C/T	NA	3.1e-06	-0.018	0.004
rs6990389	chr8	53155312	C/T	NA	3.1e-06	-0.022	0.005
rs13271232	chr8	64288583	C/T	NA	3.1e-06	0.018	0.004
rs7836539	chr8	64291351	A/G	NA	3.1e-06	-0.018	0.004
rs7464324	chr8	64294773	C/T	NA	3.1e-06	0.018	0.004
rs11777208	chr8	64297142	G/T	NA	3.1e-06	0.018	0.004
rs6993493	chr8	64300924	A/G	NA	3.1e-06	-0.018	0.004
rs6472104	chr8	64313085	A/G	NA	3.1e-06	0.018	0.004
rs4408230	chr10	21133586	A/G	0.65254	3.1e-06	-0.018	0.004
rs187679	chr16	52522717	C/T	0.57076	3.1e-06	-0.017	0.004
rs11682636	chr2	23554951	A/G	0.76616	3.2e-06	-0.02	0.004
rs11929525	chr3	85487482	C/T	0.39575	3.2e-06	0.018	0.004
rs4532235	chr4	105332098	C/T	0.29087	3.2e-06	-0.019	0.004
rs4396991	chr4	105365107	C/G	0.70684	3.2e-06	0.019	0.004
rs34948690	chr7	114161816	D/I	NA	3.2e-06	0.017	0.004
rs12550189	chr8	64314301	A/G	NA	3.2e-06	-0.018	0.004
rs28756860	chr16	52527264	C/G	0.71306	3.2e-06	-0.019	0.004
rs4785830	chr16	65497059	A/G	0.76111	3.2e-06	-0.02	0.004
rs58587065	chr19	29915963	A/T	0.08749	3.2e-06	-0.03	0.007
rs76651934	chr19	29916382	C/T	0.91251	3.2e-06	0.03	0.007
rs76133690	chr19	29916885	C/T	0.08749	3.2e-06	-0.03	0.007
rs573090537	chr19	55871937	C/T	0.0501	3.2e-06	0.041	0.009
rs75716453	chr2	23548188	D/I	0.76719	3.3e-06	-0.02	0.004
rs2879589	chr2	23549558	C/T	0.2318	3.3e-06	0.02	0.004
rs1865250	chr3	85481412	C/T	0.3956	3.3e-06	0.018	0.004
rs35827242	chr3	85482661	A/G	0.39513	3.3e-06	0.018	0.004
rs11365888	chr3	85507139	D/I	0.38901	3.3e-06	0.017	0.004
rs139830553	chr4	105311926	D/I	0.80221	3.3e-06	0.022	0.005
rs10010979	chr4	105334207	G/T	0.70896	3.3e-06	0.019	0.004
rs2295596	chr6	100834674	C/T	NA	3.3e-06	0.021	0.005
rs13211871	chr6	100835221	C/T	NA	3.3e-06	-0.018	0.004
rs9399560	chr6	100836015	C/T	NA	3.3e-06	0.018	0.004
rs34874959	chr7	86402906	D/I	NA	3.3e-06	-0.019	0.004
rs12690900	chr7	86408362	A/T	NA	3.3e-06	0.02	0.004
rs6965999	chr7	86409431	C/G	NA	3.3e-06	-0.02	0.004
rs727989	chr7	86413597	A/G	NA	3.3e-06	-0.02	0.004
rs11596214	chr10	106453832	A/G	0.58196	3.3e-06	0.017	0.004
rs149914705	chr14	97260949	C/T	0.16604	3.3e-06	-0.023	0.005
rs9939506	chr16	52528307	C/T	0.71319	3.3e-06	-0.019	0.004
rs970157	chr19	29892995	A/G	0.05593	3.3e-06	0.037	0.008
rs11670262	chr19	29893461	A/G	0.94452	3.3e-06	-0.037	0.008
rs12151065	chr19	29916331	C/T	0.0875	3.3e-06	-0.03	0.007
rs12610670	chr19	29919428	A/G	0.91244	3.3e-06	0.03	0.007
rs79881756	chr19	29919850	A/G	0.91257	3.3e-06	0.03	0.007
rs6725470	chr2	23545326	A/C	0.76816	3.4e-06	-0.02	0.004
rs4856571	chr3	85474868	C/G	0.39611	3.4e-06	0.017	0.004
rs11155437	chr6	100835660	C/T	NA	3.4e-06	-0.018	0.004
rs9386126	chr6	100836022	C/T	NA	3.4e-06	-0.021	0.005
rs3798516	chr6	100839163	C/T	NA	3.4e-06	-0.021	0.005
rs6465084	chr7	86403475	A/G	NA	3.4e-06	0.019	0.004
rs6980093	chr7	114162740	A/G	NA	3.4e-06	-0.017	0.004
rs554566124	chr8	18503932	C/T	NA	3.4e-06	-0.185	0.04
rs9302555	chr16	52528847	G/T	0.71267	3.4e-06	-0.019	0.004
rs4785788:T	chr16	65496761	G/T	0.76136	3.4e-06	-0.02	0.004
rs77847020	chr2	23548428	A/T	0.75984	3.5e-06	-0.02	0.004
rs35894540	chr3	85475647	C/T	0.3954	3.5e-06	0.017	0.004
rs17516546	chr3	85585025	A/G	0.61398	3.5e-06	-0.017	0.004
rs73130364	chr3	85585035	C/T	0.38602	3.5e-06	0.017	0.004
rs73130366	chr3	85585036	A/G	0.38601	3.5e-06	0.017	0.004
rs35006990	chr4	105350325	D/I	0.27866	3.5e-06	-0.019	0.004
rs11097862	chr4	105377993	C/T	0.36693	3.5e-06	-0.018	0.004
rs17060480	chr6	100836636	A/T	NA	3.5e-06	0.021	0.005
rs17060492	chr6	100840091	A/T	NA	3.5e-06	0.021	0.005
rs7458242	chr7	114184098	A/G	NA	3.5e-06	-0.017	0.004
rs11203616	chr8	14347284	A/G	NA	3.5e-06	0.017	0.004
rs7464605	chr8	64282821	A/T	NA	3.5e-06	0.017	0.004
rs7828352	chr8	64284377	C/G	NA	3.5e-06	-0.017	0.004
rs11398867	chr8	64324695	D/I	NA	3.5e-06	-0.018	0.004
rs9923960	chr16	52528044	A/G	0.71316	3.5e-06	-0.019	0.004
rs9926539	chr16	52528727	A/G	0.71118	3.5e-06	-0.018	0.004
rs8057994	chr16	65492465	C/T	0.76712	3.5e-06	-0.02	0.004
rs13024346	chr2	23544311	C/T	0.76804	3.6e-06	-0.02	0.004
rs4856569	chr3	85464125	A/G	0.60449	3.6e-06	-0.017	0.004
rs57630146	chr3	85508427	A/G	0.38919	3.6e-06	0.017	0.004
rs62329618	chr4	105369453	C/G	0.70467	3.6e-06	0.019	0.004
rs75843618	chr5	13912984	A/C	0.99378	3.6e-06	0.111	0.024
rs74613211	chr5	13913567	A/T	0.00622	3.6e-06	-0.111	0.024
rs112173257	chr5	13913606	C/T	0.99378	3.6e-06	0.111	0.024
rs566083778	chr6	39265162	C/T	NA	3.6e-06	0.214	0.046
rs35114027	chr6	100825292	D/I	NA	3.6e-06	-0.018	0.004
rs3778039	chr6	100840756	C/T	NA	3.6e-06	0.021	0.005
rs6472095	chr8	64281884	A/C	NA	3.6e-06	0.017	0.004
rs7818456	chr8	64282381	A/C	NA	3.6e-06	-0.017	0.004
rs7464700	chr8	64283169	C/T	NA	3.6e-06	0.017	0.004
rs34097683	chr8	64283251	C/T	NA	3.6e-06	-0.017	0.004
rs12545196	chr8	64283573	A/C	NA	3.6e-06	0.017	0.004
rs61358464	chr8	64308397	D/I	NA	3.6e-06	0.017	0.004
rs11436089	chr16	65496427	D/I	0.76723	3.6e-06	-0.02	0.004
rs57353203	chr19	29890640	A/G	0.95379	3.6e-06	-0.04	0.009
rs12693227	chr2	181020894	C/G	0.21209	3.7e-06	-0.02	0.004
rs60311538	chr3	85470687	G/T	0.39612	3.7e-06	0.017	0.004
rs6837006	chr4	105336102	A/T	0.29089	3.7e-06	-0.019	0.004
rs10246519	chr7	86401791	G/T	NA	3.7e-06	0.019	0.004
rs10262462	chr7	114180062	A/G	NA	3.7e-06	0.017	0.004
rs1859100	chr7	114194615	G/T	NA	3.7e-06	-0.017	0.004
rs4261191	chr10	21137820	A/G	0.35633	3.7e-06	0.018	0.004
rs1978343	chr16	52525285	C/T	0.42547	3.7e-06	0.017	0.004
rs4801153	chr18	53101703	C/T	0.74485	3.7e-06	-0.019	0.004
rs75064231	chr19	29920342	A/G	0.91267	3.7e-06	0.03	0.007
rs12638482	chr3	85454815	C/T	0.60429	3.8e-06	-0.017	0.004
rs75964821	chr3	85475282	D/I	0.3866	3.8e-06	0.017	0.004
rs1433708	chr3	85481979	C/T	0.39468	3.8e-06	0.017	0.004
rs9860769	chr3	85482287	C/T	0.60529	3.8e-06	-0.017	0.004
rs1821351	chr3	85488325	C/T	0.60518	3.8e-06	-0.017	0.004
rs4413407	chr4	105393361	A/G	0.66728	3.8e-06	0.018	0.004
rs3778038	chr6	100841229	G/T	NA	3.8e-06	0.018	0.004
rs12704288	chr7	86401968	C/T	NA	3.8e-06	-0.019	0.004
rs6969376	chr7	114160871	A/G	NA	3.8e-06	-0.017	0.004
rs7797335	chr7	114204129	A/T	NA	3.8e-06	-0.018	0.004
rs60504299	chr7	127564040	D/I	NA	3.8e-06	0.018	0.004
rs74413020	chr19	29921274	A/G	0.91254	3.8e-06	0.03	0.007
rs4308294	chr3	85447830	A/T	0.61183	3.9e-06	-0.017	0.004
rs62250687	chr3	85469353	A/T	0.39534	3.9e-06	0.017	0.004
rs561704308	chr3	85482290	D/I	0.61107	3.9e-06	-0.017	0.004
rs9863488	chr3	85487465	A/G	0.39483	3.9e-06	0.017	0.004
rs1865252	chr3	85488740	A/G	0.60513	3.9e-06	-0.017	0.004
rs7716408	chr5	13912528	A/G	0.00624	3.9e-06	-0.11	0.024
rs112706224	chr5	13913059	C/T	0.99376	3.9e-06	0.11	0.024
rs2189015	chr7	114148243	A/G	NA	3.9e-06	0.017	0.004
rs534814345	chr8	18499766	C/T	NA	3.9e-06	-0.183	0.04
rs10128348	chr10	21123602	A/G	0.35414	3.9e-06	0.018	0.004
rs753611512	chr10	106594456	D/I	0.10562	3.9e-06	-0.029	0.006
rs145447536	chr17	43857449	C/T	0.01662	3.9e-06	-0.074	0.016
rs2958163	chr18	53085412	C/T	0.5386	3.9e-06	-0.017	0.004
rs12151110	chr19	29913702	A/G	0.0879	3.9e-06	-0.03	0.006
rs77929716	chr19	29915618	C/T	0.08754	3.9e-06	-0.03	0.007
rs11918899	chr3	85458577	A/G	0.60442	4e-06	-0.017	0.004
rs2196099	chr3	85485087	C/G	0.39469	4e-06	0.017	0.004
rs2217720	chr3	85485230	G/T	0.60532	4e-06	-0.017	0.004
rs11097861	chr4	105330133	A/G	0.70866	4e-06	0.019	0.004
rs12509284	chr4	105373669	A/G	0.2948	4e-06	-0.019	0.004
rs2396753	chr7	114148331	A/C	NA	4e-06	-0.017	0.004
rs4747424	chr10	21148195	A/T	0.36306	4e-06	0.018	0.004
rs7609594	chr3	85482595	A/G	0.39485	4.1e-06	0.017	0.004
rs12629036	chr3	85488299	C/T	0.38997	4.1e-06	0.017	0.004
rs140295315	chr3	167730107	C/T	0.03342	4.1e-06	0.05	0.011
rs12710976	chr4	105358881	C/T	0.29384	4.1e-06	-0.019	0.004
rs58612873	chr4	105389550	D/I	0.60852	4.1e-06	0.018	0.004
rs2032511	chr6	100853427	C/T	NA	4.1e-06	0.018	0.004
rs143765239	chr6	169269080	A/G	NA	4.1e-06	-0.21	0.046
rs7829560	chr8	14358069	A/C	NA	4.1e-06	-0.017	0.004
rs74539135:T	chr8	14915603	G/T	NA	4.1e-06	-0.104	0.023
rs6472097	chr8	64282215	A/G	NA	4.1e-06	-0.017	0.004
rs71559394	chr8	64301546	D/I	NA	4.1e-06	0.018	0.004
rs1423824	chr16	65508670	A/T	0.27579	4.1e-06	0.019	0.004
rs33991809	chr18	53105559	D/I	0.71115	4.1e-06	-0.019	0.004
rs2865900	chr19	29917939	C/T	0.08777	4.1e-06	-0.03	0.007
rs80285517	chr3	85467372	D/I	0.61152	4.2e-06	-0.017	0.004
rs1876157	chr6	100854133	C/T	NA	4.2e-06	-0.018	0.004
rs73508019	chr6	105160126	C/T	NA	4.2e-06	-0.104	0.023
rs144810452	chr6	169363884	G/T	NA	4.2e-06	0.217	0.047
rs62499769	chr8	53150491	A/T	NA	4.2e-06	-0.022	0.005
rs2872041	chr18	53064491	A/G	0.53945	4.2e-06	-0.017	0.004
rs4547798	chr4	105352605	A/G	0.29931	4.3e-06	-0.019	0.004
rs141243263	chr8	14941587	C/G	NA	4.3e-06	-0.102	0.022
rs11920427:G	chr3	85477685	C/G	0.61095	4.4e-06	-0.017	0.004
rs1113879	chr4	105309250	C/G	0.79112	4.4e-06	0.022	0.005
rs7356465	chr4	105359164	G/T	0.70604	4.4e-06	0.019	0.004
rs111557362	chr6	105456303	A/G	NA	4.4e-06	-0.11	0.024
rs7341512	chr7	86400880	C/T	NA	4.4e-06	-0.019	0.004
rs11993846	chr8	14350370	A/G	NA	4.4e-06	0.017	0.004
rs10504137	chr8	53150272	C/T	NA	4.4e-06	-0.022	0.005
rs3896224	chr10	106467853	A/G	0.42834	4.4e-06	-0.017	0.004
rs2549652	chr16	65489964	A/G	0.76099	4.4e-06	-0.02	0.004
rs78349133	chr2	144196108	A/G	0.2326	4.5e-06	0.02	0.004
rs1991872	chr3	85443793	A/G	0.39533	4.5e-06	0.017	0.004
rs12637798	chr3	85446776	A/G	0.60468	4.5e-06	-0.017	0.004
rs62250686	chr3	85468446	A/T	0.38886	4.5e-06	0.017	0.004
rs6780968	chr3	85469041	C/G	0.60506	4.5e-06	-0.017	0.004
rs144059553	chr3	85471326	D/I	0.38967	4.5e-06	0.017	0.004
rs2326310	chr3	85477032	A/G	0.39496	4.5e-06	0.017	0.004
rs145394945	chr3	85503999	D/I	0.61214	4.5e-06	-0.017	0.004
rs723630	chr7	86401275	C/T	NA	4.5e-06	-0.019	0.004
rs34291892	chr7	114058732	D/I	NA	4.5e-06	0.017	0.004
rs6498999	chr16	65488906	A/G	0.23905	4.5e-06	0.02	0.004
rs570307755	chr1	244428877	D/I	0.00477	4.6e-06	0.135	0.029
rs6808400	chr3	85468059	C/T	0.39518	4.6e-06	0.017	0.004
rs7638953	chr3	85472462	A/G	0.39519	4.6e-06	0.017	0.004
rs1876156	chr6	100853996	C/G	NA	4.6e-06	-0.018	0.004
rs61034936	chr8	14357951	D/I	NA	4.6e-06	0.017	0.004
rs7842268	chr8	64317053	A/C	NA	4.6e-06	0.017	0.004
rs757658678	chr1	230442968	A/G	0.00121	4.7e-06	-0.283	0.062
rs7616192	chr3	34890404	A/G	0.32779	4.7e-06	0.018	0.004
rs1368742	chr3	85442208	A/G	0.60467	4.7e-06	-0.017	0.004
rs7650284	chr3	85472227	C/T	0.39511	4.7e-06	0.017	0.004
rs2326309	chr3	85477017	G/T	0.39479	4.7e-06	0.017	0.004
rs3778037	chr6	100844095	C/T	NA	4.7e-06	-0.018	0.004
rs113063216	chr6	105270976	C/T	NA	4.7e-06	-0.106	0.023
rs61140551	chr7	86411646	D/I	NA	4.7e-06	-0.02	0.004
rs1461878	chr8	14366981	A/G	NA	4.7e-06	0.017	0.004
rs769066	chr8	53145698	C/T	NA	4.7e-06	-0.022	0.005
rs17078	chr10	106653311	A/G	0.20386	4.7e-06	-0.021	0.005
rs818405	chr16	65477203	A/C	0.2321	4.7e-06	0.02	0.004
rs11385247	chr18	53124751	D/I	0.38633	4.7e-06	0.017	0.004
rs2053108	chr3	85467972	A/C	0.39511	4.8e-06	0.017	0.004
rs7636243	chr3	85472033	C/T	0.60481	4.8e-06	-0.017	0.004
rs982339	chr7	86399943	A/G	NA	4.8e-06	-0.019	0.004
rs7897164	chr10	21128809	A/T	0.64523	4.8e-06	-0.018	0.004
rs13020342	chr2	181014777	G/T	0.76469	4.9e-06	0.019	0.004
rs190038850	chr3	159406384	C/T	0.9884	4.9e-06	-0.084	0.018
rs9390345	chr6	100842331	A/G	NA	4.9e-06	-0.018	0.004
rs17119404	chr8	14349137	C/T	NA	4.9e-06	-0.017	0.004
rs66977521	chr16	52526407	D/I	0.57061	4.9e-06	-0.017	0.004
rs8064219	chr16	52530763	A/G	0.56615	4.9e-06	-0.017	0.004
rs34727019	chr1	73516225	D/I	0.03262	5e-06	0.048	0.01
rs147562801:A	chr1	185226733	A/C	0.9919	5e-06	-0.108	0.024
rs11785159	chr8	14347407	A/G	NA	5e-06	0.017	0.004
rs12992197	chr2	23542229	A/G	0.23178	5.1e-06	0.02	0.004
rs10495742	chr2	23550244	C/T	0.76409	5.1e-06	-0.019	0.004
rs13113723	chr4	105346988	C/G	0.70377	5.1e-06	0.018	0.004
rs4699126	chr4	105351505	A/G	0.70593	5.1e-06	0.019	0.004
rs6473695	chr8	53149674	C/T	NA	5.1e-06	-0.022	0.005
rs13272511	chr8	64283831	A/G	NA	5.1e-06	-0.017	0.004
rs34652369	chr8	64309461	D/I	NA	5.1e-06	-0.017	0.004
rs76009960	chr13	21886630	A/G	0.00683	5.1e-06	0.116	0.025
rs76217384	chr2	144200697	A/G	0.23352	5.2e-06	0.02	0.004
rs11270265	chr3	34838719	D/I	0.36987	5.2e-06	0.017	0.004
rs1522974	chr3	34891690	G/T	0.32779	5.2e-06	0.018	0.004
rs10511087	chr3	85439136	A/G	0.60499	5.2e-06	-0.017	0.004
rs62250685	chr3	85457240	A/G	0.60409	5.2e-06	-0.017	0.004
rs112438529	chr3	85604025	A/T	0.38338	5.2e-06	0.017	0.004
rs62250502	chr3	85634325	A/G	0.61501	5.2e-06	-0.017	0.004
rs57811393	chr4	105389092	D/I	0.3589	5.2e-06	-0.017	0.004
rs72607311	chr8	14353780	A/G	NA	5.2e-06	0.017	0.004
rs6472094	chr8	64280146	A/G	NA	5.2e-06	-0.017	0.004
rs2011689	chr8	64341554	A/G	NA	5.2e-06	-0.017	0.004
rs11072605	chr15	76896727	C/T	0.22151	5.2e-06	0.023	0.005
rs144247499	chr3	85616790	D/I	0.61803	5.3e-06	-0.017	0.004
rs4590039	chr4	105310278	C/T	0.79144	5.3e-06	0.021	0.005
rs6472093	chr8	64279602	A/C	NA	5.3e-06	0.017	0.004
rs12921126	chr16	52515975	G/T	0.71316	5.3e-06	-0.019	0.004
rs12019	chr19	14072734	A/G	0.7486	5.3e-06	0.02	0.004
rs34401239	chr2	23550012	C/G	0.23479	5.4e-06	0.019	0.004
rs1433715	chr3	85501729	A/C	0.3921	5.4e-06	0.017	0.004
rs13141078	chr4	105347031	C/T	0.2963	5.4e-06	-0.018	0.004
rs11779847	chr8	14314288	C/T	NA	5.4e-06	0.027	0.006
rs78608265	chr8	14318239	C/G	NA	5.4e-06	0.027	0.006
rs201152719	chr8	136760416	D/I	NA	5.4e-06	0.042	0.009
rs549995627	chr8	136760419	D/I	NA	5.4e-06	0.042	0.009
rs11189906	chr10	100715134	C/T	0.4139	5.4e-06	-0.017	0.004
rs2919446	chr18	53079067	A/G	0.39924	5.4e-06	0.017	0.004
rs10828140	chr10	21122960	C/T	0.35315	5.5e-06	0.018	0.004
rs145049782	chr12	114636209	D/I	0.78755	5.5e-06	-0.02	0.004
rs2016432	chr2	23558925	A/G	0.23418	5.6e-06	0.019	0.004
rs12486239	chr3	85498227	A/G	0.37764	5.6e-06	0.017	0.004
rs1229762	chr7	114218582	C/T	NA	5.6e-06	0.017	0.004
rs1229760	chr7	114224163	A/G	NA	5.6e-06	0.017	0.004
rs77197440	chr8	64293684	D/I	NA	5.6e-06	-0.017	0.004
rs521339	chr9	113647166	C/T	NA	5.6e-06	-0.054	0.012
rs4275549	chr10	100712580	A/C	0.58669	5.6e-06	0.017	0.004
rs2216188	chr16	52528184	C/T	0.42535	5.6e-06	0.017	0.004
rs818410	chr16	65469675	C/T	0.23359	5.6e-06	0.02	0.004
rs12497981	chr3	1751946	C/T	0.62112	5.7e-06	0.017	0.004
rs145578200	chr4	114996495	A/G	0.99882	5.7e-06	-0.268	0.059
rs10883229	chr10	100706005	A/T	0.4137	5.7e-06	-0.017	0.004
rs10883230	chr10	100713510	A/G	0.5867	5.7e-06	0.017	0.004
rs7191786	chr16	65503959	A/G	0.72351	5.7e-06	-0.019	0.004
rs146238541	chr2	100612086	A/G	0.9894	5.8e-06	-0.098	0.022
rs10102013	chr8	129801067	C/T	NA	5.8e-06	0.019	0.004
rs143713047	chr16	69322296	A/C	0.00593	5.8e-06	-0.131	0.029
rs9848247	chr3	196078746	C/T	0.51054	5.9e-06	0.018	0.004
rs113429400	chr5	80289980	C/T	NA	5.9e-06	0.018	0.004
rs10085471	chr7	86429397	A/C	NA	5.9e-06	-0.021	0.005
rs150841871	chr8	14959943	A/G	NA	5.9e-06	0.099	0.022
rs1925483	chr9	25094387	C/T	NA	5.9e-06	-0.035	0.008
rs1409273	chr10	21147370	A/T	0.36129	5.9e-06	0.017	0.004
rs113185115	chr5	80290046	A/G	NA	6e-06	-0.018	0.004
rs6902142	chr6	105479558	A/G	NA	6e-06	-0.022	0.005
rs5895700	chr8	143271172	D/I	NA	6e-06	0.018	0.004
rs12355782	chr10	21144482	A/G	0.36196	6e-06	0.017	0.004
rs73332102	chr10	100703019	A/G	0.58688	6e-06	0.017	0.004
rs137885437	chr11	65427946	D/I	0.0647	6e-06	0.035	0.008
rs141876857	chr17	13811935	C/T	0.00354	6e-06	0.187	0.041
rs34501046	chr6	100842489	C/G	NA	6.1e-06	0.018	0.004
rs9403740	chr6	100842895	C/T	NA	6.1e-06	0.018	0.004
rs2190301	chr7	86427249	A/C	NA	6.1e-06	-0.021	0.005
rs1468413	chr7	86433653	A/C	NA	6.1e-06	-0.021	0.005
rs6997547	chr8	64314162	C/T	NA	6.1e-06	-0.017	0.004
rs7909970	chr10	21167716	A/G	0.63616	6.1e-06	-0.017	0.004
rs28558853	chr16	52516607	A/C	0.28391	6.1e-06	0.018	0.004
rs71390745	chr16	65499365	A/G	0.23398	6.1e-06	0.02	0.004
rs2958178	chr18	53069972	C/T	0.39815	6.1e-06	0.017	0.004
rs11741039	chr5	80286370	A/G	NA	6.2e-06	-0.018	0.004
rs72769233	chr5	80289845	C/T	NA	6.2e-06	-0.018	0.004
rs572530767	chr7	86414825	D/I	NA	6.2e-06	0.018	0.004
rs66571810	chr7	114021870	C/T	NA	6.2e-06	0.017	0.004
rs7898940	chr10	21190566	A/C	0.63405	6.2e-06	-0.017	0.004
rs4443289	chr4	105310238	C/T	0.20876	6.3e-06	-0.021	0.005
rs1788784	chr18	21159630	A/G	0.65003	6.3e-06	0.017	0.004
rs138794702	chr19	29921418	D/I	0.91172	6.3e-06	0.03	0.007
rs4856276	chr3	85606693	A/T	0.61728	6.4e-06	-0.017	0.004
rs4856587	chr3	85606696	G/T	0.61728	6.4e-06	-0.017	0.004
rs11335716	chr3	196118850	D/I	0.65294	6.4e-06	-0.022	0.005
rs12662778	chr6	100849326	C/T	NA	6.4e-06	-0.018	0.004
rs4831297	chr8	14365836	C/T	NA	6.4e-06	0.016	0.004
rs2955533	chr12	17763139	C/T	0.30451	6.4e-06	-0.018	0.004
rs12634949	chr3	85407544	A/T	0.35345	6.5e-06	0.017	0.004
rs55897272	chr3	85538984	A/G	0.38292	6.5e-06	0.017	0.004
rs112069021	chr3	85617685	C/T	0.38176	6.5e-06	0.017	0.004
rs73137879	chr3	85617711	A/C	0.38174	6.5e-06	0.017	0.004
rs200333744	chr12	114636227	D/I	0.9345	6.5e-06	-0.044	0.01
rs45464096	chr16	52517916	A/C	0.71887	6.5e-06	-0.018	0.004
rs13006152	chr2	181021638	G/T	0.20888	6.6e-06	-0.02	0.004
rs12693229	chr2	181021780	G/T	0.79045	6.6e-06	0.02	0.004
rs4699117	chr4	105311540	C/T	0.20876	6.6e-06	-0.021	0.005
rs72769227	chr5	80279126	A/G	NA	6.6e-06	0.018	0.004
rs768932899	chr5	138856274	D/I	NA	6.6e-06	-0.239	0.053
rs62042901	chr16	65499485	A/G	0.2507	6.6e-06	0.019	0.004
rs34853556	chr1	5728312	D/I	0.34412	6.7e-06	0.018	0.004
rs2339748	chr2	23561823	A/G	0.77246	6.7e-06	-0.02	0.004
rs10580985	chr3	85577477	D/I	0.39806	6.7e-06	0.017	0.004
rs17119392	chr8	14348163	A/T	NA	6.7e-06	-0.016	0.004
rs143501379	chr16	65499389	A/G	0.23405	6.7e-06	0.02	0.004
rs4801154	chr18	53101984	C/T	0.27557	6.7e-06	0.018	0.004
rs1546393	chr6	100849730	C/T	NA	6.8e-06	0.017	0.004
rs10268818	chr7	86447945	A/C	NA	6.8e-06	-0.021	0.005
rs5886719	chr7	114301107	D/I	NA	6.8e-06	0.017	0.004
rs16962835	chr19	29906195	A/G	0.9045	6.8e-06	0.028	0.006
rs2975763	chr2	241533845	C/T	0.15242	6.9e-06	-0.023	0.005
rs5850695	chr3	85604221	D/I	0.37903	6.9e-06	0.017	0.004
rs4353910	chr4	105313249	A/C	0.20906	6.9e-06	-0.021	0.005
rs1811257	chr16	5017387	A/G	0.70462	6.9e-06	0.018	0.004
rs978863	chr2	181016270	C/G	0.23956	7e-06	-0.019	0.004
rs543511529	chr3	85606631	D/I	0.61761	7e-06	-0.017	0.004
rs10936553	chr3	167737771	C/T	0.95329	7e-06	-0.039	0.009
rs12056669	chr8	53157689	G/T	NA	7e-06	0.021	0.005
rs56790751	chr10	21132477	D/I	0.35835	7e-06	0.017	0.004
rs10532070	chr10	21191336	D/I	0.36828	7e-06	0.017	0.004
rs2467156	chr12	17785134	C/T	0.32286	7e-06	-0.017	0.004
rs144700646	chr6	100823521	D/I	NA	7.1e-06	0.021	0.005
rs28841360	chr8	60787310	G/T	NA	7.1e-06	0.017	0.004
rs11189898	chr10	100705805	A/C	0.58389	7.1e-06	0.017	0.004
rs61823377	chr1	218448623	C/T	0.08708	7.2e-06	-0.03	0.007
rs1522975	chr3	34943497	C/T	0.57093	7.2e-06	-0.016	0.004
rs9390366	chr6	100864938	G/T	NA	7.2e-06	-0.02	0.004
rs1461879	chr8	14366453	A/T	NA	7.2e-06	-0.016	0.004
rs151165400	chr9	3133102	C/T	NA	7.2e-06	-0.106	0.024
rs1969903	chr10	21150783	A/G	0.36399	7.2e-06	0.017	0.004
rs818400	chr16	65481457	A/G	0.76666	7.2e-06	-0.02	0.004
rs1543253	chr2	100346080	G/T	0.77099	7.3e-06	-0.019	0.004
rs7694698	chr4	105342430	A/T	0.70418	7.3e-06	0.018	0.004
rs67397181	chr6	100823809	D/I	NA	7.3e-06	-0.021	0.005
rs114219026	chr6	121829691	A/T	NA	7.3e-06	0.239	0.053
rs542459566	chr6	159941582	A/G	NA	7.3e-06	0.265	0.059
rs12537376	chr7	114025053	A/G	NA	7.3e-06	-0.017	0.004
rs61867624	chr11	1682135	C/T	0.56959	7.3e-06	-0.018	0.004
rs11689740	chr2	181016851	C/G	0.23537	7.4e-06	-0.019	0.004
rs9990096	chr3	85411193	G/T	0.63045	7.4e-06	-0.017	0.004
rs56816351	chr3	85535855	D/I	0.61934	7.4e-06	-0.017	0.004
rs78015688	chr3	85610907	G/T	0.38112	7.4e-06	0.017	0.004
rs1652340	chr18	21099831	A/C	0.64883	7.4e-06	0.017	0.004
rs11670422	chr19	29887910	C/G	0.95561	7.4e-06	-0.04	0.009
rs567711251	chr1	226597871	C/T	0.001	7.5e-06	-0.289	0.065
rs5850692	chr3	85601161	D/I	0.38083	7.5e-06	0.017	0.004
rs74343554	chr3	85617920	D/I	0.38026	7.5e-06	0.017	0.004
rs4330354	chr4	105344357	A/G	0.29534	7.5e-06	-0.018	0.004
rs1350873	chr8	14371510	A/G	NA	7.5e-06	0.016	0.004
rs59790002	chr8	64317059	D/I	NA	7.5e-06	0.017	0.004
rs751436049	chr1	7994084	A/C	0.00109	7.6e-06	0.303	0.068
rs2975764	chr2	241534381	A/G	0.84642	7.6e-06	0.023	0.005
rs1900919	chr3	85592384	A/T	0.61821	7.6e-06	-0.017	0.004
rs547374225	chr3	85592388	A/T	0.61821	7.6e-06	-0.017	0.004
rs142415661	chr3	85593984	D/I	0.38082	7.6e-06	0.017	0.004
rs7637527	chr3	85599081	C/T	0.38106	7.6e-06	0.017	0.004
rs5850698	chr3	85608849	D/I	0.38129	7.6e-06	0.017	0.004
rs143522380	chr4	105362180	G/T	0.71277	7.6e-06	0.018	0.004
rs12674882	chr8	129802831	A/G	NA	7.6e-06	-0.019	0.004
rs12693231	chr2	181031807	A/G	0.2094	7.7e-06	-0.02	0.004
rs139750202	chr3	85588062	D/I	0.62046	7.7e-06	-0.017	0.004
rs5850699	chr3	85610385	D/I	0.38057	7.7e-06	0.017	0.004
rs6813492	chr4	105361262	C/G	0.71274	7.7e-06	0.018	0.004
rs6530782	chr8	14354587	C/T	NA	7.7e-06	0.016	0.004
rs17119486	chr8	14362374	C/T	NA	7.7e-06	0.016	0.004
rs818403	chr16	65478252	C/G	0.76654	7.7e-06	-0.019	0.004
rs818396	chr16	65484187	G/T	0.76649	7.8e-06	-0.019	0.004
rs144817232	chr17	43862593	A/G	0.98516	7.8e-06	0.076	0.017
rs17230746	chr2	144194565	C/T	0.23253	7.9e-06	0.02	0.004
rs12693228	chr2	181021013	C/T	0.20927	7.9e-06	-0.02	0.004
rs142262917	chr3	85590429	D/I	0.61867	7.9e-06	-0.017	0.004
rs4699124	chr4	105343783	C/T	0.29573	7.9e-06	-0.018	0.004
rs17119525	chr8	14372503	C/T	NA	7.9e-06	-0.016	0.004
rs17313558	chr8	53156671	A/G	NA	7.9e-06	-0.022	0.005
rs17313586	chr8	53156824	C/G	NA	7.9e-06	-0.022	0.005
rs45440698	chr16	52517332	C/T	0.28176	7.9e-06	0.018	0.004
rs71777089	chr16	52526811	D/I	0.69861	7.9e-06	-0.018	0.004
rs818406	chr16	65477189	A/C	0.76817	7.9e-06	-0.019	0.004
rs35270445	chr2	181034588	C/T	0.20909	8e-06	-0.02	0.004
rs146511066	chr3	85396593	D/I	0.58672	8e-06	0.017	0.004
rs5850694	chr3	85602678	D/I	0.38098	8e-06	0.017	0.004
rs4728080	chr7	127548412	C/T	NA	8e-06	0.018	0.004
rs142822273	chr17	43706428	A/G	0.01401	8e-06	-0.082	0.018
rs36165845	chr7	86424516	C/G	NA	8.1e-06	0.021	0.005
rs1461880	chr8	14366449	A/T	NA	8.1e-06	-0.016	0.004
rs77401788	chr11	35679223	G/T	0.00943	8.1e-06	-0.092	0.021
rs5850691	chr3	85596647	D/I	0.37801	8.2e-06	0.017	0.004
rs77852438	chr3	85609412	C/T	0.6183	8.2e-06	-0.017	0.004
rs78288623	chr3	85609413	A/C	0.3817	8.2e-06	0.017	0.004
rs3758599	chr10	21187087	A/G	0.36522	8.2e-06	0.017	0.004
rs111619399	chr2	159455245	A/C	0.94732	8.3e-06	-0.036	0.008
rs145728140	chr3	46702201	C/T	0.00432	8.3e-06	-0.14	0.031
rs12672945	chr7	127510489	A/G	NA	8.3e-06	-0.018	0.004
rs12679497	chr8	14352083	A/T	NA	8.3e-06	0.016	0.004
rs201417712	chr8	14374560	D/I	NA	8.3e-06	0.044	0.01
rs576910169	chr16	52521217	D/I	0.43463	8.3e-06	0.016	0.004
rs2141005	chr2	6194459	A/T	0.7735	8.4e-06	0.019	0.004
rs58175373	chr3	85552230	D/I	0.61906	8.4e-06	-0.017	0.004
rs148921522	chr3	85588405	D/I	0.6159	8.4e-06	-0.017	0.004
rs6549034	chr3	85599066	C/G	0.61902	8.4e-06	-0.017	0.004
rs5850693	chr3	85602457	D/I	0.61861	8.4e-06	-0.017	0.004
rs2029131	chr3	85602474	A/C	0.61696	8.4e-06	-0.017	0.004
rs72615727	chr3	85609398	C/G	0.3818	8.4e-06	0.017	0.004
rs11855644	chr15	76962955	C/G	0.14646	8.4e-06	0.023	0.005
rs1788819	chr18	21100504	A/G	0.35121	8.4e-06	-0.017	0.004
rs55667839	chr3	85552233	A/T	0.61908	8.5e-06	-0.017	0.004
rs62250752	chr3	85552238	A/T	0.38092	8.5e-06	0.017	0.004
rs7628237	chr3	85576648	A/G	0.61899	8.5e-06	-0.017	0.004
rs62252501	chr3	85579638	A/G	0.61924	8.5e-06	-0.017	0.004
rs58796643	chr3	85590253	A/T	0.61883	8.5e-06	-0.017	0.004
rs60597959	chr3	85590266	A/T	0.38117	8.5e-06	0.017	0.004
rs9322033	chr6	100852016	C/T	NA	8.5e-06	0.02	0.004
rs570092968	chr8	73886664	C/T	NA	8.5e-06	0.166	0.037
rs140359315	chr14	97288739	D/I	0.12717	8.5e-06	-0.025	0.006
rs303762	chr18	21082317	C/T	0.65941	8.5e-06	0.017	0.004
rs1788825	chr18	21109250	C/T	0.35082	8.5e-06	-0.017	0.004
rs35946795	chr18	53114215	D/I	0.30093	8.5e-06	0.018	0.004
rs570682061	chr3	85552239	D/I	0.61908	8.6e-06	-0.017	0.004
rs62250753	chr3	85552240	C/G	0.61908	8.6e-06	-0.017	0.004
rs80039138	chr3	85552242	A/C	0.38092	8.6e-06	0.017	0.004
rs79093540	chr3	85552243	A/C	0.38092	8.6e-06	0.017	0.004
rs77288822	chr3	85552244	A/T	0.38092	8.6e-06	0.017	0.004
rs76034006	chr3	85584234	D/I	0.61943	8.6e-06	-0.017	0.004
rs62263910	chr3	85647614	G/T	0.61463	8.6e-06	-0.017	0.004
rs62263912	chr3	85648246	A/G	0.38537	8.6e-06	0.017	0.004
rs956281	chr3	85649198	G/T	0.38536	8.6e-06	0.017	0.004
rs7687397	chr4	105340971	A/G	0.70422	8.6e-06	0.018	0.004
rs72769232	chr5	80289783	A/G	NA	8.6e-06	-0.018	0.004
rs7907121	chr10	21191984	A/G	0.63425	8.6e-06	-0.017	0.004
rs2970332	chr11	14360435	A/G	0.23138	8.6e-06	0.019	0.004
rs2467154	chr12	17786593	A/G	0.32338	8.6e-06	-0.017	0.004
rs62253961	chr3	85590271	C/T	0.61883	8.7e-06	-0.017	0.004
rs146492840	chr3	161372495	G/T	0.97806	8.7e-06	0.059	0.013
rs2915407	chr11	14330260	C/T	0.77012	8.7e-06	-0.02	0.004
rs8094509	chr18	21091212	A/T	0.64872	8.7e-06	0.017	0.004
rs4296334	chr18	21157139	C/T	0.65414	8.7e-06	0.017	0.004
rs2059423	chr2	60132716	C/T	0.0065	8.8e-06	-0.102	0.023
rs34740808	chr3	85561943	D/I	0.38095	8.8e-06	0.017	0.004
rs76105429	chr3	85587604	D/I	0.38086	8.8e-06	0.017	0.004
rs4856275	chr3	85606520	A/C	0.38113	8.8e-06	0.017	0.004
rs4856586	chr3	85606521	G/T	0.38113	8.8e-06	0.017	0.004
rs34495106	chr3	85651136	A/G	0.61466	8.8e-06	-0.017	0.004
rs10028208	chr4	105341402	C/T	0.29578	8.8e-06	-0.018	0.004
rs143250491	chr5	96590204	A/G	NA	8.8e-06	-0.05	0.011
rs61883737	chr10	100722181	A/G	0.59512	8.8e-06	0.016	0.004
rs55873207	chr10	100722410	A/G	0.59533	8.8e-06	0.016	0.004
rs1865937	chr12	17786786	A/G	0.32336	8.8e-06	-0.017	0.004
rs56084939	chr16	65520017	A/T	0.69167	8.8e-06	-0.018	0.004
rs57107409	chr16	65520018	D/I	0.69167	8.8e-06	-0.018	0.004
rs10425935	chr19	29908107	A/G	0.09799	8.8e-06	-0.027	0.006
rs62252499	chr3	85579606	A/G	0.61907	8.9e-06	-0.017	0.004
rs62252500	chr3	85579610	C/T	0.61908	8.9e-06	-0.017	0.004
rs144639200	chr3	85603949	D/I	0.61839	8.9e-06	-0.017	0.004
rs148005371	chr3	85617651	D/I	0.61818	8.9e-06	-0.017	0.004
rs4748729	chr10	21148584	A/C	0.36988	8.9e-06	0.017	0.004
rs2970333	chr11	14331627	C/T	0.77008	8.9e-06	-0.019	0.004
rs11043546	chr12	17779443	A/C	0.68303	8.9e-06	0.017	0.004
rs2467157	chr12	17784944	C/T	0.67624	8.9e-06	0.017	0.004
rs140544521	chr2	100335008	D/I	0.23092	9e-06	0.019	0.004
rs74923476	chr7	73858683	C/G	NA	9e-06	-0.081	0.018
rs806188	chr7	127268806	C/T	NA	9e-06	-0.017	0.004
rs67288319	chr10	21177157	D/I	0.36774	9e-06	0.017	0.004
rs539651310	chr14	86774808	A/G	0.99741	9e-06	-0.185	0.042
rs1652375	chr18	21109269	C/T	0.35084	9e-06	-0.017	0.004
rs2001735	chr3	52881096	A/T	0.2682	9.1e-06	0.019	0.004
rs6804845	chr3	85563846	A/C	0.61699	9.1e-06	-0.017	0.004
rs10511083	chr3	85570959	A/G	0.61698	9.1e-06	-0.017	0.004
rs74384786	chr3	85584687	D/I	0.38091	9.1e-06	0.017	0.004
rs79269550	chr3	85586644	G/T	0.38158	9.1e-06	0.017	0.004
rs78661387	chr3	85587878	D/I	0.61912	9.1e-06	-0.017	0.004
rs34467301	chr3	85588070	C/T	0.38088	9.1e-06	0.017	0.004
rs2326316	chr3	85592445	C/G	0.61914	9.1e-06	-0.017	0.004
rs2326317	chr3	85592498	A/G	0.61915	9.1e-06	-0.017	0.004
rs146275697:TTTTTG_T	chr3	85631062	D/I	0.37914	9.1e-06	0.017	0.004
rs5886711	chr7	114137721	D/I	NA	9.1e-06	-0.018	0.004
rs142413563	chr12	117535813	G/T	0.99851	9.1e-06	0.245	0.055
rs59405087	chr16	65516567	D/I	0.76649	9.1e-06	-0.019	0.004
rs58002928	chr18	21152633	D/I	0.65419	9.1e-06	0.017	0.004
rs11693132	chr2	181040214	C/T	0.79084	9.2e-06	0.02	0.004
rs11680242	chr2	181040674	A/G	0.79076	9.2e-06	0.02	0.004
rs3798509	chr6	100853082	C/T	NA	9.2e-06	0.017	0.004
rs72944725	chr2	159548034	A/G	0.94763	9.3e-06	-0.036	0.008
rs9844676	chr3	93775515	G/T	0.56188	9.3e-06	0.016	0.004
rs188681845	chr13	71021933	C/T	0.00111	9.3e-06	-0.287	0.065
rs11635998	chr15	76984997	G/T	0.85339	9.3e-06	-0.023	0.005
rs43143	chr16	52522449	C/T	0.43442	9.3e-06	0.016	0.004
rs12597838	chr16	52529531	C/T	0.43421	9.3e-06	0.016	0.004
rs1788820	chr18	21101944	A/G	0.64806	9.3e-06	0.017	0.004
rs78615639	chr2	69999657	A/G	0.7741	9.4e-06	-0.02	0.004
rs1368749:C	chr3	85412374	C/T	0.35572	9.4e-06	0.017	0.004
rs57872438	chr3	85535856	A/G	0.38099	9.4e-06	0.017	0.004
rs66745314	chr7	86411536	D/I	NA	9.4e-06	0.018	0.004
rs75863340	chr8	53141606	C/T	NA	9.4e-06	0.022	0.005
rs62499771	chr8	53161569	C/T	NA	9.4e-06	-0.022	0.005
rs112385769	chr14	97323229	C/T	0.12526	9.4e-06	-0.024	0.006
rs62499766	chr8	53144681	C/T	NA	9.5e-06	0.022	0.005
rs77004592	chr12	102382727	A/G	0.04628	9.5e-06	0.04	0.009
rs35701422	chr3	85575775	C/T	0.38633	9.6e-06	0.017	0.004
rs376830009	chr3	85579585	D/I	0.38277	9.6e-06	0.017	0.004
rs2040658	chr7	114138751	C/G	NA	9.6e-06	-0.016	0.004
rs78625579	chr8	53141607	G/T	NA	9.6e-06	-0.022	0.005
rs77780366	chr11	113427625	C/G	0.92307	9.6e-06	-0.031	0.007
rs303757	chr18	21078716	G/T	0.65795	9.6e-06	0.017	0.004
rs142067521	chr18	30312803	A/G	0.00182	9.6e-06	0.202	0.046
rs84460	chr22	37525731	A/G	0.29785	9.6e-06	0.034	0.008
rs566188384	chr13	21834326	C/G	0.00989	9.7e-06	-0.098	0.022
rs57208702	chr18	7677309	A/G	0.06373	9.7e-06	0.036	0.008
rs1788821	chr18	21120869	A/G	0.65266	9.7e-06	0.017	0.004
rs4800489	chr18	21125942	A/G	0.64829	9.7e-06	0.017	0.004
rs2326318	chr3	85592549	C/G	0.6198	9.8e-06	-0.017	0.004
rs4699121	chr4	105338969	A/C	0.29573	9.8e-06	-0.018	0.004
rs2355329	chr7	73856997	A/G	NA	9.8e-06	0.08	0.018
rs2915400	chr11	14364951	C/T	0.23055	9.8e-06	0.019	0.004
rs61798697	chr1	66972125	C/T	0.11056	9.9e-06	-0.026	0.006
rs10716596	chr3	85542596	D/I	0.38187	9.9e-06	0.017	0.004
rs1375549	chr3	85613378	C/T	0.38173	9.9e-06	0.017	0.004
rs1375550	chr3	85613380	A/G	0.61827	9.9e-06	-0.017	0.004
rs569833454	chr3	85620559	D/I	0.61277	9.9e-06	-0.017	0.004
rs150924496	chr7	73853819	A/G	NA	9.9e-06	-0.08	0.018
rs115260013	chr7	73854588	A/G	NA	9.9e-06	-0.081	0.018
rs79850779	chr7	73854768	C/T	NA	9.9e-06	0.08	0.018
rs2355330	chr7	73856865	A/G	NA	9.9e-06	0.08	0.018
rs62499763	chr8	53137405	A/T	NA	9.9e-06	0.022	0.005
rs17221900	chr8	53142945	C/T	NA	9.9e-06	-0.022	0.005
rs540662132	chr17	113866	C/T	0.00114	9.9e-06	0.311	0.07
rs9320010	chr18	53053897	A/G	0.39701	9.9e-06	0.016	0.004
rs1832417	chr1	67022204	A/G	0.14074	1e-05	-0.023	0.005
rs1988415	chr1	67024879	A/G	0.85926	1e-05	0.023	0.005
rs145676526	chr1	243397679	C/T	0.00306	1e-05	0.173	0.039
rs7566764	chr2	6169727	C/T	0.20447	1e-05	-0.02	0.005
rs536300026	chr2	6204881	D/I	0.22545	1e-05	-0.019	0.004
rs7589428	chr2	43561771	A/G	0.51421	1e-05	-0.016	0.004
rs533659031	chr2	60013239	C/G	0.99247	1e-05	0.092	0.021
rs74697278	chr2	76568088	C/T	0.99899	1e-05	-0.301	0.068
rs12469090	chr2	100333489	A/T	0.23089	1e-05	0.019	0.004
rs6746134	chr2	100383580	C/T	0.74734	1e-05	-0.019	0.004
rs72936956	chr2	159416104	C/T	0.05252	1e-05	0.036	0.008
rs10175386	chr2	181031002	C/T	0.79013	1e-05	0.02	0.004
rs34131689	chr2	181031203	D/I	0.21069	1e-05	-0.02	0.004
rs35856759	chr3	1752843	C/G	0.61376	1e-05	0.016	0.004
rs9847024	chr3	52959537	A/C	0.24143	1e-05	0.019	0.004
rs72615721	chr3	85407546	A/T	0.36375	1e-05	0.017	0.004
3:85528593	chr3	85528594	D/I	0.38088	1e-05	0.017	0.004
rs2167046	chr3	85586806	A/G	0.38175	1e-05	0.017	0.004
rs57813006	chr3	85590652	D/I	0.61555	1e-05	-0.017	0.004
rs10865610	chr3	85594695	A/G	0.61656	1e-05	-0.018	0.004
rs115018366	chr3	149738080	A/C	0.99206	1e-05	-0.1	0.023
rs4699120	chr4	105335642	A/G	0.29593	1e-05	-0.018	0.004
rs9715602:T	chr4	105361971	A/T	0.71137	1e-05	0.018	0.004
rs34541399	chr4	105391339	D/I	0.65542	1e-05	0.017	0.004
rs6460085	chr7	73849264	A/T	NA	1e-05	0.08	0.018
rs142041247	chr7	73855725	A/G	NA	1e-05	-0.08	0.018
rs114184577	chr7	73856355	C/T	NA	1e-05	-0.08	0.018
rs76971427	chr7	73858563	C/T	NA	1e-05	0.08	0.018
rs720025	chr7	86410858	A/T	NA	1e-05	-0.018	0.004
rs9969232	chr7	114158954	A/G	NA	1e-05	-0.017	0.004
rs10953765	chr7	114291435	A/G	NA	1e-05	-0.016	0.004
rs62499768	chr8	53148402	G/T	NA	1e-05	0.022	0.005
rs10504138	chr8	53150369	A/G	NA	1e-05	0.022	0.005
rs17313844	chr8	53159739	A/G	NA	1e-05	0.022	0.005
rs117493287	chr9	86745184	C/T	NA	1e-05	0.093	0.021
rs10828141	chr10	21137746	A/G	0.37777	1e-05	0.017	0.004
rs10764287	chr10	21173391	A/T	0.36723	1e-05	0.017	0.004
rs35388534	chr10	21192974	D/I	0.37223	1e-05	0.017	0.004
rs189450584	chr12	46049254	A/G	0.99649	1e-05	0.152	0.035
rs4784219	chr16	52523597	A/T	0.56641	1e-05	-0.016	0.004
rs11861792	chr16	65511289	A/G	0.77062	1e-05	-0.019	0.004
rs9806989	chr16	65515317	A/G	0.27709	1e-05	0.018	0.004
rs8058455	chr16	65522923	A/G	0.76386	1e-05	-0.019	0.004
rs1652342	chr18	21099583	C/T	0.64889	1e-05	0.017	0.004
rs10715014	chr18	21151197	D/I	0.35142	1e-05	-0.017	0.004
rs56198549	chr18	21159847	D/I	0.58049	1e-05	0.017	0.004
rs72679015	chr1	67067467	C/T	0.13498	1.1e-05	-0.023	0.005
rs3901541	chr1	67073436	C/T	0.86502	1.1e-05	0.023	0.005
rs7528240	chr1	67097335	C/G	0.86527	1.1e-05	0.023	0.005
rs12027468	chr1	91335149	C/T	0.2419	1.1e-05	0.019	0.004
rs6668982	chr1	185353087	C/T	0.64307	1.1e-05	-0.017	0.004
rs78785136	chr1	230212316	A/C	0.002	1.1e-05	0.221	0.05
rs4670046	chr2	6163965	A/G	0.79531	1.1e-05	0.02	0.005
rs56179581	chr2	100335212	C/T	0.7686	1.1e-05	-0.019	0.004
rs149802822	chr2	100345455	D/I	0.79948	1.1e-05	-0.02	0.005
rs199850280	chr2	181034008	A/C	0.21054	1.1e-05	-0.02	0.004
rs12986782	chr2	181034614	C/T	0.79067	1.1e-05	0.02	0.004
rs6746214	chr2	181035166	C/T	0.20934	1.1e-05	-0.02	0.004
rs149411271	chr3	52948580	D/I	0.7578	1.1e-05	-0.019	0.004
rs4856269	chr3	85406735	A/G	0.6387	1.1e-05	-0.017	0.004
rs55994690	chr3	85538956	A/T	0.41073	1.1e-05	0.017	0.004
rs74420518	chr3	85585611	D/I	0.38191	1.1e-05	0.017	0.004
rs139878143	chr3	85597699	D/I	0.61755	1.1e-05	-0.016	0.004
rs75142626	chr3	85615035	D/I	0.38244	1.1e-05	0.017	0.004
rs112523595	chr3	85650341	C/T	0.38033	1.1e-05	0.017	0.004
rs56982991	chr3	93762735	C/T	0.43717	1.1e-05	-0.016	0.004
rs11712853	chr3	196086556	A/T	0.50846	1.1e-05	0.016	0.004
rs4699119	chr4	105335257	C/T	0.29681	1.1e-05	-0.018	0.004
rs2057391	chr6	105478927	A/C	NA	1.1e-05	0.021	0.005
rs77523076	chr7	73855316	C/G	NA	1.1e-05	-0.08	0.018
rs75692585	chr7	73855411	A/G	NA	1.1e-05	0.08	0.018
rs74981535	chr7	73858100	C/T	NA	1.1e-05	0.08	0.018
rs80305958	chr7	73858670	C/T	NA	1.1e-05	-0.08	0.018
rs2158786	chr7	86406018	C/T	NA	1.1e-05	0.018	0.004
rs10254088	chr7	86409200	A/G	NA	1.1e-05	-0.018	0.004
rs2189010	chr7	114119430	A/G	NA	1.1e-05	-0.016	0.004
rs1989903	chr7	114137940	A/G	NA	1.1e-05	0.016	0.004
rs3757771	chr7	127538559	C/T	NA	1.1e-05	-0.018	0.004
rs6530783	chr8	14369596	C/T	NA	1.1e-05	0.016	0.004
rs62501032	chr8	53135632	A/G	NA	1.1e-05	-0.021	0.005
rs62499760	chr8	53135992	A/C	NA	1.1e-05	-0.022	0.005
rs62499761	chr8	53136412	C/G	NA	1.1e-05	0.021	0.005
rs16917522	chr8	53136442	C/T	NA	1.1e-05	-0.021	0.005
rs62499762	chr8	53136564	G/T	NA	1.1e-05	0.021	0.005
rs4074066	chr8	53137255	C/T	NA	1.1e-05	-0.022	0.005
rs6995508	chr8	53140966	C/T	NA	1.1e-05	0.021	0.005
rs11995048	chr8	53141365	A/G	NA	1.1e-05	0.021	0.005
rs16917539	chr8	53141715	C/T	NA	1.1e-05	0.021	0.005
rs62499764	chr8	53142190	A/G	NA	1.1e-05	-0.022	0.005
rs62499767	chr8	53146051	C/G	NA	1.1e-05	0.022	0.005
rs12386930	chr8	53161017	G/T	NA	1.1e-05	0.021	0.005
rs10740986	chr10	21114520	C/T	0.60905	1.1e-05	-0.017	0.004
rs7913981	chr10	21116655	A/G	0.39085	1.1e-05	0.017	0.004
rs3108802	chr11	19438682	A/G	0.30614	1.1e-05	-0.017	0.004
rs28374189	chr11	45271309	A/G	0.95448	1.1e-05	0.039	0.009
rs2118199	chr12	17778437	C/G	0.32048	1.1e-05	-0.017	0.004
rs78098871	chr12	102384737	A/C	0.95359	1.1e-05	-0.04	0.009
rs74883173	chr14	97320615	C/T	0.87468	1.1e-05	0.024	0.006
rs75034628	chr14	97336891	C/T	0.1264	1.1e-05	-0.024	0.005
rs117223811	chr15	35092127	C/T	0.01256	1.1e-05	-0.076	0.017
rs12442635	chr15	76923316	A/G	0.14671	1.1e-05	0.023	0.005
rs114704178	chr16	52518996	C/T	0.71552	1.1e-05	-0.018	0.004
rs146391551	chr16	52519058	D/I	0.71567	1.1e-05	-0.018	0.004
rs11287146	chr16	52530826	D/I	0.56	1.1e-05	-0.016	0.004
rs28797902	chr16	65499341	A/G	0.23263	1.1e-05	0.019	0.004
rs13339511	chr16	65520809	A/G	0.76375	1.1e-05	-0.019	0.004
rs891389	chr18	21087531	C/T	0.3416	1.1e-05	-0.017	0.004
rs1788785	chr18	21142340	C/T	0.35116	1.1e-05	-0.017	0.004
rs1652349	chr18	21142734	A/T	0.64883	1.1e-05	0.017	0.004
rs1624695	chr18	21142992	A/T	0.64881	1.1e-05	0.017	0.004
rs1621581	chr18	53046577	C/T	0.3749	1.1e-05	0.017	0.004
rs11668561	chr19	29886533	C/T	0.04509	1.1e-05	0.039	0.009
rs7563201	chr2	43561780	A/G	0.49408	1.2e-05	0.016	0.004
rs78694587:A	chr2	76568087	A/T	0.99898	1.2e-05	-0.298	0.068
rs4893898	chr2	181024926	C/T	0.21036	1.2e-05	-0.019	0.004
rs2975754	chr2	241522634	A/G	0.15267	1.2e-05	-0.023	0.005
rs2953166	chr2	241539863	C/G	0.15295	1.2e-05	-0.023	0.005
rs149717588	chr3	60621837	A/G	0.99266	1.2e-05	0.108	0.025
rs11337112	chr3	85576750	D/I	0.38359	1.2e-05	0.016	0.004
rs2875908	chr3	85597693	C/T	0.38282	1.2e-05	0.016	0.004
rs76084961	chr3	85604041	G/T	0.38524	1.2e-05	0.016	0.004
rs4856592	chr3	85612730	A/G	0.38389	1.2e-05	0.016	0.004
rs6774540	chr3	196091911	C/T	0.49171	1.2e-05	-0.016	0.004
rs4699122	chr4	105339266	A/G	0.70421	1.2e-05	0.018	0.004
rs5860767	chr4	105378514	D/I	0.65881	1.2e-05	0.017	0.004
rs139128842	chr6	38463539	D/I	NA	1.2e-05	0.017	0.004
rs12206905	chr6	38467664	A/G	NA	1.2e-05	0.017	0.004
rs2108139	chr7	73844640	A/G	NA	1.2e-05	0.079	0.018
rs6948164	chr7	73849357	C/T	NA	1.2e-05	-0.079	0.018
rs80318128	chr7	73849906	C/T	NA	1.2e-05	-0.079	0.018
rs6958482	chr7	73851079	A/C	NA	1.2e-05	-0.079	0.018
rs138156301	chr7	73852314	C/T	NA	1.2e-05	0.08	0.018
rs6968679	chr7	73852777	C/T	NA	1.2e-05	-0.078	0.018
rs112542636	chr7	86424198	D/I	NA	1.2e-05	-0.02	0.005
rs727644	chr7	114109349	A/G	NA	1.2e-05	0.016	0.004
rs10249234	chr7	114129137	A/G	NA	1.2e-05	-0.016	0.004
rs1015511	chr7	114142250	A/G	NA	1.2e-05	0.016	0.004
rs6466488	chr7	114145525	A/G	NA	1.2e-05	-0.016	0.004
rs60322664	chr8	14342790	C/T	NA	1.2e-05	-0.016	0.004
rs62501029	chr8	53133614	G/T	NA	1.2e-05	-0.021	0.005
rs4074067	chr8	53137329	C/T	NA	1.2e-05	0.021	0.005
rs34500834	chr8	64335094	D/I	NA	1.2e-05	-0.017	0.004
rs10764286	chr10	21145826	C/T	0.63028	1.2e-05	-0.017	0.004
rs36089500	chr10	100725195	D/I	0.58957	1.2e-05	0.016	0.004
rs63020562	chr10	100731150	D/I	0.40732	1.2e-05	-0.016	0.004
rs113312578	chr10	106664546	D/I	0.75085	1.2e-05	0.018	0.004
rs3110089	chr11	19438696	A/G	0.69415	1.2e-05	0.017	0.004
rs71061228	chr12	17794470	D/I	0.31712	1.2e-05	-0.017	0.004
rs567599079	chr13	44929746	C/T	0.99756	1.2e-05	0.181	0.041
rs141986800	chr14	97283103	D/I	0.87328	1.2e-05	0.024	0.006
rs77710033	chr14	97287140	C/T	0.8751	1.2e-05	0.024	0.006
rs76848197	chr14	97287574	A/G	0.8752	1.2e-05	0.024	0.006
rs76997569	chr14	97290126	A/G	0.87519	1.2e-05	0.024	0.006
rs74734808	chr14	97290912	A/G	0.87519	1.2e-05	0.024	0.006
rs79479223	chr14	97301006	A/G	0.12517	1.2e-05	-0.024	0.006
rs78026986	chr14	97307018	A/C	0.12518	1.2e-05	-0.024	0.006
rs74982925	chr14	97311213	C/T	0.8747	1.2e-05	0.024	0.006
rs79171286	chr14	97311860	A/G	0.12536	1.2e-05	-0.024	0.006
rs144711219	chr15	66891819	A/G	0.97599	1.2e-05	-0.053	0.012
rs3743842:G	chr16	5058791	A/G	0.27965	1.2e-05	-0.018	0.004
rs7191567	chr16	65503822	A/G	0.72765	1.2e-05	-0.018	0.004
rs1423831	chr16	65514377	A/G	0.24096	1.2e-05	0.019	0.004
rs1788763	chr18	21130634	C/T	0.64839	1.2e-05	0.017	0.004
rs1788762	chr18	21132571	C/G	0.35159	1.2e-05	-0.017	0.004
rs2472610	chr18	21138865	C/T	0.35168	1.2e-05	-0.017	0.004
rs2924328	chr18	53133740	C/T	0.59522	1.2e-05	0.016	0.004
rs970158	chr19	29893028	A/C	0.94819	1.2e-05	-0.036	0.008
rs11670597	chr19	29893751	C/T	0.05182	1.2e-05	0.036	0.008
rs11083952	chr19	29895846	C/T	0.05111	1.2e-05	0.036	0.008
rs5774824	chr1	67055043	D/I	0.84718	1.3e-05	0.022	0.005
rs20354	chr1	67071356	G/T	0.13469	1.3e-05	-0.023	0.005
rs58064608	chr1	67081056	C/T	0.13531	1.3e-05	-0.023	0.005
rs6588210	chr1	67084419	C/G	0.8653	1.3e-05	0.023	0.005
rs6588211	chr1	67086749	C/T	0.13533	1.3e-05	-0.023	0.005
rs6588212	chr1	67086881	A/G	0.13538	1.3e-05	-0.023	0.005
rs6664698	chr1	67089418	A/G	0.86511	1.3e-05	0.023	0.005
rs7531750	chr1	67098664	A/G	0.86533	1.3e-05	0.023	0.005
rs17129226	chr1	67103032	C/T	0.13529	1.3e-05	-0.023	0.005
rs4370753	chr1	91088884	C/T	0.38656	1.3e-05	-0.017	0.004
rs13014761	chr2	6200387	A/G	0.77364	1.3e-05	0.019	0.004
rs112735743	chr2	159488104	C/G	0.05236	1.3e-05	0.035	0.008
rs13026120	chr2	181028384	G/T	0.78625	1.3e-05	0.019	0.004
rs1133353	chr2	241522267	A/T	0.84739	1.3e-05	0.023	0.005
rs2953167	chr2	241539366	C/T	0.15307	1.3e-05	-0.022	0.005
rs138358941	chr3	72765306	A/G	0.98774	1.3e-05	0.084	0.019
rs1368748	chr3	85412330	A/G	0.63572	1.3e-05	-0.017	0.004
rs113642272	chr3	85579472	G/T	0.62786	1.3e-05	-0.017	0.004
rs11185535	chr3	196093346	A/T	0.50805	1.3e-05	0.016	0.004
rs145343442	chr3	196097149	D/I	0.48792	1.3e-05	-0.016	0.004
rs10007948	chr4	105324410	C/T	0.2937	1.3e-05	-0.018	0.004
rs4699118	chr4	105335251	A/T	0.29719	1.3e-05	-0.018	0.004
rs541545196	chr5	13911742	D/I	0.006	1.3e-05	-0.106	0.024
rs201150798	chr5	13913352	D/I	0.99401	1.3e-05	0.106	0.024
rs147399060	chr5	80281743	D/I	NA	1.3e-05	0.018	0.004
rs148017696	chr7	73844549	C/T	NA	1.3e-05	-0.079	0.018
rs6948274	chr7	73849278	A/G	NA	1.3e-05	0.079	0.018
rs116500518	chr7	73850255	C/T	NA	1.3e-05	0.079	0.018
rs116250756	chr7	73851603	A/G	NA	1.3e-05	0.079	0.018
rs80053310	chr7	73859527	C/T	NA	1.3e-05	0.081	0.019
rs76280065	chr7	73859868	C/G	NA	1.3e-05	0.081	0.019
rs10266297	chr7	114143407	C/T	NA	1.3e-05	0.016	0.004
rs17119609	chr8	14377392	A/G	NA	1.3e-05	-0.018	0.004
rs62501030	chr8	53134088	C/T	NA	1.3e-05	0.021	0.005
rs62501031	chr8	53135231	C/T	NA	1.3e-05	0.021	0.005
rs1291824	chr10	11141731	C/T	0.53384	1.3e-05	0.016	0.004
rs11399003	chr10	21187372	D/I	0.62105	1.3e-05	-0.017	0.004
rs10828146	chr10	21194268	A/G	0.37305	1.3e-05	0.017	0.004
rs117890858	chr10	78542856	A/C	0.93471	1.3e-05	0.034	0.008
rs2864034	chr10	106677341	A/C	0.80054	1.3e-05	0.02	0.005
rs138068376	chr11	962137	A/G	0.99841	1.3e-05	0.245	0.056
rs78218095	chr12	16736251	A/T	0.96813	1.3e-05	-0.051	0.012
rs56763225	chr12	17774523	D/I	0.68961	1.3e-05	0.017	0.004
rs2955539	chr12	17780404	A/G	0.31592	1.3e-05	-0.017	0.004
rs34459020	chr12	17788102	D/I	0.31199	1.3e-05	-0.017	0.004
rs12425156	chr12	98592566	A/G	0.89963	1.3e-05	-0.027	0.006
rs184159073	chr13	44255554	A/C	0.9959	1.3e-05	-0.162	0.037
rs79770866	chr14	97281346	A/G	0.87519	1.3e-05	0.024	0.006
rs78043256	chr14	97281747	A/G	0.87519	1.3e-05	0.024	0.006
rs112604458	chr14	97286907	G/T	0.1248	1.3e-05	-0.024	0.006
rs75022269	chr14	97294019	A/G	0.12493	1.3e-05	-0.024	0.006
rs75297610	chr14	97327697	A/G	0.12712	1.3e-05	-0.024	0.005
rs112712329	chr14	97338390	C/T	0.12656	1.3e-05	-0.024	0.005
rs45457797	chr14	97342500	C/G	0.12644	1.3e-05	-0.024	0.005
rs75380044	chr14	97342748	A/T	0.87363	1.3e-05	0.024	0.005
rs4886827	chr15	77024909	A/G	0.85322	1.3e-05	-0.022	0.005
rs111082420	chr16	65499379	A/G	0.27129	1.3e-05	0.019	0.004
rs62652247	chr16	65499579	A/G	0.12368	1.3e-05	0.026	0.006
rs76947972	chr18	53549517	G/T	0.03892	1.3e-05	0.042	0.01
rs11671497	chr19	29894735	G/T	0.05187	1.3e-05	0.036	0.008
rs61776509	chr1	54764433	A/C	0.85746	1.4e-05	-0.023	0.005
rs55817355	chr1	67107114	A/G	0.13519	1.4e-05	-0.023	0.005
rs570060976	chr1	185226235	G/T	0.98974	1.4e-05	-0.092	0.021
rs138617484	chr2	59998650	C/T	0.99247	1.4e-05	0.092	0.021
rs35167571	chr2	100340932	A/G	0.79841	1.4e-05	-0.02	0.005
rs35550146	chr2	181021226	D/I	0.78929	1.4e-05	0.019	0.004
rs6758900	chr2	181038532	A/C	0.79096	1.4e-05	0.019	0.004
rs10604312	chr3	34836824	D/I	0.62768	1.4e-05	-0.017	0.004
rs71615875	chr3	52953316	D/I	0.75806	1.4e-05	-0.019	0.004
rs57400427	chr3	85614377	D/I	0.38508	1.4e-05	0.016	0.004
rs11452955	chr3	85648846	D/I	0.62091	1.4e-05	-0.016	0.004
rs371877402	chr3	165665425	A/G	0.0034	1.4e-05	-0.178	0.041
rs10936552	chr3	167737761	C/G	0.95412	1.4e-05	-0.038	0.009
rs11914470	chr3	167737772	A/G	0.95416	1.4e-05	-0.038	0.009
rs34702811	chr3	196087107	C/T	0.50849	1.4e-05	0.016	0.004
rs7617626	chr3	196091317	A/T	0.50858	1.4e-05	0.016	0.004
rs200498406	chr3	196123268	D/I	0.5391	1.4e-05	-0.016	0.004
rs4440219	chr4	105397431	C/T	0.35284	1.4e-05	-0.017	0.004
rs779030506	chr5	61366122	D/I	0.7021	1.4e-05	0.017	0.004
rs17595416	chr5	80280397	C/T	NA	1.4e-05	-0.017	0.004
rs17665414	chr5	80281230	C/T	NA	1.4e-05	0.017	0.004
rs11749489	chr5	80281636	C/G	NA	1.4e-05	-0.018	0.004
rs2052480	chr5	80282962	A/G	NA	1.4e-05	-0.017	0.004
rs17160056	chr5	106834843	A/C	NA	1.4e-05	-0.019	0.004
rs777423617	chr6	38463549	D/I	NA	1.4e-05	0.017	0.004
rs75513772	chr7	73848232	A/G	NA	1.4e-05	0.079	0.018
rs6460083	chr7	73848773	A/G	NA	1.4e-05	-0.079	0.018
rs138817175	chr7	73859573	A/G	NA	1.4e-05	-0.081	0.019
rs12705966	chr7	114248851	A/G	NA	1.4e-05	-0.017	0.004
rs1456031	chr7	114296102	C/T	NA	1.4e-05	-0.016	0.004
rs34191955	chr8	14348644	D/I	NA	1.4e-05	-0.016	0.004
rs2360801	chr8	53132729	C/G	NA	1.4e-05	-0.021	0.005
rs34341678	chr8	64322188	D/I	NA	1.4e-05	0.017	0.004
rs3858198	chr10	21166654	C/T	0.62915	1.4e-05	-0.017	0.004
rs10828147	chr10	21194555	A/T	0.62697	1.4e-05	-0.017	0.004
rs11001877	chr10	78531377	C/T	0.06732	1.4e-05	-0.033	0.008
rs947539	chr10	100710124	C/T	0.40592	1.4e-05	-0.017	0.004
rs10884071	chr10	106731970	A/G	0.7865	1.4e-05	0.019	0.004
rs2018611	chr12	17799351	A/G	0.68908	1.4e-05	0.017	0.004
rs55938622	chr12	98593210	A/G	0.89982	1.4e-05	-0.027	0.006
rs113652263	chr14	79819885	C/T	0.00214	1.4e-05	0.185	0.043
rs78187644	chr14	97268902	A/C	0.87491	1.4e-05	0.024	0.006
rs111344143	chr14	97269642	A/G	0.87491	1.4e-05	0.024	0.006
rs113838878	chr14	97269725	C/G	0.12509	1.4e-05	-0.024	0.006
rs77530135	chr14	97271988	C/T	0.12502	1.4e-05	-0.024	0.006
rs76543734	chr14	97292117	C/G	0.12463	1.4e-05	-0.024	0.006
rs74790072	chr14	97292519	A/C	0.87538	1.4e-05	0.024	0.006
rs74998354	chr14	97297345	C/T	0.12471	1.4e-05	-0.024	0.006
rs80224112	chr14	97298925	A/G	0.87529	1.4e-05	0.024	0.006
rs77743629	chr14	97303816	C/T	0.12524	1.4e-05	-0.024	0.006
rs76226562	chr14	97341007	G/T	0.12625	1.4e-05	-0.024	0.006
rs4886804	chr15	76739345	C/T	0.14638	1.4e-05	0.022	0.005
rs35827241	chr15	76796351	C/G	0.14676	1.4e-05	0.022	0.005
rs7186907	chr16	52527403	A/G	0.56423	1.4e-05	-0.016	0.004
rs9939833	chr16	65502450	C/T	0.73338	1.4e-05	-0.018	0.004
rs303760	chr18	21083738	C/T	0.34038	1.4e-05	-0.017	0.004
rs111257087	chr19	3043338	C/T	0.19211	1.4e-05	0.025	0.006
rs112087638	chr19	3044553	A/G	0.80822	1.4e-05	-0.025	0.006
rs75466089	chr19	29908210	A/G	0.90697	1.4e-05	0.027	0.006
rs1445574	chr1	67051290	C/T	0.86595	1.5e-05	0.024	0.005
rs57572851	chr1	67096012	C/T	0.13529	1.5e-05	-0.023	0.005
rs72669451	chr1	67096190	A/G	0.13527	1.5e-05	-0.023	0.005
rs145373755	chr1	67109410	D/I	0.13507	1.5e-05	-0.023	0.005
rs13008248	chr2	6206903	C/T	0.75861	1.5e-05	0.018	0.004
rs11889413	chr2	6212424	C/T	0.22202	1.5e-05	-0.019	0.004
rs72828326	chr2	51202113	G/T	0.95956	1.5e-05	-0.042	0.01
rs60855066	chr2	100430693	D/I	0.24517	1.5e-05	0.019	0.004
rs34030812	chr2	144248905	C/T	0.62869	1.5e-05	-0.016	0.004
rs6758849	chr2	181001230	A/C	0.22389	1.5e-05	-0.019	0.004
rs10554804	chr2	241522827	D/I	0.14742	1.5e-05	-0.022	0.005
rs6550302	chr3	34838578	A/G	0.62848	1.5e-05	-0.016	0.004
rs11379141	chr3	52930477	D/I	0.23285	1.5e-05	0.019	0.004
rs34756116:CAA	chr3	52979665	D/I	0.75452	1.5e-05	-0.018	0.004
rs9813024	chr3	53000105	A/G	0.75586	1.5e-05	-0.018	0.004
rs144075169:ATTT	chr3	85640077	D/I	0.61504	1.5e-05	-0.016	0.004
rs72615728	chr3	85650356	C/G	0.61425	1.5e-05	-0.017	0.004
rs34896138	chr3	93818648	D/I	0.42256	1.5e-05	-0.016	0.004
rs1584929	chr3	93966465	A/G	0.61856	1.5e-05	0.017	0.004
rs115575007	chr3	118607026	A/C	0.02929	1.5e-05	0.051	0.012
rs73088706	chr3	196090122	A/C	0.51351	1.5e-05	0.016	0.004
rs4916428	chr3	196094417	C/G	0.49163	1.5e-05	-0.016	0.004
rs9860931	chr3	196096451	C/T	0.50853	1.5e-05	0.016	0.004
rs148087777	chr4	36484542	A/G	0.99865	1.5e-05	0.233	0.054
rs28564630	chr4	105385345	A/T	0.64771	1.5e-05	0.017	0.004
rs4642319	chr5	61358271	C/T	0.691	1.5e-05	0.017	0.004
rs4422489	chr5	61365112	A/G	0.69208	1.5e-05	0.017	0.004
rs2052482	chr5	80282584	C/T	NA	1.5e-05	0.017	0.004
rs575477258	chr5	94316084	A/T	NA	1.5e-05	-0.167	0.039
rs12652557	chr5	136842117	A/G	NA	1.5e-05	-0.016	0.004
rs57849048:A	chr6	38380642	A/C	NA	1.5e-05	0.017	0.004
rs150426969	chr6	146773452	C/G	NA	1.5e-05	0.264	0.061
rs117874465	chr7	73846705	C/T	NA	1.5e-05	0.078	0.018
rs74427636	chr7	73847202	A/G	NA	1.5e-05	-0.078	0.018
rs6975707	chr7	73847495	C/T	NA	1.5e-05	-0.078	0.018
rs6460084	chr7	73848958	G/T	NA	1.5e-05	-0.078	0.018
rs723631	chr7	86401592	C/G	NA	1.5e-05	0.017	0.004
rs111852562	chr7	86428190	D/I	NA	1.5e-05	-0.018	0.004
rs140468849	chr7	127492218	D/I	NA	1.5e-05	0.017	0.004
rs111544068	chr8	14310539	C/G	NA	1.5e-05	0.024	0.006
rs10503499	chr8	14385337	C/G	NA	1.5e-05	0.016	0.004
rs7070978	chr10	21156247	C/T	0.62959	1.5e-05	-0.017	0.004
rs12355865	chr10	78526788	A/G	0.93257	1.5e-05	0.033	0.008
rs11001881	chr10	78554762	A/T	0.10493	1.5e-05	-0.027	0.006
rs7395426	chr11	19435499	C/T	0.30665	1.5e-05	-0.017	0.004
rs7396646	chr11	19435501	A/C	0.30665	1.5e-05	-0.017	0.004
rs7117104	chr11	99805575	A/C	0.66526	1.5e-05	-0.017	0.004
rs77275469	chr14	97265172	C/T	0.12509	1.5e-05	-0.024	0.006
rs140945334	chr14	97356611	D/I	0.12654	1.5e-05	-0.024	0.006
rs561676697	chr15	63752233	C/T	0.00836	1.5e-05	-0.09	0.021
rs932047	chr15	77250016	G/T	0.14398	1.5e-05	0.023	0.005
rs199894443	chr16	20386297	C/T	0.99889	1.5e-05	-0.336	0.078
rs189851	chr16	52516533	A/C	0.5661	1.5e-05	-0.016	0.004
rs72787796	chr16	59945025	C/T	0.038	1.5e-05	-0.041	0.01
rs10163315	chr16	65512119	C/G	0.76363	1.5e-05	-0.019	0.004
rs6499003	chr16	65526708	A/G	0.76439	1.5e-05	-0.019	0.004
rs9950000	chr18	53052169	C/T	0.39709	1.5e-05	0.016	0.004
rs3760600	chr18	53131488	A/C	0.40993	1.5e-05	-0.016	0.004
rs58418199	chr1	67107275	A/G	0.86458	1.6e-05	0.023	0.005
rs7543378	chr1	67107609	C/G	0.13514	1.6e-05	-0.023	0.005
rs6588213	chr1	67107894	C/T	0.13514	1.6e-05	-0.023	0.005
rs186297877	chr1	105920425	G/T	0.9947	1.6e-05	-0.12	0.028
rs7517147	chr1	185351084	C/T	0.64801	1.6e-05	-0.016	0.004
rs10798010	chr1	185353741	G/T	0.35195	1.6e-05	0.016	0.004
rs11678582	chr2	23541309	A/G	0.75676	1.6e-05	-0.018	0.004
rs6748625	chr2	23541544	C/T	0.75966	1.6e-05	-0.018	0.004
rs6756996	chr2	23543644	C/T	0.7602	1.6e-05	-0.018	0.004
rs11422025	chr2	70010022	D/I	0.2495	1.6e-05	0.018	0.004
rs4853017	chr2	70011316	C/T	0.75389	1.6e-05	-0.018	0.004
rs34363880	chr2	100328960	C/T	0.77031	1.6e-05	-0.019	0.004
rs2975749	chr2	241519093	A/G	0.84594	1.6e-05	0.022	0.005
rs2975758	chr2	241530750	A/G	0.14858	1.6e-05	-0.022	0.005
rs7646181	chr3	34846024	A/G	0.37171	1.6e-05	0.016	0.004
rs9825679	chr3	52962625	C/T	0.23638	1.6e-05	0.019	0.004
rs13060126	chr3	52985584	C/T	0.24516	1.6e-05	0.018	0.004
rs139666855	chr3	85586641	D/I	0.37568	1.6e-05	0.016	0.004
rs9291290	chr4	46878105	G/T	0.33457	1.6e-05	-0.017	0.004
rs9996028	chr4	105324203	A/G	0.29514	1.6e-05	-0.018	0.004
rs4690827	chr4	166877351	A/T	0.69022	1.6e-05	0.018	0.004
rs72697349	chr4	166878380	A/T	0.31908	1.6e-05	-0.018	0.004
rs143416691	chr5	13918450	A/G	0.99397	1.6e-05	0.105	0.024
rs2052481	chr5	80282815	A/C	NA	1.6e-05	0.017	0.004
rs13354004	chr5	112793482	A/G	NA	1.6e-05	-0.209	0.048
rs115450126	chr7	73846590	A/G	NA	1.6e-05	-0.078	0.018
rs6995235	chr8	129953936	A/G	NA	1.6e-05	0.017	0.004
rs12247681	chr10	21118486	A/G	0.39032	1.6e-05	0.017	0.004
rs10828144	chr10	21191107	C/T	0.62799	1.6e-05	-0.016	0.004
rs11189920	chr10	100746345	A/G	0.40966	1.6e-05	-0.016	0.004
rs11189921	chr10	100746347	A/C	0.59034	1.6e-05	0.016	0.004
rs10883240	chr10	100749246	A/C	0.59524	1.6e-05	0.016	0.004
rs7906899	chr10	106733505	A/G	0.2136	1.6e-05	-0.019	0.004
rs7914674:C	chr10	106738675	C/T	0.78702	1.6e-05	0.019	0.004
rs80324936	chr10	121020659	A/G	0.91298	1.6e-05	-0.031	0.007
rs2729924	chr11	19441227	A/G	0.31155	1.6e-05	-0.017	0.004
rs11222087	chr11	99838511	C/T	0.16897	1.6e-05	0.021	0.005
rs2437990	chr12	17791911	A/G	0.3111	1.6e-05	-0.017	0.004
rs2467151	chr12	17792088	G/T	0.31705	1.6e-05	-0.017	0.004
rs9535288	chr13	50240565	A/G	0.54084	1.6e-05	-0.016	0.004
rs141432512	chr14	54212567	C/T	0.00287	1.6e-05	-0.158	0.037
rs10147689	chr14	93274211	A/G	0.59624	1.6e-05	-0.031	0.007
rs78468535	chr14	97293733	A/G	0.87533	1.6e-05	0.024	0.006
rs75396802	chr14	97300741	C/G	0.12494	1.6e-05	-0.024	0.006
rs35556030	chr15	77099578	C/T	0.85452	1.6e-05	-0.022	0.005
rs560330459	chr16	13884410	C/T	0.00111	1.6e-05	-0.245	0.057
rs303753	chr18	21074922	A/G	0.6604	1.6e-05	0.017	0.004
rs973978	chr1	5723376	A/G	0.35693	1.7e-05	0.017	0.004
rs77322556	chr1	222234225	C/T	0.98976	1.7e-05	-0.079	0.018
rs12992673	chr2	6204312	A/G	0.75725	1.7e-05	0.018	0.004
rs12468394	chr2	43561161	A/C	0.49569	1.7e-05	0.016	0.004
rs11680674	chr2	181026606	C/T	0.78641	1.7e-05	0.019	0.004
rs2953176	chr2	241520754	A/T	0.14754	1.7e-05	-0.022	0.005
rs11719888	chr3	83766615	A/T	0.34133	1.7e-05	0.017	0.004
rs60386044	chr3	83766882	A/C	0.69809	1.7e-05	0.017	0.004
rs13069939	chr3	83818831	C/T	0.68622	1.7e-05	-0.017	0.004
rs9872376	chr3	93800084	C/T	0.43939	1.7e-05	-0.016	0.004
rs73037443	chr3	167727884	C/T	0.04712	1.7e-05	0.037	0.009
rs4371545	chr3	196076503	C/T	0.49215	1.7e-05	-0.016	0.004
rs4368608	chr4	105326380	A/C	0.29409	1.7e-05	-0.017	0.004
rs4475153	chr4	105392331	C/T	0.35656	1.7e-05	-0.016	0.004
rs4282179	chr4	105393320	C/T	0.35679	1.7e-05	-0.016	0.004
rs534483611	chr4	142420641	A/G	0.99716	1.7e-05	0.161	0.037
rs10060036	chr5	61366182	C/T	0.30506	1.7e-05	-0.017	0.004
rs548661151	chr6	139213446	A/G	NA	1.7e-05	0.214	0.05
rs13246732	chr7	113775765	C/T	NA	1.7e-05	-0.018	0.004
rs806175	chr7	127289435	A/G	NA	1.7e-05	0.018	0.004
rs4537316	chr8	53131574	C/T	NA	1.7e-05	-0.021	0.005
rs1291818	chr10	11132190	C/T	0.52991	1.7e-05	-0.016	0.004
rs10764289	chr10	21194750	C/G	0.36393	1.7e-05	0.016	0.004
rs201091467	chr12	17788100	D/I	0.31758	1.7e-05	-0.017	0.004
rs11066976	chr12	114617070	A/G	0.11646	1.7e-05	0.024	0.006
rs77497468	chr14	97354537	C/T	0.87359	1.7e-05	0.024	0.006
rs11635539	chr15	77006097	A/G	0.84895	1.7e-05	-0.022	0.005
rs145921471	chr16	59938623	A/G	0.96204	1.7e-05	0.041	0.01
rs4990846	chr16	65521035	C/T	0.76225	1.7e-05	-0.019	0.004
rs141494332	chr18	52965752	D/I	0.07798	1.7e-05	0.03	0.007
rs4805403	chr19	29914163	A/T	0.90628	1.7e-05	0.027	0.006
rs2124920	chr19	55872591	C/T	0.07854	1.7e-05	0.029	0.007
rs74087510	chr1	67108867	A/G	0.13505	1.8e-05	-0.023	0.005
rs17129244	chr1	67109479	A/G	0.13504	1.8e-05	-0.023	0.005
rs17129245	chr1	67109788	C/T	0.86496	1.8e-05	0.023	0.005
rs61313508	chr1	67110632	A/G	0.13504	1.8e-05	-0.023	0.005
rs7538967	chr1	67111180	A/G	0.86494	1.8e-05	0.023	0.005
rs6752242	chr2	23542130	A/T	0.76002	1.8e-05	-0.018	0.004
rs6752243	chr2	23542131	C/T	0.75992	1.8e-05	-0.018	0.004
rs6738992	chr2	23543484	A/C	0.75975	1.8e-05	-0.018	0.004
rs893425	chr2	23544124	A/G	0.24057	1.8e-05	0.018	0.004
rs731795	chr2	23544391	C/T	0.2403	1.8e-05	0.018	0.004
rs1487995	chr3	34835080	C/T	0.36889	1.8e-05	0.016	0.004
rs2581810	chr3	52960859	C/T	0.7534	1.8e-05	-0.018	0.004
rs35655166	chr3	52972655	D/I	0.74757	1.8e-05	-0.018	0.004
rs112633974	chr3	52985582	D/I	0.75415	1.8e-05	-0.018	0.004
rs1534060	chr3	83764420	A/G	0.30112	1.8e-05	-0.017	0.004
rs6805409	chr3	83764659	A/G	0.65869	1.8e-05	-0.016	0.004
rs6769739	chr3	83764849	C/T	0.65869	1.8e-05	-0.016	0.004
rs138246680:CATTAT	chr3	85539217	D/I	0.63986	1.8e-05	-0.016	0.004
rs35882540	chr3	85586758	D/I	0.38617	1.8e-05	0.016	0.004
rs560704998	chr3	85595989	D/I	0.61809	1.8e-05	-0.016	0.004
rs6765621	chr3	93788503	C/G	0.43913	1.8e-05	-0.016	0.004
rs7633544	chr3	93805812	C/T	0.43954	1.8e-05	-0.016	0.004
rs71301220	chr3	196077466	D/I	0.51272	1.8e-05	0.016	0.004
rs13075614	chr3	196107127	C/T	0.48707	1.8e-05	-0.016	0.004
rs113895119	chr5	13911945	G/T	0.99391	1.8e-05	0.103	0.024
rs114136006	chr5	13912109	C/G	0.00609	1.8e-05	-0.103	0.024
rs9399286	chr6	139957016	A/G	NA	1.8e-05	0.024	0.006
rs146656780	chr7	73844213	A/C	NA	1.8e-05	0.077	0.018
rs1476535	chr7	114071035	C/T	NA	1.8e-05	0.016	0.004
rs7812596	chr8	14342598	A/C	NA	1.8e-05	0.016	0.004
rs142663470	chr8	14997725	A/G	NA	1.8e-05	0.094	0.022
rs57742111	chr10	106765287	D/I	0.20013	1.8e-05	-0.02	0.005
rs2702738	chr11	19440493	C/T	0.68936	1.8e-05	0.017	0.004
rs145081084:GACACAC	chr12	17752562	D/I	0.1287	1.8e-05	-0.024	0.006
rs2437999	chr12	17766103	C/T	0.68366	1.8e-05	0.017	0.004
rs11066985	chr12	114638975	A/G	0.20136	1.8e-05	0.019	0.005
rs142914446	chr13	28485193	C/T	0.03323	1.8e-05	0.051	0.012
rs117050622	chr15	76550933	A/G	0.90869	1.8e-05	-0.027	0.006
rs148583717	chr19	55873444	A/G	0.07182	1.8e-05	0.03	0.007
rs367641748	chr20	12422881	A/G	0.75835	1.8e-05	-0.024	0.005
rs10159265	chr1	67111645	C/T	0.86501	1.9e-05	0.023	0.005
rs1487993	chr3	34834899	C/T	0.36925	1.9e-05	0.016	0.004
rs34505564	chr3	52951121	D/I	0.24306	1.9e-05	0.018	0.004
rs2710342	chr3	52958439	C/T	0.24771	1.9e-05	0.018	0.004
rs34584015	chr3	52960257	D/I	0.25037	1.9e-05	0.018	0.004
rs2965	chr3	93818466	G/T	0.44126	1.9e-05	-0.016	0.004
rs56327940	chr3	167725925	A/C	0.95294	1.9e-05	-0.037	0.009
rs10936550	chr3	167737474	C/T	0.95297	1.9e-05	-0.037	0.009
rs7666889	chr4	105320682	A/T	0.70465	1.9e-05	0.017	0.004
rs7665634	chr4	105325810	A/G	0.29375	1.9e-05	-0.017	0.004
rs62329587	chr4	105335256	A/C	0.28868	1.9e-05	-0.017	0.004
rs187513129	chr4	188059436	C/T	0.00993	1.9e-05	-0.085	0.02
rs116581427	chr5	13918344	A/G	0.99396	1.9e-05	0.104	0.024
rs112614199	chr5	13919184	C/G	0.99396	1.9e-05	0.104	0.024
rs2161497	chr5	61365539	C/T	0.69206	1.9e-05	0.017	0.004
rs2161498	chr5	61365588	C/T	0.69207	1.9e-05	0.017	0.004
rs148085030	chr5	80291550	C/T	NA	1.9e-05	0.017	0.004
rs140817038	chr6	18711422	G/T	NA	1.9e-05	-0.236	0.055
rs12669911	chr7	32262377	A/C	NA	1.9e-05	-0.016	0.004
rs649756	chr9	90728250	C/T	NA	1.9e-05	-0.22	0.051
rs4354613	chr10	11149025	A/G	0.46607	1.9e-05	-0.016	0.004
rs10828138	chr10	21111286	A/C	0.61348	1.9e-05	-0.016	0.004
rs6482152	chr10	21192534	C/T	0.62788	1.9e-05	-0.016	0.004
rs76455024	chr10	75336834	C/G	0.99083	1.9e-05	0.089	0.021
rs368192316	chr10	100833696	D/I	0.45238	1.9e-05	0.018	0.004
rs33927975	chr10	106665104	D/I	0.75428	1.9e-05	0.018	0.004
rs56126316	chr14	23678092	C/T	0.74835	1.9e-05	-0.019	0.004
rs79983334	chr14	97264150	C/G	0.87427	1.9e-05	0.024	0.006
rs56712156	chr15	77127149	A/G	0.8545	1.9e-05	-0.022	0.005
rs45622334	chr16	52517715	D/I	0.44028	1.9e-05	0.016	0.004
rs1559345	chr16	65513698	C/T	0.76307	1.9e-05	-0.018	0.004
rs10714380	chr17	2361728	D/I	0.60363	1.9e-05	-0.017	0.004
rs4665587	chr2	23543044	A/C	0.24038	2e-05	0.018	0.004
rs7604264	chr2	23543099	C/T	0.7596	2e-05	-0.018	0.004
rs147532887	chr2	175626350	C/T	0.00724	2e-05	-0.093	0.022
rs150872566	chr2	175934046	A/G	0.006	2e-05	-0.104	0.024
rs12988446	chr2	181014533	A/G	0.19839	2e-05	-0.019	0.005
rs1401104	chr2	181025288	A/C	0.78682	2e-05	0.019	0.004
rs13095300	chr3	34833827	C/T	0.63108	2e-05	-0.016	0.004
rs1487994	chr3	34834911	A/C	0.63112	2e-05	-0.016	0.004
rs6777321	chr3	34836153	C/T	0.63104	2e-05	-0.016	0.004
rs6764903	chr3	34836548	C/T	0.36906	2e-05	0.016	0.004
rs35355002	chr3	52982272	D/I	0.75469	2e-05	-0.018	0.004
rs9831409	chr3	52985711	A/T	0.75044	2e-05	-0.018	0.004
rs147809502	chr3	60321441	A/G	0.00666	2e-05	-0.105	0.025
rs4856598	chr3	85650790	A/C	0.61672	2e-05	-0.016	0.004
rs12487372	chr3	167727216	A/G	0.04709	2e-05	0.036	0.009
rs4254706	chr3	167727436	C/T	0.04712	2e-05	0.036	0.009
rs57405643	chr3	167728445	C/G	0.95295	2e-05	-0.037	0.009
rs56801598	chr3	167728696	C/G	0.95295	2e-05	-0.037	0.009
rs6583303	chr3	196108904	C/T	0.51316	2e-05	0.016	0.004
rs375791258	chr3	196144595	D/I	0.48652	2e-05	-0.016	0.004
rs6836960	chr4	105322201	G/T	0.70462	2e-05	0.017	0.004
rs13134829	chr4	105325273	A/G	0.29374	2e-05	-0.017	0.004
rs115517022	chr5	13902667	C/T	0.00608	2e-05	-0.103	0.024
rs17499	chr5	136828460	C/G	NA	2e-05	-0.016	0.004
rs116159669	chr6	30353536	A/G	NA	2e-05	0.073	0.017
rs183420056	chr6	84392836	A/G	NA	2e-05	-0.148	0.035
rs138439003	chr6	146773453	A/G	NA	2e-05	0.261	0.061
rs6943762	chr7	86403263	C/T	NA	2e-05	-0.023	0.005
rs1930550	chr9	80718006	A/G	NA	2e-05	-0.022	0.005
rs140805211	chr10	100737707	D/I	0.59608	2e-05	0.016	0.004
rs11192260	chr10	106742918	C/T	0.21229	2e-05	-0.019	0.004
rs58148619	chr11	99843712	D/I	0.83097	2e-05	-0.021	0.005
rs79459927	chr11	99846025	A/G	0.83015	2e-05	-0.021	0.005
rs7146144	chr14	93299043	C/T	0.59635	2e-05	-0.03	0.007
rs75983219	chr14	97347097	A/T	0.87292	2e-05	0.023	0.005
rs116099449	chr16	8339852	C/G	0.99801	2e-05	-0.189	0.044
rs73259783	chr20	17398188	A/G	0.95047	2e-05	0.037	0.009
rs571831404	chr1	164094772	A/C	0.99866	2.1e-05	0.239	0.056
rs540579033	chr1	164094774	G/T	0.00134	2.1e-05	-0.239	0.056
rs12997510	chr2	6162581	C/T	0.80465	2.1e-05	0.02	0.005
rs13025864	chr2	100300924	A/C	0.77202	2.1e-05	-0.018	0.004
rs75139733	chr2	125689510	A/G	0.92199	2.1e-05	-0.036	0.008
rs2975767	chr2	241538229	A/G	0.84463	2.1e-05	0.022	0.005
rs2336162	chr3	52951519	C/T	0.75216	2.1e-05	-0.018	0.004
rs35380116	chr3	52979178	A/G	0.75034	2.1e-05	-0.018	0.004
rs9865094	chr3	52985319	C/G	0.24955	2.1e-05	0.018	0.004
rs11426962	chr3	83758223	D/I	0.30016	2.1e-05	-0.017	0.004
rs71616501	chr3	83764920	D/I	0.34269	2.1e-05	0.016	0.004
rs372718846	chr3	85598475	C/G	0.99871	2.1e-05	-0.22	0.052
rs67145511	chr3	85779591	D/I	0.61389	2.1e-05	-0.016	0.004
rs79836744	chr3	105333786	C/T	0.96173	2.1e-05	-0.042	0.01
rs4290832	chr3	196109646	A/G	0.50747	2.1e-05	0.016	0.004
rs13073879	chr3	196112737	A/G	0.51317	2.1e-05	0.016	0.004
rs113493486	chr3	196145180	D/I	0.51342	2.1e-05	0.016	0.004
rs4414958	chr4	102723261	C/T	0.20476	2.1e-05	0.02	0.005
rs546681314	chr5	5133217	A/G	0.99769	2.1e-05	0.19	0.045
rs111765519	chr5	13914451	A/G	0.99397	2.1e-05	0.103	0.024
rs35369332	chr6	128038968	D/I	NA	2.1e-05	0.016	0.004
rs117225741	chr7	73846381	A/G	NA	2.1e-05	0.079	0.018
rs6460082	chr7	73848666	C/T	NA	2.1e-05	0.077	0.018
rs10266758	chr7	86442494	G/T	NA	2.1e-05	0.018	0.004
rs7783012	chr7	114116881	A/G	NA	2.1e-05	-0.016	0.004
rs11775369	chr8	14310829	A/T	NA	2.1e-05	-0.026	0.006
rs870616	chr8	14453861	C/G	NA	2.1e-05	0.026	0.006
rs183865618:A	chr10	99200424	A/C	0.99896	2.1e-05	0.258	0.061
rs548718113	chr10	99200836	C/G	0.99893	2.1e-05	0.266	0.063
rs11023163	chr11	14276931	A/G	0.20779	2.1e-05	0.019	0.005
rs2438001	chr12	17768056	A/G	0.68722	2.1e-05	0.017	0.004
rs2438002	chr12	17768577	C/T	0.31279	2.1e-05	-0.017	0.004
rs1370226	chr12	17772129	C/T	0.31261	2.1e-05	-0.017	0.004
rs192392552	chr12	103741738	A/T	0.99705	2.1e-05	0.16	0.038
rs732104	chr13	97099694	C/G	0.44318	2.1e-05	-0.016	0.004
rs2011405	chr13	97099875	C/T	0.55677	2.1e-05	0.016	0.004
rs113958832	chr14	97264112	C/G	0.87426	2.1e-05	0.024	0.006
rs142545150	chr19	45689780	C/T	0.00119	2.1e-05	0.262	0.062
rs139299001	chr1	185203886	C/T	0.01129	2.2e-05	0.079	0.019
rs13412112	chr2	69990290	G/T	0.6487	2.2e-05	-0.016	0.004
rs34662503	chr2	100297456	C/T	0.77167	2.2e-05	-0.018	0.004
rs13090057	chr3	1772716	C/T	0.70172	2.2e-05	0.017	0.004
rs36045709	chr3	34837256	C/T	0.369	2.2e-05	0.016	0.004
rs34585187	chr3	52960261	A/C	0.24899	2.2e-05	0.018	0.004
rs58121390	chr3	83767974	A/C	0.30178	2.2e-05	-0.017	0.004
rs77603375	chr3	153079743	C/T	0.01087	2.2e-05	-0.087	0.02
rs6795955	chr3	167738520	A/G	0.04712	2.2e-05	0.036	0.009
rs4513483	chr3	196076739	A/T	0.50755	2.2e-05	0.015	0.004
rs28594421	chr3	196105530	C/T	0.49245	2.2e-05	-0.016	0.004
rs6779332	chr3	196118868	A/C	0.51157	2.2e-05	0.016	0.004
rs12638961	chr3	196128938	A/G	0.50747	2.2e-05	0.016	0.004
rs4700000	chr5	61362330	G/T	0.69123	2.2e-05	0.017	0.004
rs10058489	chr5	61363343	C/T	0.69139	2.2e-05	0.017	0.004
rs16875943	chr5	78099883	C/T	NA	2.2e-05	-0.078	0.018
rs577952213	chr5	151098739	C/T	NA	2.2e-05	0.162	0.038
rs9470875	chr6	38378208	C/T	NA	2.2e-05	-0.016	0.004
rs62430169	chr6	139942278	A/C	NA	2.2e-05	-0.024	0.006
rs6974757	chr7	114124660	C/G	NA	2.2e-05	0.016	0.004
rs146595930	chr8	53160631	D/I	NA	2.2e-05	-0.021	0.005
rs79024685	chr9	25095469	C/T	NA	2.2e-05	-0.036	0.009
rs144441378	chr9	102124563	D/I	NA	2.2e-05	-0.039	0.009
rs7082397	chr10	21183609	C/T	0.63385	2.2e-05	-0.016	0.004
rs117407379	chr10	43493469	A/G	0.98219	2.2e-05	0.058	0.014
rs7901032	chr10	106667297	A/G	0.75348	2.2e-05	0.018	0.004
rs11596606	chr10	106672688	A/C	0.24545	2.2e-05	-0.018	0.004
rs11192230	chr10	106674785	A/T	0.24737	2.2e-05	-0.018	0.004
rs60551150	chr10	106674995	A/G	0.24728	2.2e-05	-0.018	0.004
rs17117923	chr10	106676091	C/T	0.75277	2.2e-05	0.018	0.004
rs9787826	chr11	99797234	C/G	0.69853	2.2e-05	-0.017	0.004
rs4353243	chr11	99834606	A/G	0.82916	2.2e-05	-0.02	0.005
rs2438000	chr12	17767376	C/T	0.31286	2.2e-05	-0.017	0.004
rs11066974	chr12	114615120	C/T	0.11655	2.2e-05	0.024	0.006
rs732103	chr13	97099614	A/G	0.55682	2.2e-05	0.016	0.004
rs2011392	chr13	97099975	C/T	0.44324	2.2e-05	-0.016	0.004
rs77347253	chr14	97359270	C/T	0.87366	2.2e-05	0.023	0.006
rs141616484	chr14	97364335	D/I	0.8804	2.2e-05	0.024	0.006
rs1582577	chr16	65513271	C/T	0.72692	2.2e-05	-0.018	0.004
rs6499002	chr16	65523599	A/G	0.75955	2.2e-05	-0.018	0.004
rs10521197	chr17	12609281	C/T	0.00474	2.2e-05	0.112	0.026
rs10521198	chr17	12609471	C/T	0.99526	2.2e-05	-0.112	0.026
rs56380332	chr17	74961910	C/G	0.0483	2.2e-05	0.037	0.009
rs116986184	chr22	47147570	C/T	0.02337	2.2e-05	0.058	0.014
rs6696366	chr1	67054671	A/G	0.86016	2.3e-05	0.022	0.005
rs115276619	chr1	184865132	A/T	0.98305	2.3e-05	-0.063	0.015
rs6759333	chr2	23542033	A/G	0.75948	2.3e-05	-0.018	0.004
rs13069847	chr3	34845410	A/G	0.63098	2.3e-05	-0.016	0.004
rs368462709:ATGTGTGTGTGTA	chr3	52952665	D/I	0.22109	2.3e-05	0.019	0.005
rs57453382	chr3	52962562	D/I	0.24691	2.3e-05	0.018	0.004
rs2581797	chr3	52972468	C/T	0.7503	2.3e-05	-0.018	0.004
rs11130332	chr3	52981119	A/T	0.75036	2.3e-05	-0.018	0.004
rs2581815	chr3	52982159	C/G	0.24965	2.3e-05	0.018	0.004
rs9311485	chr3	52987645	G/T	0.24925	2.3e-05	0.018	0.004
rs57514628	chr3	83768664	D/I	0.69714	2.3e-05	0.017	0.004
rs73123647	chr3	83770339	C/T	0.30179	2.3e-05	-0.017	0.004
rs79459210	chr3	83770383	G/T	0.30179	2.3e-05	-0.017	0.004
rs6790538	chr3	86203821	C/G	0.45271	2.3e-05	0.015	0.004
rs151296326	chr3	159445930	C/T	0.01108	2.3e-05	0.077	0.018
rs58648715	chr3	167727470	C/T	0.95298	2.3e-05	-0.036	0.009
rs9817684	chr3	196112179	A/G	0.5112	2.3e-05	0.016	0.004
rs7374841	chr3	196113669	A/C	0.49238	2.3e-05	-0.016	0.004
rs7373049	chr3	196126065	C/T	0.50755	2.3e-05	0.016	0.004
rs7373385	chr3	196126077	A/G	0.50752	2.3e-05	0.016	0.004
rs9841810	chr3	196148055	C/T	0.50956	2.3e-05	0.015	0.004
rs56958927	chr5	61360472	D/I	0.3031	2.3e-05	-0.017	0.004
rs10057022	chr5	61363205	A/G	0.30862	2.3e-05	-0.017	0.004
rs11423459	chr5	61364782	D/I	0.69761	2.3e-05	0.017	0.004
rs143581214	chr5	96784616	A/C	NA	2.3e-05	-0.057	0.013
rs32003	chr5	106840145	A/G	NA	2.3e-05	0.016	0.004
rs76190820	chr6	103381989	A/G	NA	2.3e-05	-0.049	0.011
rs970186	chr7	86421670	C/G	NA	2.3e-05	-0.018	0.004
rs768738871	chr8	9276412	A/G	NA	2.3e-05	-0.257	0.061
rs56954908	chr8	14320227	C/T	NA	2.3e-05	0.024	0.006
rs60987655	chr8	14325353	C/G	NA	2.3e-05	0.025	0.006
rs1291821	chr10	11133823	A/G	0.53585	2.3e-05	0.015	0.004
rs569358438	chr10	75668658	A/G	0.99445	2.3e-05	0.127	0.03
rs4598601	chr10	106663252	C/T	0.24681	2.3e-05	-0.018	0.004
rs6584635	chr10	106675585	C/T	0.24784	2.3e-05	-0.018	0.004
rs1913597	chr11	89656481	C/T	0.83798	2.3e-05	-0.024	0.006
rs2438003	chr12	17771634	A/G	0.68694	2.3e-05	0.017	0.004
rs2467161	chr12	17783487	C/T	0.31261	2.3e-05	-0.017	0.004
rs116868356	chr13	27559373	A/C	0.94134	2.3e-05	-0.035	0.008
rs5805969	chr13	97100815	D/I	0.43971	2.3e-05	-0.015	0.004
rs16946453	chr17	12608769	C/T	0.99524	2.3e-05	-0.111	0.026
rs529046665	chr18	58199728	C/T	0.0013	2.3e-05	0.264	0.062
rs111418987	chr19	29866761	C/T	0.04356	2.3e-05	0.039	0.009
rs141766394	chr1	67056536	D/I	0.85866	2.4e-05	0.022	0.005
rs4665586	chr2	23542632	A/G	0.75944	2.4e-05	-0.018	0.004
rs6789333	chr3	34836679	A/G	0.36902	2.4e-05	0.016	0.004
rs6445550	chr3	52983434	A/G	0.75781	2.4e-05	-0.018	0.004
rs55831153	chr3	53000941	D/I	0.75561	2.4e-05	-0.018	0.004
rs75655606	chr3	69250321	A/C	0.02255	2.4e-05	-0.052	0.012
rs34299949	chr3	83741883	D/I	0.69981	2.4e-05	0.017	0.004
rs35571972	chr3	83763881	D/I	0.64523	2.4e-05	-0.016	0.004
rs17021032	chr3	83768568	A/C	0.65902	2.4e-05	-0.016	0.004
rs76455352	chr3	83772732	A/G	0.69822	2.4e-05	0.017	0.004
rs12485540	chr3	86206285	C/T	0.45254	2.4e-05	0.015	0.004
rs7632500	chr3	167725349	A/G	0.04685	2.4e-05	0.036	0.009
rs7634939	chr3	167725408	C/T	0.95319	2.4e-05	-0.036	0.009
rs6764021	chr3	167737103	G/T	0.95274	2.4e-05	-0.036	0.009
rs9821735	chr3	196112414	A/G	0.50764	2.4e-05	0.016	0.004
rs9874783	chr3	196112437	G/T	0.50764	2.4e-05	0.016	0.004
rs12488531	chr3	196113882	A/G	0.50762	2.4e-05	0.016	0.004
rs4579046	chr3	196118447	A/T	0.49237	2.4e-05	-0.015	0.004
rs9839978	chr3	196122801	C/T	0.50764	2.4e-05	0.015	0.004
rs112128031	chr5	13902372	G/T	0.00608	2.4e-05	-0.102	0.024
rs58346405:AAAG	chr5	61366129	D/I	0.69735	2.4e-05	0.017	0.004
rs9394500	chr6	38432810	A/G	NA	2.4e-05	0.016	0.004
rs533328573	chr6	39507412	C/G	NA	2.4e-05	-0.223	0.053
rs540003945	chr7	32261351	D/I	NA	2.4e-05	-0.016	0.004
rs2299219	chr7	86417845	C/T	NA	2.4e-05	-0.018	0.004
rs4727799	chr7	114110568	C/T	NA	2.4e-05	0.016	0.004
rs112085129	chr8	53143231	D/I	NA	2.4e-05	-0.02	0.005
rs10961753	chr9	14840915	A/G	NA	2.4e-05	-0.017	0.004
rs190296189	chr9	126192848	C/G	NA	2.4e-05	0.103	0.024
rs10509777	chr10	106648110	A/C	0.75381	2.4e-05	0.018	0.004
rs6584631	chr10	106656137	C/T	0.2472	2.4e-05	-0.018	0.004
rs17775021	chr10	106663056	A/G	0.75334	2.4e-05	0.018	0.004
rs139418206:CTGTG	chr10	106666885	D/I	0.06709	2.4e-05	-0.031	0.007
rs3110088	chr11	19438734	A/G	0.31263	2.4e-05	-0.017	0.004
rs2702739	chr11	19440567	A/G	0.68789	2.4e-05	0.017	0.004
rs2702740:C	chr11	19440662	C/G	0.31212	2.4e-05	-0.017	0.004
rs10743207:C	chr12	17768117	A/C	0.68176	2.4e-05	0.017	0.004
rs2968765	chr12	17770479	C/T	0.30839	2.4e-05	-0.017	0.004
rs11066977	chr12	114618153	C/T	0.09416	2.4e-05	0.026	0.006
rs75097286	chr13	27558834	C/T	0.05881	2.4e-05	0.034	0.008
rs11069241	chr13	97107474	G/T	0.44039	2.4e-05	-0.015	0.004
rs1452390	chr15	74137276	A/G	0.17937	2.4e-05	0.02	0.005
rs749281606	chr15	76545219	D/I	0.08991	2.4e-05	0.033	0.008
rs11856717	chr15	76663506	C/T	0.17391	2.4e-05	0.02	0.005
rs117012700	chr16	59968269	A/C	0.96234	2.4e-05	0.041	0.01
rs76686893	chr18	53099661	D/I	0.30014	2.4e-05	0.017	0.004
rs6567242	chr18	59409712	C/T	0.82177	2.4e-05	-0.02	0.005
rs8086942	chr18	77015717	A/G	0.86485	2.4e-05	0.023	0.005
esv3643299	chr18	77057708	X/Y	0.13762	2.4e-05	-0.023	0.005
rs73054937	chr19	55868444	A/G	0.92851	2.4e-05	-0.03	0.007
rs113307911	chr19	55870835	A/C	0.07161	2.4e-05	0.03	0.007
rs6689183	chr1	67052469	C/T	0.14095	2.5e-05	-0.022	0.005
rs72676194	chr1	67053698	A/C	0.141	2.5e-05	-0.022	0.005
rs72676196	chr1	67053775	A/G	0.14093	2.5e-05	-0.022	0.005
rs1918045	chr2	6163005	C/T	0.8049	2.5e-05	0.019	0.005
rs4665206	chr2	23542651	C/T	0.24046	2.5e-05	0.018	0.004
rs6709718	chr2	23543758	C/G	0.76023	2.5e-05	-0.018	0.004
rs6757129	chr2	23543759	C/T	0.76022	2.5e-05	-0.018	0.004
rs13020484	chr2	30097479	C/T	0.50502	2.5e-05	-0.015	0.004
rs71397352	chr2	69996399	D/I	0.77982	2.5e-05	-0.019	0.004
rs2312553	chr2	70009640	A/T	0.24532	2.5e-05	0.018	0.004
rs72823203	chr2	101053261	A/G	0.93247	2.5e-05	-0.033	0.008
rs74869766	chr2	109843701	A/G	0.01633	2.5e-05	-0.067	0.016
rs563334452	chr2	158678138	C/T	0.00153	2.5e-05	0.239	0.057
rs1523919	chr2	225403615	A/G	0.6937	2.5e-05	0.017	0.004
rs189607213	chr3	10913928	C/T	0.00287	2.5e-05	-0.159	0.038
rs34756116:CA	chr3	52979665	D/I	0.75561	2.5e-05	-0.018	0.004
rs139907776	chr3	52985231	D/I	0.75613	2.5e-05	-0.018	0.004
rs9812543	chr3	52999789	A/G	0.75786	2.5e-05	-0.018	0.004
rs61278709	chr3	86210215	D/I	0.4285	2.5e-05	0.015	0.004
rs7634923	chr3	167725381	C/T	0.9532	2.5e-05	-0.036	0.009
rs6772023	chr3	167736645	A/G	0.95305	2.5e-05	-0.036	0.009
rs13089205	chr3	196127406	A/G	0.50769	2.5e-05	0.015	0.004
rs11098694	chr4	80359586	A/G	0.45543	2.5e-05	-0.015	0.004
rs116438252	chr5	13920385	A/G	0.006	2.5e-05	-0.103	0.024
rs183724126	chr5	112737818	C/T	NA	2.5e-05	0.204	0.048
rs10537580	chr5	136816873	D/I	NA	2.5e-05	0.016	0.004
rs12210132	chr6	148787137	G/T	NA	2.5e-05	0.024	0.006
rs1859415	chr7	8866383	A/G	NA	2.5e-05	-0.017	0.004
rs4236333	chr7	32271662	C/T	NA	2.5e-05	0.016	0.004
rs7786576	chr7	32272714	A/C	NA	2.5e-05	0.016	0.004
rs140970752	chr7	86416872	D/I	NA	2.5e-05	0.019	0.004
rs2299226	chr7	86447703	C/T	NA	2.5e-05	-0.018	0.004
rs1158040	chr8	14347821	A/G	NA	2.5e-05	-0.015	0.004
rs1947707	chr8	14357747	A/G	NA	2.5e-05	0.015	0.004
rs79362096	chr8	94272890	A/T	NA	2.5e-05	0.029	0.007
rs1291871	chr10	11086083	C/T	0.48245	2.5e-05	-0.015	0.004
rs1021363	chr10	106610839	A/G	0.64453	2.5e-05	-0.016	0.004
rs1021362	chr10	106611268	A/G	0.35551	2.5e-05	0.016	0.004
rs34303669	chr10	106669028	C/T	0.74862	2.5e-05	0.018	0.004
rs7085496	chr10	106699212	A/G	0.74672	2.5e-05	0.018	0.004
rs3108801	chr11	19438761	A/G	0.31262	2.5e-05	-0.017	0.004
rs4757806	chr11	19439399	C/T	0.31213	2.5e-05	-0.017	0.004
rs2729919	chr11	19439588	A/C	0.31212	2.5e-05	-0.017	0.004
rs2729923	chr11	19440455	A/G	0.31218	2.5e-05	-0.017	0.004
rs11222057	chr11	99831824	C/T	0.16944	2.5e-05	0.02	0.005
rs7119109	chr11	99841559	A/G	0.82998	2.5e-05	-0.02	0.005
rs2467158	chr12	17784000	A/C	0.68667	2.5e-05	0.017	0.004
rs117511819	chr13	27564292	A/G	0.04877	2.5e-05	0.039	0.009
rs995069	chr13	97101279	C/G	0.44347	2.5e-05	-0.015	0.004
rs4456362	chr13	97106858	A/G	0.43712	2.5e-05	-0.015	0.004
rs534321178	chr14	52959928	C/T	0.74633	2.5e-05	-0.018	0.004
rs545636279	chr14	97436248	D/I	0.75226	2.5e-05	0.021	0.005
rs11635478	chr15	74138354	C/G	0.17926	2.5e-05	0.02	0.005
rs11072632	chr15	77163084	A/G	0.14473	2.5e-05	0.022	0.005
rs11072634	chr15	77171038	A/G	0.85643	2.5e-05	-0.022	0.005
rs6498808	chr16	51381490	A/T	0.40305	2.5e-05	0.016	0.004
rs181662662	chr17	12624156	A/G	0.00472	2.5e-05	0.113	0.027
rs752277768	chr17	33414361	D/I	0.99689	2.5e-05	0.16	0.038
rs112376631	chr19	55868325	C/G	0.92854	2.5e-05	-0.03	0.007
rs145329075	chrX	143652606	A/G	NA	2.5e-05	0.092	0.022
rs571162177	chr1	42267363	C/T	0.00178	2.6e-05	0.197	0.047
rs150328072	chr1	73586627	A/G	0.99839	2.6e-05	0.233	0.055
rs150575748:T	chr1	154969311	C/T	0.00307	2.6e-05	-0.141	0.034
rs187383102	chr1	223962749	G/T	0.99785	2.6e-05	0.186	0.044
rs6740542	chr2	23545656	A/G	0.24315	2.6e-05	0.018	0.004
rs199743439	chr2	33462344	D/I	0.99267	2.6e-05	-0.091	0.022
rs72817088	chr2	100392449	C/T	0.74717	2.6e-05	-0.018	0.004
rs115038792	chr2	144370139	C/T	0.9127	2.6e-05	-0.027	0.006
rs34041409	chr3	53012024	D/I	0.75613	2.6e-05	-0.018	0.004
rs12486539	chr3	83802733	C/T	0.68773	2.6e-05	-0.017	0.004
rs62265185	chr3	119003682	C/T	0.00875	2.6e-05	0.086	0.021
rs58860249	chr3	167736326	C/T	0.9527	2.6e-05	-0.036	0.009
rs4321571	chr3	167736562	C/T	0.04731	2.6e-05	0.036	0.009
rs4591536	chr3	167736620	A/G	0.95269	2.6e-05	-0.036	0.009
rs4549319	chr3	167736704	C/T	0.9527	2.6e-05	-0.036	0.009
rs10936551	chr3	167737551	C/T	0.0473	2.6e-05	0.036	0.009
rs7624107	chr3	196128247	C/G	0.49229	2.6e-05	-0.015	0.004
rs10881567	chr3	196128754	C/T	0.50772	2.6e-05	0.015	0.004
rs7663426	chr4	80358023	A/G	0.45541	2.6e-05	-0.015	0.004
rs5859691	chr4	80366359	D/I	0.45758	2.6e-05	-0.016	0.004
rs4698921	chr4	105414222	C/T	0.60606	2.6e-05	0.016	0.004
rs530939629	chr4	189666101	C/T	0.00255	2.6e-05	-0.162	0.038
rs6415233	chr7	12545880	A/G	NA	2.6e-05	-0.017	0.004
rs12704290	chr7	86427626	A/G	NA	2.6e-05	-0.024	0.006
rs1381411	chr8	14350505	G/T	NA	2.6e-05	-0.015	0.004
rs35394874	chr8	64289028	C/T	NA	2.6e-05	-0.016	0.004
rs4870985	chr8	127855936	C/T	NA	2.6e-05	0.016	0.004
rs138930741	chr9	126707695	A/G	NA	2.6e-05	0.103	0.024
rs3791203	chr10	21179681	C/T	0.63216	2.6e-05	-0.016	0.004
rs3791204	chr10	21179996	C/T	0.3659	2.6e-05	0.016	0.004
rs143921937	chr10	75365550	C/T	0.99077	2.6e-05	0.086	0.021
rs17775106	chr10	106665798	C/T	0.24663	2.6e-05	-0.018	0.004
rs7912437	chr10	106665912	C/T	0.75353	2.6e-05	0.018	0.004
rs7896186	chr10	106666146	C/T	0.24653	2.6e-05	-0.018	0.004
rs1525388	chr10	106667902	A/G	0.75352	2.6e-05	0.018	0.004
rs61867341	chr10	106670574	A/G	0.75359	2.6e-05	0.018	0.004
rs1464870:C	chr10	106678075	A/C	0.2513	2.6e-05	-0.018	0.004
rs10400180	chr10	106755196	G/T	0.78258	2.6e-05	0.019	0.004
rs9783122	chr10	106766398	A/G	0.80121	2.6e-05	0.019	0.005
rs4757807	chr11	19439463	A/C	0.68786	2.6e-05	0.017	0.004
rs2729922	chr11	19440354	C/T	0.68786	2.6e-05	0.017	0.004
rs75445992	chr12	88778413	A/C	0.04441	2.6e-05	-0.039	0.009
rs7962671	chr12	98597173	C/T	0.89869	2.6e-05	-0.026	0.006
rs11111388	chr12	103206495	C/T	0.00197	2.6e-05	-0.226	0.054
rs996466	chr12	114645863	A/G	0.20124	2.6e-05	0.019	0.005
rs186252280	chr13	21828058	A/G	0.99064	2.6e-05	0.096	0.023
rs1164596	chr13	97100681	A/G	0.55956	2.6e-05	0.015	0.004
rs17189965	chr13	97113930	G/T	0.66396	2.6e-05	0.017	0.004
rs114675874	chr16	8339772	A/G	0.99803	2.6e-05	-0.187	0.044
rs113619973	chr16	52244990	A/G	0.92619	2.6e-05	0.03	0.007
rs111342881	chr19	55874890	A/G	0.92929	2.6e-05	-0.03	0.007
rs573200547	chr1	47702595	D/I	0.36201	2.7e-05	0.016	0.004
rs11208912	chr1	67048499	A/T	0.85894	2.7e-05	0.022	0.005
rs72676189	chr1	67052025	A/G	0.14084	2.7e-05	-0.022	0.005
rs72676197	chr1	67053993	C/G	0.14084	2.7e-05	-0.022	0.005
rs72676198	chr1	67053994	A/C	0.85916	2.7e-05	0.022	0.005
rs7549727	chr1	67139653	C/G	0.86926	2.7e-05	0.023	0.005
rs138459487	chr1	157458976	A/G	0.92562	2.7e-05	-0.033	0.008
rs16864591	chr2	6168434	A/T	0.21218	2.7e-05	-0.019	0.004
rs12105544	chr2	6189733	C/T	0.80509	2.7e-05	0.019	0.005
rs2336666	chr3	52915712	C/T	0.23979	2.7e-05	0.018	0.004
rs11706243	chr3	52975596	C/T	0.24449	2.7e-05	0.018	0.004
rs7621939	chr3	52976469	C/T	0.24224	2.7e-05	0.018	0.004
rs2336669	chr3	52994138	A/G	0.24231	2.7e-05	0.018	0.004
rs6770957	chr3	52995416	C/T	0.75774	2.7e-05	-0.018	0.004
rs145225651	chr3	85604029	D/I	0.3164	2.7e-05	0.017	0.004
rs184046970	chr3	99778915	C/G	0.00242	2.7e-05	-0.165	0.039
rs141857188	chr3	176554247	A/T	0.00654	2.7e-05	0.099	0.024
rs4263407	chr4	105310397	C/T	0.78755	2.7e-05	0.02	0.005
rs114717951	chr5	13900544	G/T	0.99395	2.7e-05	0.101	0.024
rs11968296	chr6	37665900	A/G	NA	2.7e-05	0.033	0.008
rs202025883	chr6	100850498	D/I	NA	2.7e-05	0.019	0.005
rs10280549	chr7	86417021	A/T	NA	2.7e-05	-0.018	0.004
rs10953766	chr7	114313218	A/G	NA	2.7e-05	0.016	0.004
rs117557364	chr9	126194363	C/T	NA	2.7e-05	-0.102	0.024
rs117845599	chr10	27021925	A/G	0.92715	2.7e-05	-0.03	0.007
rs59630547	chr10	100812796	D/I	0.63023	2.7e-05	0.016	0.004
rs7086782	chr10	106677914	C/T	0.74872	2.7e-05	0.018	0.004
rs2729920	chr11	19439595	C/T	0.31212	2.7e-05	-0.017	0.004
rs4279985	chr11	19441113	C/T	0.68767	2.7e-05	0.017	0.004
rs9736596	chr11	99835101	A/G	0.82906	2.7e-05	-0.02	0.005
rs117307812	chr13	74916813	C/T	0.98804	2.7e-05	0.076	0.018
rs384431	chr13	97101896	A/T	0.4434	2.7e-05	-0.015	0.004
rs431500	chr13	97102003	C/T	0.4434	2.7e-05	-0.015	0.004
rs12969536	chr18	53101860	C/G	0.70002	2.7e-05	-0.017	0.004
rs77729729	chr20	3022464	A/G	0.99639	2.7e-05	-0.13	0.031
rs75592815	chr20	17354851	A/G	0.95055	2.7e-05	0.036	0.009
rs2840571	chr20	53850890	A/T	0.15345	2.7e-05	0.025	0.006
rs1530491	chr1	67055449	C/T	0.85814	2.8e-05	0.022	0.005
rs74845412	chr1	67055652	D/I	0.85738	2.8e-05	0.022	0.005
rs200886210	chr1	67131658	D/I	0.1313	2.8e-05	-0.023	0.005
rs2693822	chr2	6165923	A/G	0.21285	2.8e-05	-0.019	0.004
rs12104877	chr2	6170382	A/G	0.78782	2.8e-05	0.019	0.004
rs16864600	chr2	6170644	C/T	0.78786	2.8e-05	0.019	0.004
rs16864608	chr2	6174174	C/T	0.78705	2.8e-05	0.019	0.004
rs16864625	chr2	6191710	A/G	0.19497	2.8e-05	-0.019	0.005
rs6741000	chr2	23545997	A/T	0.24313	2.8e-05	0.018	0.004
rs2168116	chr2	70004328	A/C	0.75521	2.8e-05	-0.018	0.004
rs188283416	chr2	131122779	A/G	0.0025	2.8e-05	0.188	0.045
rs112759318	chr2	159500521	G/T	0.05349	2.8e-05	0.034	0.008
rs2336160	chr3	52950721	A/C	0.24546	2.8e-05	0.018	0.004
rs189474520	chr3	66871612	A/G	0.99786	2.8e-05	-0.185	0.044
rs1524794	chr3	83758868	C/G	0.70126	2.8e-05	0.017	0.004
rs13065005	chr3	86206424	G/T	0.43215	2.8e-05	0.015	0.004
rs13085584	chr3	86206847	A/G	0.56785	2.8e-05	-0.015	0.004
rs7433344	chr3	86209236	C/T	0.43225	2.8e-05	0.015	0.004
rs62934560	chr3	93703851	D/I	0.43234	2.8e-05	-0.016	0.004
rs139462319	chr3	167725758	D/I	0.04741	2.8e-05	0.036	0.009
rs146323201	chr3	194099378	C/T	0.00219	2.8e-05	0.221	0.053
rs9847223	chr3	196152129	C/T	0.49289	2.8e-05	-0.015	0.004
rs557074662	chr4	142783012	C/T	0.99533	2.8e-05	0.127	0.03
rs72650159	chr5	5070675	A/G	0.94845	2.8e-05	0.038	0.009
rs141641961	chr5	138678584	A/G	NA	2.8e-05	0.073	0.017
rs75721518	chr6	70008346	C/T	NA	2.8e-05	0.146	0.035
rs13230421	chr7	86420126	A/T	NA	2.8e-05	-0.024	0.006
rs35624276	chr7	114040103	A/G	NA	2.8e-05	0.015	0.004
rs9694622	chr8	14350149	A/G	NA	2.8e-05	0.015	0.004
rs9408027	chr9	25104985	C/T	NA	2.8e-05	0.039	0.009
rs11192270	chr10	106761616	C/T	0.21741	2.8e-05	-0.019	0.004
rs3110087	chr11	19438830	A/T	0.68766	2.8e-05	0.017	0.004
rs55667435	chr11	19448260	C/G	0.72999	2.8e-05	0.017	0.004
rs11853456	chr15	74135319	A/G	0.18446	2.8e-05	0.019	0.005
rs150197198	chr17	12610832	C/G	0.00473	2.8e-05	0.111	0.027
rs79366553	chr19	55870478	C/T	0.07159	2.8e-05	0.03	0.007
rs17129101	chr1	67031002	C/T	0.85912	2.9e-05	0.022	0.005
rs16864593	chr2	6168530	C/T	0.78784	2.9e-05	0.019	0.004
rs3942550	chr2	6194161	G/T	0.805	2.9e-05	0.019	0.005
rs1438130	chr2	23635740	A/G	0.67116	2.9e-05	0.016	0.004
rs13015516	chr2	76281667	C/T	0.00188	2.9e-05	0.191	0.046
rs6736032	chr2	100290116	A/C	0.76065	2.9e-05	-0.018	0.004
rs13314912	chr3	83756419	A/C	0.70127	2.9e-05	0.017	0.004
rs12493043	chr3	86204275	C/T	0.45296	2.9e-05	0.015	0.004
rs11185537	chr3	196143092	C/T	0.5076	2.9e-05	0.015	0.004
rs73213970	chr3	196154274	C/T	0.50559	2.9e-05	0.015	0.004
rs11097860	chr4	105313534	A/C	0.20052	2.9e-05	-0.02	0.005
rs152562	chr5	106841783	C/T	NA	2.9e-05	-0.015	0.004
rs72927290	chr6	95118701	A/G	NA	2.9e-05	0.032	0.008
rs7778443	chr7	32314690	C/T	NA	2.9e-05	0.016	0.004
rs111476465	chr7	71129523	C/G	NA	2.9e-05	0.067	0.016
rs1461865	chr8	14384443	C/T	NA	2.9e-05	0.015	0.004
rs12155844	chr8	53129669	C/T	NA	2.9e-05	-0.02	0.005
rs10764288	chr10	21174272	C/T	0.37087	2.9e-05	0.016	0.004
rs7068171	chr10	106649694	G/T	0.24743	2.9e-05	-0.018	0.004
rs6584630	chr10	106651379	C/T	0.24744	2.9e-05	-0.018	0.004
rs1565424	chr10	106653135	C/T	0.75252	2.9e-05	0.018	0.004
rs34433435	chr10	106669549	D/I	0.199	2.9e-05	-0.019	0.005
rs12246611	chr10	106674031	A/G	0.74879	2.9e-05	0.018	0.004
rs12246569	chr10	106674116	C/T	0.25126	2.9e-05	-0.018	0.004
rs58109256	chr10	106682534	D/I	0.25188	2.9e-05	-0.018	0.004
rs2702742	chr11	19441040	C/T	0.68831	2.9e-05	0.017	0.004
rs4515943	chr11	19441522	A/C	0.68774	2.9e-05	0.017	0.004
rs10833109	chr11	19441717	A/G	0.68751	2.9e-05	0.017	0.004
rs532991189	chr11	70039686	A/G	0.9986	2.9e-05	0.228	0.055
rs61910571	chr11	99840063	A/G	0.17049	2.9e-05	0.02	0.005
rs532564025	chr12	96360401	A/G	0.00772	2.9e-05	-0.089	0.021
rs11066983	chr12	114637426	G/T	0.21584	2.9e-05	0.018	0.004
rs9513143	chr13	97085570	A/G	0.55941	2.9e-05	0.015	0.004
rs7320228	chr13	97085948	A/G	0.55941	2.9e-05	0.015	0.004
rs1164595	chr13	97086050	G/T	0.44059	2.9e-05	-0.015	0.004
rs972156	chr14	52905637	C/T	0.40675	2.9e-05	0.016	0.004
rs2402198	chr14	93278297	C/T	0.59894	2.9e-05	0.03	0.007
rs4886794	chr15	76622768	A/G	0.8481	2.9e-05	-0.021	0.005
rs11454608	chr16	52514841	D/I	0.2961	2.9e-05	0.017	0.004
rs79732552	chr17	12615231	C/T	0.9953	2.9e-05	-0.111	0.027
rs12151316	chr19	29925517	C/T	0.05994	2.9e-05	-0.033	0.008
rs10660625	chr22	34227738	D/I	0.61909	2.9e-05	0.016	0.004
rs17129100	chr1	67030601	A/G	0.14089	3e-05	-0.022	0.005
rs10127497	chr1	67050144	A/T	0.14105	3e-05	-0.022	0.005
rs148389393	chr1	67054683	D/I	0.13231	3e-05	-0.023	0.005
rs41418445	chr1	67055798	A/C	0.1418	3e-05	-0.022	0.005
rs17129269	chr1	67120064	C/T	0.86919	3e-05	0.022	0.005
rs72669469	chr1	67125899	A/G	0.13153	3e-05	-0.022	0.005
rs10489485	chr1	185345771	C/G	0.34633	3e-05	0.016	0.004
rs151202179	chr1	199473293	C/T	0.00829	3e-05	-0.093	0.022
rs5832878	chr2	100309207	D/I	0.79862	3e-05	-0.019	0.005
rs5011633	chr2	100309208	G/T	0.79862	3e-05	-0.019	0.005
rs5011634	chr2	100309209	A/T	0.79862	3e-05	-0.019	0.005
rs12611472	chr2	225353649	C/T	0.69399	3e-05	0.016	0.004
rs7652131	chr3	52997154	C/T	0.24209	3e-05	0.018	0.004
rs9876999	chr3	83743689	C/T	0.2985	3e-05	-0.017	0.004
rs149492977	chr3	85592384	D/I	0.37931	3e-05	0.016	0.004
rs13093222	chr3	86204867	A/G	0.45012	3e-05	0.015	0.004
rs184869726	chr3	167729837	A/G	0.04151	3e-05	0.039	0.009
rs1450870	chr7	32311726	C/T	NA	3e-05	0.016	0.004
rs35274762	chr7	86412221	C/T	NA	3e-05	-0.023	0.006
rs145755235	chr8	3925795	A/G	NA	3e-05	-0.077	0.019
rs542487330	chr8	14348331	D/I	NA	3e-05	0.015	0.004
rs1350872	chr8	14355355	A/G	NA	3e-05	0.015	0.004
rs13262626	chr8	14356393	A/G	NA	3e-05	0.015	0.004
rs13282138	chr8	103742917	G/T	NA	3e-05	0.025	0.006
rs530011122	chr9	11363840	A/T	NA	3e-05	-0.275	0.066
rs10966739	chr9	25107094	A/C	NA	3e-05	0.036	0.009
rs375903398	chr9	136257618	D/I	NA	3e-05	-0.026	0.006
rs181719837	chr10	19045431	G/T	0.00108	3e-05	-0.265	0.063
rs192300076	chr10	75095435	C/T	0.00674	3e-05	-0.104	0.025
rs1975413	chr10	78450722	C/T	0.10096	3e-05	-0.027	0.006
rs7068586	chr10	106649942	A/G	0.75253	3e-05	0.018	0.004
rs56693513	chr10	106657117	C/T	0.25113	3e-05	-0.018	0.004
rs7903869	chr10	106697456	A/G	0.25238	3e-05	-0.018	0.004
rs7972604	chr12	98596721	A/G	0.10113	3e-05	0.025	0.006
rs61932378	chr12	114617516	A/G	0.90408	3e-05	-0.026	0.006
rs79212003	chr14	97357704	A/G	0.12684	3e-05	-0.023	0.005
rs140965424	chr15	74136282	D/I	0.82335	3e-05	-0.02	0.005
rs71405203	chr15	76624328	A/T	0.15641	3e-05	0.022	0.005
rs71405231	chr15	77212403	A/G	0.85448	3e-05	-0.022	0.005
rs6500650	chr16	5056936	C/T	0.28835	3e-05	-0.017	0.004
rs35086604	chr16	52514842	D/I	0.42645	3e-05	0.018	0.004
rs35265706	chr17	2330004	D/I	0.72204	3e-05	-0.018	0.004
rs80024537	chr17	12605937	A/G	0.00488	3e-05	0.109	0.026
rs765166864	chr18	38206577	D/I	0.77439	3e-05	-0.022	0.005
rs187437588	chr1	49002312	A/G	0.99486	3.1e-05	-0.112	0.027
rs2481698	chr1	62647633	A/C	0.75872	3.1e-05	-0.018	0.004
rs72670251	chr1	67032354	C/T	0.14084	3.1e-05	-0.022	0.005
rs920986	chr1	67042900	C/G	0.85911	3.1e-05	0.022	0.005
rs10128053	chr1	67047957	A/G	0.1418	3.1e-05	-0.022	0.005
rs41511845	chr1	67055937	C/T	0.85823	3.1e-05	0.022	0.005
rs13376692	chr1	67116043	C/G	0.13083	3.1e-05	-0.022	0.005
rs189709502	chr1	105930246	G/T	0.99396	3.1e-05	-0.108	0.026
rs115743356	chr1	105969257	A/G	0.99409	3.1e-05	-0.108	0.026
rs566392954	chr1	164102012	A/G	0.00133	3.1e-05	-0.228	0.055
rs142384556	chr1	185165617	A/G	0.01131	3.1e-05	0.077	0.019
rs144716245	chr1	222044995	A/G	0.99729	3.1e-05	-0.154	0.037
rs12614070	chr2	6172787	A/G	0.2124	3.1e-05	-0.018	0.004
rs7585253	chr2	6173448	A/T	0.78787	3.1e-05	0.019	0.004
rs374784378:CT_CTT	chr2	100320107	D/I	0.28978	3.1e-05	0.017	0.004
rs17479770	chr2	225335814	C/T	0.69375	3.1e-05	0.016	0.004
rs11676311	chr2	225376852	A/G	0.306	3.1e-05	-0.016	0.004
rs9832285	chr3	83747694	A/C	0.29847	3.1e-05	-0.017	0.004
rs76658884	chr3	85640568	D/I	0.64205	3.1e-05	-0.016	0.004
rs563518750	chr3	167731518	G/T	0.04686	3.1e-05	0.036	0.009
rs28521439	chr4	80355072	G/T	0.45636	3.1e-05	-0.015	0.004
rs152560	chr5	106842650	C/T	NA	3.1e-05	-0.015	0.004
rs181512270	chr6	15012198	A/C	NA	3.1e-05	0.091	0.022
rs2446487	chr6	21137390	A/G	NA	3.1e-05	-0.016	0.004
rs144813893	chr8	16756835	C/T	NA	3.1e-05	0.219	0.053
rs10817191	chr9	114348860	C/G	NA	3.1e-05	0.015	0.004
rs1750732	chr10	11166027	A/G	0.56667	3.1e-05	-0.016	0.004
rs143402854	chr10	43486443	C/T	0.01773	3.1e-05	-0.057	0.014
rs7901022	chr10	106656680	C/T	0.25112	3.1e-05	-0.018	0.004
rs7068754	chr10	106677953	A/C	0.25133	3.1e-05	-0.018	0.004
rs2177741	chr10	106678006	A/G	0.25133	3.1e-05	-0.018	0.004
rs10400054	chr10	106764193	A/C	0.20335	3.1e-05	-0.019	0.005
rs11222093	chr11	99839504	A/G	0.16965	3.1e-05	0.02	0.005
rs75593565	chr12	32115266	A/G	0.0218	3.1e-05	0.051	0.012
rs150030174	chr12	117286557	A/T	0.99757	3.1e-05	0.21	0.05
rs10508028	chr13	97109240	C/T	0.56277	3.1e-05	0.015	0.004
rs12431147	chr13	97112598	C/T	0.56268	3.1e-05	0.015	0.004
rs1327916	chr13	97114937	C/G	0.56271	3.1e-05	0.015	0.004
rs77248334	chr13	97119162	G/T	0.56279	3.1e-05	0.015	0.004
rs1328048	chr13	97119528	A/G	0.4372	3.1e-05	-0.015	0.004
rs35809461	chr15	74136827	A/G	0.81714	3.1e-05	-0.019	0.005
rs117257475	chr15	76596093	C/T	0.90858	3.1e-05	-0.027	0.006
rs575985693	chr15	77090700	D/I	0.15135	3.1e-05	0.023	0.005
rs62652245	chr16	65499551	A/G	0.18325	3.1e-05	0.021	0.005
rs117293754	chr17	43968246	C/T	0.98521	3.1e-05	0.065	0.016
rs72973282	chr19	3046067	C/T	0.79248	3.1e-05	-0.023	0.006
rs12070270	chr1	67047304	G/T	0.85824	3.2e-05	0.022	0.005
rs12085282	chr1	67047520	C/T	0.14176	3.2e-05	-0.022	0.005
rs11208911	chr1	67048489	C/T	0.14176	3.2e-05	-0.022	0.005
rs11208913	chr1	67048924	C/T	0.85824	3.2e-05	0.022	0.005
rs12066541:T	chr1	67048928	G/T	0.14176	3.2e-05	-0.022	0.005
rs7520353	chr1	67049415	C/T	0.14176	3.2e-05	-0.022	0.005
rs12074963	chr1	67054383	A/G	0.85823	3.2e-05	0.022	0.005
rs1530490	chr1	67055392	A/G	0.14178	3.2e-05	-0.022	0.005
rs72722319	chr1	91231126	C/T	0.95105	3.2e-05	0.037	0.009
rs72760016	chr1	234320157	G/T	0.00331	3.2e-05	0.145	0.035
rs16864609	chr2	6174288	A/G	0.78677	3.2e-05	0.018	0.004
rs113560881	chr3	53035604	D/I	0.7289	3.2e-05	-0.017	0.004
rs535833450	chr3	87518450	A/G	0.99888	3.2e-05	0.282	0.068
rs55829026	chr3	167725948	C/T	0.04817	3.2e-05	0.035	0.008
rs28549737	chr3	196140367	A/G	0.50818	3.2e-05	0.015	0.004
rs535819536	chr5	86773451	A/G	NA	3.2e-05	0.26	0.063
rs151130930	chr6	18604250	G/T	NA	3.2e-05	-0.208	0.05
rs9369059	chr6	38390747	A/T	NA	3.2e-05	0.015	0.004
rs12532000	chr7	113772805	A/G	NA	3.2e-05	-0.017	0.004
rs13252317	chr8	14355629	C/T	NA	3.2e-05	0.015	0.004
rs138620539	chr8	53146833	D/I	NA	3.2e-05	0.02	0.005
rs11189924	chr10	100746866	C/T	0.46402	3.2e-05	-0.016	0.004
rs11192262	chr10	106743372	G/T	0.22026	3.2e-05	-0.018	0.004
rs10400055	chr10	106764204	A/G	0.20333	3.2e-05	-0.019	0.005
rs4287318	chr11	19442905	A/G	0.30736	3.2e-05	-0.016	0.004
rs1998698	chr13	97082827	C/T	0.44061	3.2e-05	-0.015	0.004
rs28493876	chr15	74151168	C/T	0.82182	3.2e-05	-0.02	0.005
rs11858982	chr15	76623182	C/G	0.84814	3.2e-05	-0.021	0.005
rs6500093	chr16	51364060	A/T	0.4116	3.2e-05	0.015	0.004
rs8062599	chr16	51364169	A/G	0.41161	3.2e-05	0.015	0.004
rs72608946	chrX	144076225	C/T	NA	3.2e-05	0.017	0.004
rs58171402	chr1	67045806	C/T	0.14175	3.3e-05	-0.022	0.005
rs12069946	chr1	67045928	A/G	0.85825	3.3e-05	0.022	0.005
rs1348674	chr1	67046371	C/T	0.14175	3.3e-05	-0.022	0.005
rs12091471	chr1	67046588	C/G	0.14175	3.3e-05	-0.022	0.005
rs12091475	chr1	67046604	C/T	0.14175	3.3e-05	-0.022	0.005
rs12072937	chr1	67048995	G/T	0.85826	3.3e-05	0.022	0.005
rs7532442	chr1	67049495	C/T	0.85826	3.3e-05	0.022	0.005
rs10127994	chr1	67050005	C/T	0.85824	3.3e-05	0.022	0.005
rs10127489	chr1	67050014	A/T	0.14176	3.3e-05	-0.022	0.005
rs6689138	chr1	67052257	A/G	0.85825	3.3e-05	0.022	0.005
rs6689333	chr1	67052451	A/G	0.85824	3.3e-05	0.022	0.005
rs2166307	chr1	67052736	C/T	0.85823	3.3e-05	0.022	0.005
rs2166308	chr1	67053120	A/G	0.14175	3.3e-05	-0.022	0.005
rs2121042	chr1	67053419	C/T	0.85824	3.3e-05	0.022	0.005
rs67915022	chr1	67054188	A/G	0.14176	3.3e-05	-0.022	0.005
rs66552897	chr1	67054256	C/T	0.85825	3.3e-05	0.022	0.005
rs76621214	chr1	67117229	D/I	0.86853	3.3e-05	0.022	0.005
rs7536634	chr1	67135100	A/G	0.86913	3.3e-05	0.022	0.005
rs17129307	chr1	67136032	A/G	0.13086	3.3e-05	-0.022	0.005
rs4651254	chr1	185341597	C/T	0.34645	3.3e-05	0.016	0.004
rs12468195	chr2	40882419	C/T	0.51605	3.3e-05	-0.029	0.007
rs9876403	chr3	52916916	C/T	0.24179	3.3e-05	0.018	0.004
rs67515841	chr3	83741136	A/G	0.29849	3.3e-05	-0.016	0.004
rs17043433	chr3	83754439	C/T	0.34264	3.3e-05	0.016	0.004
rs5850689	chr3	85586903	D/I	0.62438	3.3e-05	-0.016	0.004
rs12636212	chr3	86205223	C/T	0.43097	3.3e-05	0.015	0.004
rs57462445	chr3	167725964	C/G	0.04811	3.3e-05	0.035	0.008
rs181310178	chr4	36353062	C/T	0.99846	3.3e-05	0.203	0.049
rs7683042	chr4	46999235	A/G	0.39986	3.3e-05	0.015	0.004
rs1919519	chr5	136816816	C/T	NA	3.3e-05	-0.015	0.004
rs538479633	chr6	68414962	D/I	NA	3.3e-05	0.028	0.007
rs113149313	chr6	107307593	C/T	NA	3.3e-05	0.037	0.009
rs215596	chr7	32326373	A/G	NA	3.3e-05	-0.016	0.004
rs111503790	chr7	71131580	A/G	NA	3.3e-05	0.067	0.016
rs200759507	chr8	14348331	D/I	NA	3.3e-05	-0.015	0.004
rs4831296	chr8	14353779	C/T	NA	3.3e-05	0.015	0.004
rs2304365	chr8	53130213	C/T	NA	3.3e-05	0.019	0.005
rs542487930	chr10	75273224	A/C	0.00894	3.3e-05	-0.087	0.021
rs7068414	chr10	106642791	C/G	0.24756	3.3e-05	-0.018	0.004
rs1586662	chr10	106650714	C/T	0.74865	3.3e-05	0.017	0.004
rs150461395	chr12	88771835	D/I	0.95585	3.3e-05	0.04	0.01
rs76001037	chr12	88829385	A/G	0.04391	3.3e-05	-0.04	0.01
rs7336870	chr13	97084677	A/G	0.44079	3.3e-05	-0.015	0.004
rs1164594	chr13	97091373	A/G	0.55936	3.3e-05	0.015	0.004
rs141268259	chr16	5481297	A/G	0.00265	3.3e-05	0.16	0.039
rs188994809	chr17	33115169	C/T	0.00271	3.3e-05	-0.161	0.039
[truncated: 8,002 more rows]

## Sheet: S24
Supplementary Table 24. Top 10,000 SNPs for UPPS-P Perseverance
snpid	chr	bp	alleles	EAF	pvalue	effect	se
rs5943997	chrX	25006110	A/G	NA	3.4e-09	-0.02	0.003
rs10176582	chr2	161340775	G/T	0.1863	3.4e-08	0.026	0.005
rs7419612	chr2	161340500	A/C	0.81314	4.8e-08	-0.025	0.005
rs149248301	chr18	10927683	G/T	0.00328	7.8e-08	0.187	0.035
rs72967743	chr6	125851492	A/G	NA	9.7e-08	0.024	0.005
rs367600184	chr2	161339591	D/I	0.80705	1.1e-07	-0.025	0.005
rs541421361	chr2	161354615	D/I	0.1875	1.1e-07	0.025	0.005
rs1032464	chr6	125838333	A/G	NA	1.2e-07	-0.024	0.005
rs7424278	chr2	161299702	A/G	0.81072	1.4e-07	-0.024	0.005
rs6939104	chr6	125831838	A/T	NA	1.4e-07	0.024	0.005
rs7743438	chr6	125842205	C/T	NA	1.6e-07	-0.024	0.005
rs13021589	chr2	58133918	A/G	0.02428	1.8e-07	0.062	0.012
rs187978204	chr22	48236236	C/G	0.99882	1.8e-07	-0.336	0.064
rs5944699	chrX	24951931	A/G	NA	1.8e-07	0.017	0.003
rs13387530	chr2	23943729	C/T	0.3987	1.9e-07	-0.02	0.004
rs7608623	chr2	23948953	G/T	0.60271	1.9e-07	0.02	0.004
rs6742799	chr2	161317460	A/C	0.19429	2e-07	0.024	0.005
rs72967748	chr6	125854520	C/T	NA	2.1e-07	-0.024	0.005
rs35709929	chrX	24885205	D/I	NA	2.1e-07	0.017	0.003
rs57521870	chr2	161314743	A/G	0.80674	2.2e-07	-0.024	0.005
rs10401120	chr18	53192498	C/T	0.04711	2.2e-07	0.045	0.009
rs9946198	chr18	53388016	C/G	0.96987	2.2e-07	-0.056	0.011
rs12478744	chr2	23947589	A/G	0.60289	2.3e-07	0.019	0.004
rs6727096	chr2	161307677	A/T	0.19658	2.3e-07	0.024	0.005
rs1353199	chr6	125826239	A/C	NA	2.3e-07	-0.023	0.005
rs143352979	chr11	61620629	D/I	0.61939	2.3e-07	-0.02	0.004
rs6760134	chr2	14495046	A/C	0.95037	2.4e-07	-0.043	0.008
rs60923966	chr2	161309601	D/I	0.80592	2.5e-07	-0.024	0.005
rs570411911	chr2	161319603	D/I	0.19425	2.6e-07	0.024	0.005
rs4897036	chr6	125843984	C/T	NA	2.7e-07	0.022	0.004
rs6526405	chrX	24831779	A/G	NA	2.7e-07	0.017	0.003
rs1933182	chr1	109999838	A/C	0.69627	2.9e-07	-0.04	0.008
rs7423572	chr2	161344062	C/G	0.22489	3e-07	0.022	0.004
rs112004788	chr18	53224472	D/I	0.97176	3e-07	-0.057	0.011
rs10173412	chr2	161330940	C/T	0.80596	3.1e-07	-0.024	0.005
rs6753933	chr2	161325475	A/T	0.19333	3.2e-07	0.024	0.005
rs145356666	chr13	87100457	D/I	0.87978	3.2e-07	-0.033	0.006
rs3795938	chr2	23912712	C/T	0.5504	3.3e-07	0.019	0.004
rs28409476	chr2	161307159	C/G	0.19262	3.3e-07	0.024	0.005
rs1389640	chr6	125862820	C/G	NA	3.3e-07	-0.023	0.005
rs17512836	chr18	53194961	C/T	0.97103	3.3e-07	-0.055	0.011
rs200481449	chr18	53223040	D/I	0.97104	3.3e-07	-0.055	0.011
rs72976735	chr2	161297427	C/T	0.19271	3.4e-07	0.024	0.005
rs4276521	chr6	125845089	G/T	NA	3.4e-07	0.022	0.004
rs7754699	chr6	125846167	A/G	NA	3.4e-07	-0.022	0.004
rs148915540	chr2	14462356	D/I	0.94904	3.5e-07	-0.042	0.008
rs72976734	chr2	161294703	G/T	0.19267	3.5e-07	0.024	0.005
rs73969322	chr2	161306610	A/G	0.1926	3.5e-07	0.024	0.005
rs113678689	chr2	161306828	C/G	0.8074	3.5e-07	-0.024	0.005
rs56317652	chr2	161309936	A/G	0.80738	3.5e-07	-0.024	0.005
rs13429951	chr2	161292387	C/T	0.80731	3.6e-07	-0.023	0.005
rs78431385	chr18	53203705	C/T	0.02892	3.6e-07	0.055	0.011
rs17597926	chr18	53205938	A/G	0.97109	3.6e-07	-0.055	0.011
rs7052306	chrX	24881804	C/G	NA	3.6e-07	0.017	0.003
rs28468464	chr2	161305497	A/G	0.19262	3.7e-07	0.023	0.005
rs193225214	chr4	40437750	A/G	0.99756	3.8e-07	-0.205	0.04
rs5944689	chrX	24860330	A/C	NA	3.8e-07	0.016	0.003
rs17598366	chr18	53226691	A/G	0.02888	3.9e-07	0.055	0.011
rs35768123	chr1	159783821	D/I	0.9404	4e-07	-0.04	0.008
rs75242042	chr2	14538487	A/C	0.04704	4.1e-07	0.043	0.008
rs4243483	chr6	125848012	G/T	NA	4.1e-07	0.025	0.005
rs13431440	chr2	161286220	A/C	0.80735	4.3e-07	-0.023	0.005
rs74583841	chr2	14504913	C/T	0.95048	4.4e-07	-0.042	0.008
rs184332798	chr18	53373610	A/G	0.97122	4.4e-07	-0.056	0.011
rs28556715	chr2	161285388	C/T	0.19266	4.5e-07	0.023	0.005
rs34629378	chr7	127302945	D/I	NA	4.6e-07	-0.019	0.004
rs17512480	chr18	53173173	A/T	0.9691	4.7e-07	-0.053	0.011
rs138307389	chr1	97274173	A/C	0.00916	4.8e-07	0.108	0.021
rs113668488	chr2	14466817	C/T	0.94973	4.8e-07	-0.041	0.008
rs174562	chr11	61585144	A/G	0.32654	4.8e-07	0.019	0.004
rs75321912	chr2	14535346	A/G	0.04912	4.9e-07	0.042	0.008
rs174546	chr11	61569830	C/T	0.32829	4.9e-07	0.019	0.004
rs174547	chr11	61570783	C/T	0.67172	4.9e-07	-0.019	0.004
rs174550	chr11	61571478	C/T	0.67173	4.9e-07	-0.019	0.004
rs174553	chr11	61575158	A/G	0.32654	4.9e-07	0.019	0.004
rs76429663	chr2	14538662	C/T	0.95085	5e-07	-0.042	0.008
rs174545	chr11	61569306	C/G	0.32651	5e-07	0.019	0.004
rs10495640	chr2	14537149	A/T	0.04914	5.1e-07	0.042	0.008
rs174551	chr11	61573684	C/T	0.67156	5.1e-07	-0.019	0.004
rs74746612	chr2	14538189	C/T	0.04914	5.2e-07	0.041	0.008
rs4241245	chr2	71675916	G/T	0.76548	5.2e-07	0.022	0.004
rs1845412	chr6	125844611	C/T	NA	5.2e-07	-0.022	0.004
15:47724759	chr15	47724759	D/I	0.50968	5.2e-07	-0.019	0.004
rs7420451	chr2	161287142	A/G	0.19724	5.6e-07	0.023	0.005
rs10494040	chr1	110015732	C/T	0.69553	5.7e-07	-0.038	0.008
rs12466523	chr2	14469164	A/G	0.95086	6e-07	-0.041	0.008
rs78973156	chr2	14535472	C/T	0.95093	6e-07	-0.041	0.008
rs55649838	chr6	125850646	C/T	NA	6e-07	-0.021	0.004
rs174565	chr11	61591636	C/G	0.13069	6e-07	0.027	0.005
rs12469552	chr2	23923762	A/G	0.55312	6.2e-07	0.018	0.004
rs6969880	chr7	127472009	C/T	NA	6.2e-07	-0.018	0.004
rs59815685	chr15	47714368	C/T	0.52047	6.2e-07	-0.019	0.004
rs118134308	chr18	53290877	A/G	0.02877	6.4e-07	0.054	0.011
rs78294462	chr18	53301359	A/G	0.97111	6.4e-07	-0.054	0.011
rs1535	chr11	61597972	A/G	0.33049	6.5e-07	0.019	0.004
rs174592	chr11	61618608	A/G	0.35777	6.5e-07	0.019	0.004
rs281230	chr15	47719892	A/G	0.54037	6.5e-07	-0.018	0.004
rs3795944	chr2	23920545	A/G	0.55673	6.6e-07	0.018	0.004
rs1862900	chr2	23922315	A/C	0.44767	6.6e-07	-0.018	0.004
rs138391038	chr9	91222819	C/T	NA	6.6e-07	-0.118	0.024
rs199822987	chr18	53281682	D/I	0.97091	6.6e-07	-0.054	0.011
rs12479225	chr2	14493839	C/T	0.95164	6.7e-07	-0.041	0.008
rs3795943	chr2	23919630	C/G	0.55266	6.7e-07	0.018	0.004
rs1389631	chr6	125833748	G/T	NA	6.7e-07	-0.021	0.004
rs57678095	chr2	14457862	C/T	0.94914	6.8e-07	-0.041	0.008
rs3795942	chr2	23919375	C/T	0.55212	6.8e-07	0.018	0.004
rs11679039	chr2	23921565	A/C	0.55338	6.8e-07	0.018	0.004
rs112311990	chr18	53299332	C/T	0.02889	6.8e-07	0.054	0.011
rs75233515	chr2	14540139	G/T	0.04902	6.9e-07	0.041	0.008
rs174536	chr11	61551927	A/C	0.33033	6.9e-07	0.019	0.004
rs73208545	chr2	14463515	A/G	0.94922	7e-07	-0.041	0.008
rs12466745	chr2	23925980	C/T	0.44908	7e-07	-0.018	0.004
rs7785050	chr7	127450559	A/G	NA	7e-07	0.018	0.004
rs2059476	chr15	47717913	A/G	0.46036	7e-07	0.018	0.004
rs11585055	chr1	159777848	A/G	0.03731	7.1e-07	0.048	0.01
rs174537	chr11	61552680	G/T	0.32789	7.1e-07	0.019	0.004
rs75828199	chr18	53346739	A/C	0.97127	7.1e-07	-0.055	0.011
rs79733559	chr2	14491074	C/T	0.95162	7.2e-07	-0.041	0.008
rs2402870	chr7	127438463	C/G	NA	7.2e-07	0.018	0.004
rs174570	chr11	61597212	C/T	0.1314	7.2e-07	0.026	0.005
rs17527346	chr18	53297991	C/T	0.97123	7.2e-07	-0.054	0.011
rs12464153	chr2	14500434	A/G	0.04838	7.3e-07	0.041	0.008
rs77310738	chr2	14491320	A/G	0.95162	7.4e-07	-0.041	0.008
rs2222070	chr2	14491354	G/T	0.95162	7.4e-07	-0.041	0.008
rs145266692	chr2	14502969	C/T	0.04842	7.4e-07	0.041	0.008
rs78011611	chr2	14540140	C/T	0.04905	7.4e-07	0.041	0.008
rs918814	chr2	23948466	A/C	0.58806	7.4e-07	0.018	0.004
rs1494136	chr6	125837811	C/T	NA	7.4e-07	0.021	0.004
rs2016786	chr7	127392859	C/T	NA	7.4e-07	0.018	0.004
rs12466821	chr2	14494149	A/G	0.95155	7.5e-07	-0.041	0.008
rs12476673	chr2	14497055	A/T	0.04838	7.5e-07	0.041	0.008
rs4338936	chr2	14497258	A/G	0.04838	7.5e-07	0.041	0.008
rs12466399	chr2	14498880	A/G	0.95162	7.5e-07	-0.041	0.008
rs79682682	chr2	14499480	C/T	0.04838	7.5e-07	0.041	0.008
rs77953039	chr2	14499940	A/G	0.95162	7.5e-07	-0.041	0.008
rs77654665	chr2	14501038	A/T	0.95162	7.5e-07	-0.041	0.008
rs74552780	chr2	14503588	C/T	0.04839	7.5e-07	0.041	0.008
rs16861679	chr2	14509148	C/T	0.9514	7.5e-07	-0.041	0.008
rs3795946	chr2	23920646	C/G	0.4473	7.5e-07	-0.018	0.004
rs6756280	chr2	23921055	A/G	0.5528	7.5e-07	0.018	0.004
rs1389632	chr6	125834513	A/G	NA	7.5e-07	0.021	0.004
rs2132662	chr15	47719557	A/G	0.46075	7.5e-07	0.018	0.004
rs17507628	chr2	23921287	C/T	0.44695	7.6e-07	-0.018	0.004
rs281226	chr15	47717437	A/G	0.53999	7.6e-07	-0.018	0.004
rs56167035	chr15	47717516	A/G	0.46034	7.6e-07	0.018	0.004
rs79476595	chr18	53333913	A/G	0.02875	7.6e-07	0.054	0.011
rs4665238	chr2	23942446	A/C	0.4122	7.7e-07	-0.018	0.004
rs174533	chr11	61549025	A/G	0.67175	7.7e-07	-0.019	0.004
rs174554	chr11	61579463	A/G	0.3253	7.7e-07	0.019	0.004
rs76888488	chr18	53311001	A/G	0.02876	7.8e-07	0.054	0.011
rs79140563:G	chr2	14505084	A/G	0.04838	7.9e-07	0.041	0.008
rs57860603	chr2	161168747	A/G	0.80684	7.9e-07	-0.023	0.005
rs7799882	chr7	127429287	C/G	NA	7.9e-07	-0.018	0.004
rs35940771	chr7	127430974	G/T	NA	7.9e-07	0.018	0.004
rs281238	chr15	47724272	C/T	0.45302	7.9e-07	0.018	0.004
rs3216901	chrX	25023469	D/I	NA	7.9e-07	0.017	0.003
rs12464020	chr2	14493940	G/T	0.95168	8e-07	-0.041	0.008
rs12466820	chr2	14494142	A/G	0.95168	8e-07	-0.041	0.008
rs11683876	chr2	23921170	A/G	0.44722	8e-07	-0.018	0.004
rs4665634	chr2	23928317	A/G	0.55286	8e-07	0.018	0.004
rs7761334	chr6	125842040	A/G	NA	8e-07	-0.021	0.004
rs558458072	chr7	127461771	D/I	NA	8e-07	0.018	0.004
rs6432615	chr2	161281524	C/T	0.80242	8.1e-07	-0.023	0.005
rs7742828	chr6	125841811	C/T	NA	8.1e-07	-0.021	0.004
rs5792235	chr11	61596323	D/I	0.67074	8.1e-07	-0.019	0.004
rs10251548	chr7	127445594	A/G	NA	8.2e-07	-0.018	0.004
rs281232	chr15	47720498	C/G	0.53951	8.2e-07	-0.018	0.004
rs6718526	chr2	161214175	C/T	0.19496	8.3e-07	0.023	0.005
rs2308071	chr7	127444155	D/I	NA	8.3e-07	0.018	0.004
rs102274	chr11	61557826	C/T	0.67267	8.3e-07	-0.019	0.004
rs56148710	chr2	23921141	D/I	0.55513	8.4e-07	0.018	0.004
rs73188937	chr3	179000085	A/G	0.09657	8.4e-07	-0.031	0.006
rs6935018	chr6	125839653	C/T	NA	8.4e-07	-0.021	0.004
rs72967754	chr6	125858311	C/T	NA	8.4e-07	0.023	0.005
rs2113422	chr2	23939007	A/G	0.58809	8.5e-07	0.018	0.004
rs76575974	chr2	14491927	A/G	0.04834	8.6e-07	0.041	0.008
rs174600	chr11	61622227	C/T	0.68909	8.6e-07	-0.019	0.004
rs78623661	chr2	14500680	A/G	0.04834	8.7e-07	0.041	0.008
rs2890472	chr2	14521785	A/T	0.95155	8.7e-07	-0.041	0.008
rs712712	chr7	127331814	A/G	NA	8.7e-07	0.018	0.004
rs4417691	chr2	14497590	A/G	0.95166	8.8e-07	-0.041	0.008
rs1158038	chr2	14522263	C/T	0.04845	8.8e-07	0.041	0.008
rs2113423	chr2	23942287	C/T	0.58782	8.8e-07	0.018	0.004
rs979632:G	chr15	47716079	A/G	0.53989	8.8e-07	-0.018	0.004
rs75812193	chr2	14486341	A/G	0.95167	8.9e-07	-0.041	0.008
rs79422946	chr2	14495507	C/T	0.04833	8.9e-07	0.041	0.008
rs76260680	chr2	14496088	A/T	0.95167	8.9e-07	-0.041	0.008
rs142892994	chr2	14499680	C/T	0.95166	8.9e-07	-0.041	0.008
rs78199243	chr2	14505714	C/T	0.04857	8.9e-07	0.041	0.008
rs2081302	chr2	23945355	A/C	0.58816	8.9e-07	0.018	0.004
rs35473591	chr11	61586328	D/I	0.32763	8.9e-07	0.019	0.004
rs76315909	chr2	14487785	A/G	0.95167	9e-07	-0.041	0.008
rs72967758	chr6	125861677	A/G	NA	9.1e-07	0.023	0.005
rs281222	chr15	47715996	A/G	0.54004	9.1e-07	-0.018	0.004
rs556201469	chr2	14489958	D/I	0.04879	9.2e-07	0.041	0.008
rs140872104	chr2	14502864	A/G	0.95166	9.2e-07	-0.041	0.008
rs2119452	chr7	127317419	A/T	NA	9.2e-07	0.018	0.004
rs281228	chr15	47718090	A/C	0.46073	9.2e-07	0.018	0.004
rs12083595	chr1	159784357	A/G	0.0597	9.3e-07	0.038	0.008
rs560814518	chr15	46001513	D/I	0.05123	9.3e-07	0.049	0.01
rs79430756	chr2	14492467	A/G	0.95168	9.4e-07	-0.041	0.008
rs1029927	chr7	127489607	A/C	NA	9.4e-07	-0.018	0.004
rs174566	chr11	61592362	A/G	0.3322	9.4e-07	0.019	0.004
rs1515936	chr2	14513904	A/G	0.04844	9.5e-07	0.041	0.008
rs77399563	chr2	14513967	A/C	0.04844	9.5e-07	0.041	0.008
rs115933925	chr2	106181101	C/T	0.0176	9.5e-07	0.072	0.015
rs36181544	chr15	47714290	D/I	0.54238	9.5e-07	-0.018	0.004
rs35181178	chr15	47724695	D/I	0.4584	9.5e-07	0.018	0.004
rs1692778	chr15	47724781	C/G	0.4606	9.5e-07	0.018	0.004
rs200891606	chr2	14500897	D/I	0.95132	9.6e-07	-0.041	0.008
rs80168100	chr2	14512027	A/G	0.04845	9.6e-07	0.041	0.008
rs7581989	chr2	23933132	C/T	0.44946	9.6e-07	-0.018	0.004
rs77912391	chr2	14508717	G/T	0.95155	9.7e-07	-0.041	0.008
rs116712017	chr2	14510504	A/G	0.04845	9.7e-07	0.041	0.008
rs77558593	chr2	14513153	A/G	0.95133	9.7e-07	-0.041	0.008
rs1961691	chr6	125837410	G/T	NA	9.7e-07	-0.021	0.004
rs759843	chr7	127345992	A/G	NA	9.7e-07	0.018	0.004
rs77541999	chr2	14531119	C/T	0.04876	9.8e-07	0.041	0.008
rs3779530	chr7	127486390	C/T	NA	9.8e-07	0.018	0.004
rs281239	chr15	47724476	C/G	0.46053	9.8e-07	0.018	0.004
rs712716	chr7	127333279	A/G	NA	9.9e-07	-0.018	0.004
rs281237	chr15	47723857	C/G	0.53935	9.9e-07	-0.018	0.004
rs149124155	chr2	14465842	D/I	0.04905	1e-06	0.041	0.008
rs77539160	chr2	14482639	A/G	0.95165	1e-06	-0.041	0.008
rs77292013	chr2	14505193	A/G	0.95163	1e-06	-0.041	0.008
rs75447480	chr2	14509684	A/G	0.95144	1e-06	-0.041	0.008
rs78935395:G	chr2	14530719	C/G	0.04877	1e-06	0.041	0.008
rs4145974	chr2	14532983	G/T	0.04881	1e-06	0.041	0.008
rs76899741	chr2	14541734	D/I	0.95079	1e-06	-0.04	0.008
rs2402866	chr7	127294107	C/T	NA	1e-06	-0.018	0.004
rs3808112	chr7	127295676	G/T	NA	1e-06	-0.018	0.004
rs16885524	chr7	127296977	A/T	NA	1e-06	0.018	0.004
rs3808107	chr7	127301430	A/G	NA	1e-06	0.018	0.004
rs11976841	chr7	127311689	A/C	NA	1e-06	-0.018	0.004
rs11976946	chr7	127311891	C/G	NA	1e-06	-0.018	0.004
rs917832	chr7	127481278	A/G	NA	1e-06	-0.018	0.004
rs3779529	chr7	127486662	A/G	NA	1e-06	-0.018	0.004
rs3757763	chr7	127596408	A/G	NA	1e-06	-0.019	0.004
rs3834458	chr11	61594921	D/I	0.67289	1e-06	-0.019	0.004
rs174598	chr11	61621194	A/G	0.69142	1e-06	-0.019	0.004
rs12595418	chr15	47721515	G/T	0.46093	1e-06	0.018	0.004
rs281235	chr15	47722269	A/T	0.53944	1e-06	-0.018	0.004
rs1390873	chr15	47722656	C/T	0.46092	1e-06	0.018	0.004
rs281236	chr15	47723113	A/G	0.54002	1e-06	-0.018	0.004
rs11590202	chr1	159789662	A/G	0.93987	1.1e-06	-0.038	0.008
rs148244760	chr2	14479621	C/G	0.04837	1.1e-06	0.041	0.008
rs77129071	chr2	14484136	A/C	0.95165	1.1e-06	-0.041	0.008
rs74399676	chr2	14503712	G/T	0.04775	1.1e-06	0.041	0.008
rs6748735:T	chr2	14504381	G/T	0.04865	1.1e-06	0.041	0.008
rs12464596	chr2	14525844	A/C	0.04853	1.1e-06	0.041	0.008
rs9401830	chr6	125836047	C/T	NA	1.1e-06	-0.021	0.004
rs2043982	chr7	127303672	C/T	NA	1.1e-06	0.018	0.004
rs3808106	chr7	127307412	C/T	NA	1.1e-06	-0.018	0.004
rs2402867	chr7	127315018	A/G	NA	1.1e-06	-0.018	0.004
rs73234880	chr7	127330584	C/T	NA	1.1e-06	-0.018	0.004
rs35176520	chr7	127331901	C/T	NA	1.1e-06	0.018	0.004
rs73234882	chr7	127333591	A/T	NA	1.1e-06	0.018	0.004
rs1881084	chr7	127344680	A/G	NA	1.1e-06	-0.018	0.004
rs4731378	chr7	127383990	C/T	NA	1.1e-06	-0.018	0.004
rs141450	chr7	127452420	C/G	NA	1.1e-06	0.018	0.004
rs325444	chr7	127460455	C/T	NA	1.1e-06	0.018	0.004
rs325445	chr7	127461467	A/C	NA	1.1e-06	0.018	0.004
rs325446	chr7	127464386	A/G	NA	1.1e-06	0.018	0.004
rs325451	chr7	127475188	C/T	NA	1.1e-06	-0.018	0.004
rs1860934	chr7	127481759	G/T	NA	1.1e-06	0.018	0.004
rs10251423	chr7	127482600	C/G	NA	1.1e-06	0.018	0.004
rs776647221	chr8	103522946	C/T	NA	1.1e-06	-0.277	0.057
rs174564	chr11	61588305	A/G	0.33159	1.1e-06	0.019	0.004
rs174568	chr11	61593816	C/T	0.32584	1.1e-06	0.019	0.004
rs97384	chr11	61624181	C/T	0.37005	1.1e-06	0.019	0.004
rs62648248	chr13	75384476	C/T	0.83897	1.1e-06	0.029	0.006
rs142259178	chr18	53423307	C/T	0.97232	1.1e-06	-0.057	0.012
rs4058343	chrX	24751527	C/G	NA	1.1e-06	0.016	0.003
rs11586456	chr1	159779629	G/T	0.96311	1.2e-06	-0.047	0.01
rs11585210	chr1	159782291	A/T	0.9632	1.2e-06	-0.047	0.01
rs75029417	chr2	14471142	A/G	0.04918	1.2e-06	0.04	0.008
rs77854338	chr2	14474090	A/G	0.95163	1.2e-06	-0.04	0.008
rs200467706	chr2	14495039	D/I	0.04762	1.2e-06	0.041	0.008
rs74644091	chr2	14515753	C/T	0.04834	1.2e-06	0.041	0.008
rs375298626	chr2	14521300	C/T	0.95094	1.2e-06	-0.04	0.008
rs76830235	chr2	14543473	A/G	0.0489	1.2e-06	0.04	0.008
rs76264655	chr2	14548010	C/T	0.04899	1.2e-06	0.04	0.008
rs4555304	chr2	23910155	G/T	0.51376	1.2e-06	0.018	0.004
rs34307906	chr2	58124482	C/T	0.97107	1.2e-06	-0.054	0.011
rs72967753	chr6	125857638	A/C	NA	1.2e-06	0.023	0.005
rs972088	chr7	127322989	A/G	NA	1.2e-06	0.018	0.004
rs972089	chr7	127323067	A/G	NA	1.2e-06	0.018	0.004
rs972090	chr7	127323121	C/T	NA	1.2e-06	0.018	0.004
rs55694225	chr7	127330744	A/G	NA	1.2e-06	0.018	0.004
rs325447	chr7	127466608	A/C	NA	1.2e-06	-0.018	0.004
rs174601	chr11	61623140	C/T	0.36101	1.2e-06	0.018	0.004
rs6071033	chr20	37302580	C/G	0.57768	1.2e-06	0.019	0.004
rs11914012	chr22	34283710	A/G	0.23033	1.2e-06	-0.021	0.004
rs761348154	chr1	159788081	D/I	0.06301	1.3e-06	0.038	0.008
rs79243222	chr2	14482070	A/G	0.95168	1.3e-06	-0.04	0.008
rs62133823:G	chr2	14490140	C/G	0.04877	1.3e-06	0.04	0.008
rs531948635	chr2	23943864	D/I	0.59104	1.3e-06	0.018	0.004
rs115428156	chr2	106178816	G/T	0.01669	1.3e-06	0.073	0.015
rs6467145	chr7	127382265	A/G	NA	1.3e-06	0.018	0.004
rs325440	chr7	127447499	A/T	NA	1.3e-06	-0.018	0.004
rs99780	chr11	61596633	C/T	0.33311	1.3e-06	0.019	0.004
rs174599	chr11	61621556	C/G	0.63992	1.3e-06	-0.018	0.004
rs34661292	chr2	57943233	C/G	0.97141	1.4e-06	-0.056	0.012
rs11411082	chr6	125839704	D/I	NA	1.4e-06	0.021	0.004
rs2141259	chr7	127286897	A/G	NA	1.4e-06	0.018	0.004
rs741599	chr7	127339415	G/T	NA	1.4e-06	-0.018	0.004
rs35018091	chr7	127413167	D/I	NA	1.4e-06	-0.018	0.004
rs325442	chr7	127457228	A/G	NA	1.4e-06	-0.018	0.004
rs565293580	chr9	8595174	G/T	NA	1.4e-06	-0.276	0.057
rs57870402	chr10	91736921	D/I	0.45632	1.4e-06	-0.018	0.004
rs4775684	chr15	47715226	A/G	0.53909	1.4e-06	-0.018	0.004
rs7887866	chrX	24932893	C/G	NA	1.4e-06	0.016	0.003
rs76868096	chr2	14472616	A/G	0.95164	1.5e-06	-0.04	0.008
rs555108680	chr2	14537314	D/I	0.04791	1.5e-06	0.041	0.008
rs2119453	chr7	127286435	A/T	NA	1.5e-06	-0.018	0.004
rs4731376	chr7	127287914	C/T	NA	1.5e-06	0.018	0.004
rs918793	chr7	127361269	A/G	NA	1.5e-06	-0.018	0.004
rs6961381	chr7	127370048	G/T	NA	1.5e-06	0.018	0.004
rs174535	chr11	61551356	C/T	0.66699	1.5e-06	-0.018	0.004
rs174567	chr11	61593005	A/G	0.33343	1.5e-06	0.018	0.004
rs174594	chr11	61619829	A/C	0.36782	1.5e-06	0.018	0.004
rs5944690	chrX	24873722	C/T	NA	1.5e-06	-0.015	0.003
rs137958292	chr2	14459254	A/T	0.95083	1.6e-06	-0.04	0.008
rs541574458	chr2	14519313	D/I	0.04849	1.6e-06	0.04	0.008
rs368325163	chr2	14521347	A/C	0.04885	1.6e-06	0.04	0.008
rs72947165:T	chr2	58170570	G/T	0.05676	1.6e-06	0.039	0.008
rs72967755	chr6	125860726	C/G	NA	1.6e-06	0.022	0.005
rs56306023	chr7	127291187	C/T	NA	1.6e-06	0.018	0.004
rs3808097	chr7	127360225	A/C	NA	1.6e-06	-0.018	0.004
rs3808095	chr7	127364960	A/G	NA	1.6e-06	0.018	0.004
rs4301626	chr1	159785370	C/T	0.93868	1.7e-06	-0.037	0.008
rs147292945	chr2	14526653	D/I	0.95113	1.7e-06	-0.04	0.008
rs62245163	chr3	72160220	C/T	0.84637	1.7e-06	0.024	0.005
rs17009402	chr3	72162934	G/T	0.15331	1.7e-06	-0.024	0.005
rs13236900	chr7	127350196	A/G	NA	1.7e-06	-0.018	0.004
rs35121681	chr7	127355371	A/G	NA	1.7e-06	-0.018	0.004
rs80059781	chr8	2692051	A/G	NA	1.7e-06	0.108	0.023
rs75575253	chr2	14514940	D/I	0.95152	1.8e-06	-0.04	0.008
rs6650796	chr2	23924780	C/T	0.49249	1.8e-06	-0.018	0.004
rs60400069	chr2	161258649	D/I	0.80599	1.8e-06	-0.022	0.005
rs5887350	chr7	127307918	D/I	NA	1.8e-06	-0.018	0.004
rs5887351	chr7	127318610	D/I	NA	1.8e-06	0.018	0.004
rs4731380	chr7	127415303	G/T	NA	1.8e-06	0.018	0.004
rs4731381	chr7	127415304	C/T	NA	1.8e-06	0.018	0.004
rs17009384	chr3	72142531	A/G	0.83605	1.9e-06	0.023	0.005
rs62245162	chr3	72158748	A/T	0.15309	1.9e-06	-0.024	0.005
rs7629161	chr3	72161550	C/T	0.15425	1.9e-06	-0.024	0.005
rs573007103	chr6	161615476	D/I	NA	1.9e-06	-0.02	0.004
rs57260966	chr7	127420633	D/I	NA	1.9e-06	-0.018	0.004
rs566819550	chr7	127620470	G/T	NA	1.9e-06	0.018	0.004
rs533971551	chr7	127620471	A/C	NA	1.9e-06	-0.018	0.004
rs11573460	chrX	24906919	C/T	NA	1.9e-06	0.015	0.003
rs2501344	chr1	159793915	G/T	0.96183	2e-06	-0.046	0.01
rs6650797	chr2	23924966	G/T	0.50581	2e-06	0.018	0.004
rs10185744	chr2	161296249	A/G	0.22011	2e-06	0.021	0.004
rs61512317	chr3	72166773	C/T	0.15386	2e-06	-0.024	0.005
rs13237048	chr7	127364198	C/T	NA	2e-06	-0.018	0.004
rs174576	chr11	61603510	A/C	0.66389	2e-06	-0.018	0.004
rs174577	chr11	61604814	A/C	0.66352	2e-06	-0.018	0.004
rs4970760	chr1	109985439	A/G	0.71138	2.1e-06	-0.037	0.008
rs11587247	chr1	159778611	G/T	0.03653	2.1e-06	0.047	0.01
rs11892457	chr2	161300667	A/G	0.18281	2.1e-06	0.022	0.005
rs11972774	chr7	127347733	C/G	NA	2.1e-06	-0.018	0.004
rs1193331	chr7	127606281	A/C	NA	2.1e-06	-0.018	0.004
rs174529	chr11	61543961	C/T	0.64265	2.2e-06	-0.018	0.004
rs174530	chr11	61546592	A/G	0.35283	2.2e-06	0.018	0.004
rs35902843	chr21	34743429	D/I	0.19887	2.2e-06	0.024	0.005
rs11912405	chr22	34284664	C/T	0.22977	2.2e-06	-0.021	0.004
rs73206641	chrX	27409225	A/G	NA	2.2e-06	0.066	0.014
rs16861583	chr2	14449447	A/G	0.95096	2.3e-06	-0.039	0.008
rs145630405	chr2	14450782	D/I	0.95057	2.3e-06	-0.04	0.008
rs12621603	chr2	14450990	A/G	0.05008	2.3e-06	0.039	0.008
rs145722691	chr2	19024156	C/T	0.00737	2.3e-06	0.119	0.025
rs34875782	chr6	125824716	D/I	NA	2.3e-06	-0.022	0.005
rs77760853	chr6	157108630	A/T	NA	2.3e-06	0.035	0.007
rs166835	chr15	47716037	C/T	0.55583	2.3e-06	-0.017	0.004
rs72242754	chr1	159790560	D/I	0.95984	2.4e-06	-0.045	0.009
rs12619257	chr2	14443565	A/G	0.04901	2.4e-06	0.039	0.008
rs78527788	chr2	14444035	A/C	0.951	2.4e-06	-0.039	0.008
rs767732509	chr2	14449550	D/I	0.05038	2.4e-06	0.039	0.008
rs72969008	chr2	161123335	A/G	0.81523	2.4e-06	-0.022	0.005
rs4026493	chr3	53832333	D/I	0.15289	2.4e-06	0.025	0.005
rs4933556	chr10	91896999	C/T	0.49402	2.4e-06	0.017	0.004
rs181037150	chr14	60540243	A/G	0.99701	2.4e-06	0.171	0.036
rs549417525	chr1	86358119	C/T	0.9979	2.5e-06	-0.237	0.05
rs12077947	chr1	159780714	A/C	0.03741	2.5e-06	0.046	0.01
rs16861609	chr2	14462236	C/T	0.95093	2.5e-06	-0.039	0.008
rs6710938	chr2	161333872	A/C	0.23264	2.5e-06	0.02	0.004
rs80203386	chr3	72151913	C/T	0.82788	2.5e-06	0.023	0.005
rs71313521	chr3	98760828	C/T	0.03141	2.5e-06	0.051	0.011
rs3837142	chr7	127375304	D/I	NA	2.5e-06	0.018	0.004
rs281223	chr15	47716002	C/G	0.55494	2.5e-06	-0.017	0.004
rs4531211	chrX	24749238	A/G	NA	2.5e-06	-0.015	0.003
rs3764770	chrX	24766651	A/G	NA	2.5e-06	-0.015	0.003
rs10284205	chrX	24926015	C/T	NA	2.5e-06	0.015	0.003
rs16861555	chr2	14437061	G/T	0.95096	2.6e-06	-0.039	0.008
rs78519095	chr2	14442075	A/T	0.951	2.6e-06	-0.039	0.008
rs74518609	chr2	14449882	C/T	0.95097	2.6e-06	-0.039	0.008
rs10929981	chr2	161233795	C/T	0.80355	2.6e-06	-0.022	0.005
rs1342676	chr13	53927504	C/T	0.1226	2.6e-06	0.027	0.006
rs55819147	chr22	34288512	C/T	0.23025	2.6e-06	-0.021	0.004
rs9615252	chr22	48396897	A/G	0.58027	2.6e-06	0.017	0.004
rs73206631	chrX	27380839	A/G	NA	2.6e-06	0.055	0.012
rs76307775	chr2	14448455	A/G	0.05006	2.7e-06	0.039	0.008
rs16861581	chr2	14449217	C/G	0.05006	2.7e-06	0.039	0.008
rs16861615	chr2	14463821	A/G	0.05007	2.7e-06	0.039	0.008
rs4273981	chrX	24749859	A/G	NA	2.7e-06	0.015	0.003
rs200225495	chr1	163196583	D/I	0.99149	2.8e-06	0.116	0.025
rs80259123	chr2	14449161	C/T	0.05007	2.8e-06	0.039	0.008
rs79204149	chr2	14563663	C/T	0.05109	2.8e-06	0.038	0.008
rs8099067	chr18	71152262	A/C	0.41897	2.8e-06	0.017	0.004
rs200469285	chr21	21950272	D/I	0.98294	2.8e-06	-0.078	0.017
rs78228389	chr1	159783225	A/G	0.9637	2.9e-06	-0.046	0.01
rs80199975	chr2	14441618	C/G	0.04608	2.9e-06	0.04	0.009
rs79280405	chr2	14461813	C/T	0.04902	2.9e-06	0.039	0.008
rs341683	chr8	2726198	A/G	NA	2.9e-06	-0.082	0.018
rs13277822	chr8	87780421	A/G	NA	2.9e-06	0.215	0.046
rs17747599	chr22	34287350	C/T	0.76974	2.9e-06	0.02	0.004
rs73206640	chrX	27407218	A/G	NA	2.9e-06	-0.056	0.012
rs12621607	chr2	14450805	C/T	0.94995	3e-06	-0.039	0.008
rs9375400	chr6	125847454	A/G	NA	3e-06	-0.019	0.004
rs67806326	chr15	98278493	D/I	0.22931	3e-06	-0.022	0.005
rs575408255	chr16	79368511	A/G	0.00151	3e-06	0.247	0.053
rs149907692	chrX	24728235	D/I	NA	3e-06	-0.015	0.003
rs5986710	chrX	24866912	C/G	NA	3e-06	0.015	0.003
rs58421301	chr2	106464566	C/T	0.97966	3.1e-06	-0.06	0.013
rs61207319	chr5	113019603	C/T	NA	3.1e-06	0.078	0.017
rs102275	chr11	61557803	C/T	0.66265	3.1e-06	-0.018	0.004
rs174578	chr11	61605499	A/T	0.66411	3.1e-06	-0.018	0.004
rs139916933	chr13	57031858	D/I	0.52221	3.1e-06	-0.019	0.004
rs67950419	chrX	25022104	D/I	NA	3.1e-06	-0.017	0.004
rs76603630	chr1	159789263	A/C	0.03798	3.2e-06	0.045	0.01
rs16861553	chr2	14434557	A/G	0.04903	3.2e-06	0.039	0.008
rs1154986	chr2	14438532	A/G	0.95103	3.2e-06	-0.039	0.008
rs152473	chr5	107102882	A/G	NA	3.2e-06	-0.04	0.009
rs184126802	chr6	14677932	C/T	NA	3.2e-06	0.095	0.02
rs9401831	chr6	125845736	C/T	NA	3.2e-06	0.019	0.004
rs12209184	chr6	161607652	A/G	NA	3.2e-06	0.017	0.004
rs34341378	chr13	74994547	A/T	0.21404	3.2e-06	0.021	0.004
rs1156858	chr2	14432676	C/G	0.049	3.3e-06	0.039	0.008
rs16861559	chr2	14439780	A/T	0.95102	3.3e-06	-0.039	0.008
rs1192073	chr6	62489711	C/T	NA	3.3e-06	0.017	0.004
rs1192074	chr6	62489821	A/T	NA	3.3e-06	0.017	0.004
rs1201494	chr6	62489883	A/G	NA	3.3e-06	-0.017	0.004
rs146629011	chr6	118690751	A/T	NA	3.3e-06	0.074	0.016
rs4895769	chr6	125848717	G/T	NA	3.3e-06	-0.02	0.004
rs139891189	chr2	14437495	D/I	0.04922	3.4e-06	0.039	0.008
rs3778224	chr6	161608089	C/T	NA	3.4e-06	0.017	0.004
rs929313	chrX	24747149	A/C	NA	3.4e-06	0.015	0.003
rs5944708	chrX	25000842	C/T	NA	3.4e-06	0.015	0.003
rs75217204	chr2	14434490	C/T	0.04903	3.5e-06	0.039	0.008
rs73771135	chr6	125866017	C/G	NA	3.5e-06	0.021	0.004
rs34451309	chrX	24709616	D/I	NA	3.5e-06	0.015	0.003
rs12624168	chr2	14459244	A/T	0.04805	3.6e-06	0.039	0.009
rs79334237	chr2	14440131	C/G	0.04897	3.7e-06	0.039	0.008
rs16861564	chr2	14441090	A/C	0.04901	3.7e-06	0.039	0.008
rs79559491	chr2	14430584	G/T	0.95062	3.8e-06	-0.038	0.008
rs71418413	chr2	58182471	A/T	0.94583	3.8e-06	-0.038	0.008
rs57354217	chr3	72157236	A/G	0.84497	3.8e-06	0.023	0.005
rs12878433	chr14	33309939	A/C	0.47458	3.8e-06	-0.018	0.004
rs17031867	chr2	106468480	A/T	0.97969	3.9e-06	-0.059	0.013
rs62262139	chr3	50022049	A/G	0.47499	3.9e-06	0.017	0.004
rs148580954	chr5	113017608	A/G	NA	3.9e-06	-0.078	0.017
rs11320420	chr11	61542007	D/I	0.66743	3.9e-06	-0.018	0.004
rs536980509	chr1	68270505	A/G	0.99883	4e-06	0.303	0.066
rs17151639	chr7	127637816	A/G	NA	4e-06	0.019	0.004
rs558458584	chr12	129501321	G/T	0.9979	4e-06	0.201	0.044
rs11627122	chr14	64906591	A/G	0.34893	4e-06	0.018	0.004
rs73204357	chrX	27239273	C/T	NA	4e-06	0.053	0.012
rs3769499	chr2	106481445	A/G	0.97935	4.1e-06	-0.059	0.013
rs742782	chr6	62398865	A/G	NA	4.1e-06	-0.017	0.004
rs9388434	chr6	125842864	C/T	NA	4.1e-06	-0.019	0.004
rs35018085	chr18	53285984	D/I	0.29605	4.1e-06	0.02	0.004
rs78791719	chr2	14560155	A/G	0.05097	4.2e-06	0.038	0.008
rs147428043	chr5	132684480	C/T	NA	4.2e-06	0.11	0.024
rs11334816	chr7	127314964	D/I	NA	4.2e-06	-0.017	0.004
rs769218754	chr13	94383886	A/T	0.00123	4.2e-06	-0.275	0.06
rs781688738	chr13	94389126	A/G	0.00128	4.2e-06	-0.268	0.058
rs79702999	chr2	14554294	A/C	0.051	4.3e-06	0.037	0.008
rs182600837	chr7	53619976	C/T	NA	4.3e-06	0.082	0.018
rs181985913	chr14	60512240	A/G	0.99697	4.3e-06	0.165	0.036
rs73206615	chrX	27352578	C/T	NA	4.3e-06	0.052	0.011
rs112398480	chr6	149486175	C/T	NA	4.4e-06	-0.271	0.059
rs12954506	chr18	71139068	C/T	0.4187	4.4e-06	0.017	0.004
rs12954507	chr18	71139071	C/T	0.4187	4.4e-06	0.017	0.004
X:25181017:CT_C	chrX	25181018	D/I	NA	4.4e-06	0.017	0.004
rs74124721	chr1	159774583	A/G	0.03627	4.5e-06	0.046	0.01
rs150419488	chr4	56857109	A/T	0.99597	4.5e-06	0.142	0.031
rs698408	chr7	127345936	A/G	NA	4.5e-06	0.018	0.004
rs574585285	chr7	127636193	D/I	NA	4.5e-06	0.019	0.004
rs538839323	chr8	125622254	A/G	NA	4.5e-06	0.215	0.047
rs12622848	chr2	14401633	C/T	0.04978	4.6e-06	0.038	0.008
rs74694822	chr2	14553267	A/T	0.05097	4.6e-06	0.037	0.008
rs12464350	chr2	14557487	A/G	0.94899	4.6e-06	-0.037	0.008
rs62530718	chr9	8645544	A/C	NA	4.6e-06	-0.094	0.021
rs75781398	chr16	4886826	A/C	0.11453	4.6e-06	0.026	0.006
rs17511376	chr18	53135749	C/T	0.03636	4.6e-06	0.045	0.01
X:24940362	chrX	24940363	D/I	NA	4.6e-06	0.015	0.003
rs11584071	chr1	159772442	A/G	0.9636	4.7e-06	-0.046	0.01
rs4701637	chr5	15686344	A/T	0.45171	4.7e-06	-0.017	0.004
rs3798928	chr6	161609147	C/T	NA	4.7e-06	0.017	0.004
rs4665653	chr2	24251214	A/G	0.53649	4.8e-06	0.017	0.004
rs76961314	chr6	118667042	C/T	NA	4.8e-06	-0.073	0.016
rs4895767	chr6	125845390	C/T	NA	4.8e-06	-0.019	0.004
rs3798929	chr6	161609279	G/T	NA	4.8e-06	0.017	0.004
rs779760781	chr13	94425657	A/G	0.00123	4.8e-06	-0.273	0.06
rs143209885	chr2	19109839	A/G	0.99228	4.9e-06	-0.112	0.024
rs11549789	chr8	144689289	C/T	NA	4.9e-06	-0.035	0.008
rs35006265	chr16	80753346	D/I	0.44416	4.9e-06	-0.017	0.004
rs114588915	chr2	14411206	C/T	0.95071	5e-06	-0.038	0.008
rs74425725	chr5	113018214	A/G	NA	5e-06	-0.077	0.017
rs187255944:G	chr18	53465817	G/T	0.97052	5e-06	-0.051	0.011
rs78503744	chr2	14414306	C/T	0.04929	5.1e-06	0.038	0.008
rs11573513	chrX	24991286	C/T	NA	5.2e-06	-0.02	0.004
rs76594074	chr2	14420924	C/T	0.0493	5.3e-06	0.038	0.008
rs147470603	chr5	113047983	A/G	NA	5.3e-06	-0.075	0.017
rs141197811	chr5	132690956	A/G	NA	5.3e-06	-0.113	0.025
rs117283965	chr6	118674668	A/G	NA	5.3e-06	0.073	0.016
rs174528	chr11	61543499	C/T	0.63761	5.3e-06	-0.017	0.004
rs60949443	chr11	90930195	D/I	0.91997	5.3e-06	0.03	0.007
22:45266775	chr22	45266775	A/G	0.99855	5.3e-06	0.239	0.053
rs16861535	chr2	14409914	A/G	0.04931	5.4e-06	0.038	0.008
rs3835869	chr2	106504765	D/I	0.97912	5.4e-06	-0.059	0.013
rs2694110	chr3	54917056	G/T	0.55212	5.4e-06	-0.017	0.004
rs7774331	chr6	125832325	A/G	NA	5.4e-06	0.02	0.004
rs142505421	chr19	35746421	A/G	0.99315	5.4e-06	-0.12	0.026
rs4898283	chrX	26691153	C/T	NA	5.4e-06	-0.015	0.003
rs374942809	chr1	155195072	D/I	0.56394	5.5e-06	-0.017	0.004
rs11585323	chr1	159769735	A/G	0.96356	5.5e-06	-0.046	0.01
rs742781	chr6	62398854	A/G	NA	5.5e-06	0.017	0.004
rs3203	chr2	24252417	C/T	0.46355	5.6e-06	-0.017	0.004
rs174538	chr11	61560081	A/G	0.70308	5.6e-06	-0.018	0.004
rs174580	chr11	61606642	A/G	0.33792	5.6e-06	0.017	0.004
rs73543727	chr11	90941160	A/G	0.92045	5.6e-06	0.031	0.007
rs532063505	chr19	17230785	A/G	0.00429	5.6e-06	0.137	0.03
rs11583814	chr1	159774407	C/T	0.96369	5.7e-06	-0.046	0.01
rs78629452	chr2	14425959	C/T	0.04929	5.7e-06	0.038	0.008
rs62144181	chr2	71492250	A/C	0.90363	5.7e-06	0.03	0.007
rs540080558	chr8	47975392	C/G	NA	5.7e-06	0.238	0.052
rs11820855	chr11	90922792	A/G	0.92064	5.7e-06	0.031	0.007
rs576187816	chr17	64935465	G/T	0.99186	5.7e-06	0.099	0.022
rs114159553	chr2	14418224	A/G	0.04929	5.8e-06	0.038	0.008
rs111608898	chr2	49099363	C/T	0.01347	5.8e-06	0.078	0.017
rs12655356	chr5	15685126	A/G	0.45193	5.8e-06	-0.017	0.004
rs370271350	chr2	14407625	D/I	0.05014	5.9e-06	0.038	0.008
rs142001026	chr2	14411146	A/C	0.95067	5.9e-06	-0.038	0.008
rs36120096	chr2	58242610	C/T	0.97741	5.9e-06	-0.056	0.012
rs17151668	chr7	127659290	A/G	NA	5.9e-06	-0.019	0.004
rs12999272	chr2	58243149	A/G	0.02257	6e-06	0.056	0.012
rs75582306	chr6	118707137	G/T	NA	6e-06	-0.073	0.016
rs12337286	chr9	27292474	C/T	NA	6e-06	-0.05	0.011
rs174534	chr11	61549458	A/G	0.3347	6e-06	0.017	0.004
rs142395346	chr11	90924034	D/I	0.92004	6e-06	0.03	0.007
rs58024311	chr11	90925565	G/T	0.07953	6e-06	-0.03	0.007
rs4385855	chr11	90925683	A/T	0.07953	6e-06	-0.03	0.007
rs57889386	chr2	14403302	G/T	0.04928	6.1e-06	0.038	0.008
rs75576774	chr2	14566932	D/I	0.94278	6.1e-06	-0.036	0.008
rs11707940	chr3	49363772	A/T	0.8015	6.1e-06	-0.021	0.005
rs35383235	chr3	50081315	D/I	0.53533	6.1e-06	-0.017	0.004
rs8178767	chr8	42042033	A/G	NA	6.1e-06	0.094	0.021
rs4933550	chr10	91849222	G/T	0.53062	6.1e-06	0.017	0.004
rs374335586	chr15	63596073	D/I	0.30552	6.1e-06	-0.02	0.004
rs11586788	chr1	159770178	C/T	0.03626	6.2e-06	0.046	0.01
rs76855785	chr2	14418370	C/T	0.04928	6.2e-06	0.038	0.008
rs76552889	chr2	14420196	C/T	0.95072	6.2e-06	-0.038	0.008
rs117552653	chr6	118711876	A/G	NA	6.2e-06	-0.073	0.016
rs75741722	chr6	118713729	A/C	NA	6.2e-06	0.073	0.016
rs79230350	chr2	14418774	C/T	0.95072	6.3e-06	-0.037	0.008
rs58187105	chr11	90928133	C/T	0.07952	6.3e-06	-0.03	0.007
rs74585657	chr11	90941212	A/G	0.07945	6.3e-06	-0.03	0.007
rs141625351	chr1	155133066	D/I	0.41201	6.4e-06	0.017	0.004
rs74554620	chr2	14364738	A/G	0.95278	6.4e-06	-0.039	0.009
rs1448982	chr2	14402004	A/T	0.04924	6.4e-06	0.037	0.008
rs13354004	chr5	112793482	A/G	NA	6.4e-06	-0.219	0.049
rs118153866	chr6	118755450	C/T	NA	6.4e-06	0.073	0.016
rs12532894	chr7	127609516	C/T	NA	6.4e-06	0.019	0.004
rs12001665	chr9	126964716	C/G	NA	6.4e-06	0.029	0.006
rs10707499	chr14	33276532	D/I	0.82691	6.4e-06	0.024	0.005
rs2215100	chrX	26695040	C/T	NA	6.4e-06	0.015	0.003
rs2333867	chrX	26707441	G/T	NA	6.4e-06	0.015	0.003
rs1411122	chr10	93352993	G/T	0.17157	6.5e-06	-0.022	0.005
rs142033175	chr11	90919820	C/T	0.07944	6.5e-06	-0.03	0.007
rs35269757:A	chr11	90920668	A/C	0.92056	6.5e-06	0.03	0.007
rs113851076	chr11	90935065	C/T	0.07954	6.5e-06	-0.03	0.007
rs11019322	chr11	90937259	A/C	0.92046	6.5e-06	0.03	0.007
rs11019323	chr11	90937290	C/T	0.07954	6.5e-06	-0.03	0.007
rs141836283	chr2	14407302	D/I	0.04936	6.6e-06	0.037	0.008
rs139566948	chr5	132710587	C/T	NA	6.6e-06	-0.104	0.023
rs144220842	chr6	118843380	A/G	NA	6.6e-06	0.076	0.017
rs11828875	chr11	90921017	A/G	0.92056	6.6e-06	0.03	0.007
rs2925757	chr2	161101169	A/G	0.18904	6.7e-06	0.021	0.005
rs35609447	chr5	107809368	D/I	NA	6.7e-06	0.017	0.004
rs7150454	chr14	68765658	A/G	0.20745	6.7e-06	-0.04	0.009
rs5986641	chrX	26706638	A/C	NA	6.7e-06	-0.014	0.003
rs17053352	chr6	125861936	C/T	NA	6.8e-06	0.02	0.004
rs11823059	chr11	90919069	C/T	0.0794	6.8e-06	-0.03	0.007
rs61429394	chr11	90933221	C/T	0.07943	6.8e-06	-0.03	0.007
rs140661904	chr15	46041594	A/T	0.04797	6.8e-06	0.042	0.009
rs12464027	chr2	14363313	C/T	0.06716	6.9e-06	0.032	0.007
rs79710318	chr11	90920330	C/T	0.9206	6.9e-06	0.03	0.007
rs4405268	chr11	90920521	A/C	0.9206	6.9e-06	0.03	0.007
rs55854553	chr11	90927717	C/T	0.92062	6.9e-06	0.03	0.007
rs73541836	chr11	90929087	A/G	0.92062	6.9e-06	0.03	0.007
rs73541902	chr11	90930670	G/T	0.92047	6.9e-06	0.03	0.007
rs11826600	chr11	90936674	A/G	0.9206	6.9e-06	0.03	0.007
rs11824543	chr11	90937113	A/T	0.0794	6.9e-06	-0.03	0.007
rs73543720	chr11	90938296	C/T	0.9206	6.9e-06	0.03	0.007
rs5943954	chrX	26701139	A/C	NA	6.9e-06	0.014	0.003
rs66697775	chr3	49999584	D/I	0.54191	7e-06	0.017	0.004
rs149445151	chr3	50022079	A/G	0.52477	7e-06	0.017	0.004
rs12680983	chr8	42104338	C/T	NA	7e-06	-0.082	0.018
rs174581	chr11	61606683	A/G	0.66214	7e-06	-0.017	0.004
rs11019318	chr11	90929442	A/G	0.92041	7e-06	0.03	0.007
rs11825068	chr11	90937408	A/G	0.07941	7e-06	-0.03	0.007
rs2878048	chrX	26704150	C/T	NA	7e-06	0.014	0.003
rs77373589	chr2	14416117	C/T	0.95078	7.1e-06	-0.037	0.008
rs147954600	chr5	142111859	C/T	NA	7.1e-06	0.036	0.008
rs7755780	chr6	62472647	C/T	NA	7.1e-06	-0.017	0.004
rs9342253	chr6	62472864	A/G	NA	7.1e-06	-0.017	0.004
rs7349838	chr6	62474748	C/G	NA	7.1e-06	-0.017	0.004
rs10487502	chr7	127600378	C/T	NA	7.1e-06	0.018	0.004
rs79335906	chr11	90918031	A/C	0.07958	7.1e-06	-0.03	0.007
rs73541818	chr11	90924196	A/T	0.92114	7.1e-06	0.03	0.007
rs77000769	chr11	90929455	A/C	0.92067	7.1e-06	0.03	0.007
rs7124339	chr11	90931925	A/G	0.0797	7.1e-06	-0.03	0.007
rs5986642	chrX	26712564	C/T	NA	7.1e-06	-0.014	0.003
rs5944574	chrX	26720940	A/G	NA	7.1e-06	0.014	0.003
rs80163181	chr2	14584037	G/T	0.95155	7.2e-06	-0.037	0.008
rs6923564	chr6	62402306	A/G	NA	7.2e-06	0.017	0.004
rs146995397	chr11	90922286	D/I	0.92051	7.2e-06	0.03	0.007
rs11821371	chr11	90926851	A/G	0.07934	7.2e-06	-0.03	0.007
rs79686568	chr11	114433039	A/G	0.52206	7.2e-06	0.022	0.005
rs67492414	chrX	123234734	D/I	NA	7.2e-06	0.017	0.004
rs4665244	chr2	24102691	A/G	0.62206	7.3e-06	0.017	0.004
rs7739893	chr6	62466812	C/G	NA	7.3e-06	0.017	0.004
rs74773713	chr11	90926999	A/G	0.92066	7.3e-06	0.03	0.007
rs76229150	chr11	90928847	C/G	0.07934	7.3e-06	-0.03	0.007
rs4970729	chr1	109979202	A/G	0.2911	7.4e-06	0.035	0.008
rs9362866	chr6	62477251	A/T	NA	7.4e-06	-0.017	0.004
rs78517734	chr11	114433037	C/G	0.52211	7.4e-06	0.022	0.005
rs73202977	chr2	14344611	C/T	0.94596	7.5e-06	-0.036	0.008
rs9444100	chr6	62401168	A/G	NA	7.5e-06	-0.017	0.004
rs113483074	chr8	76085919	C/T	NA	7.5e-06	0.053	0.012
rs79706945	chr11	90928172	G/T	0.07932	7.5e-06	-0.03	0.007
rs11824566	chr11	90933499	G/T	0.07936	7.5e-06	-0.03	0.007
rs7109668	chr11	90934611	C/T	0.92064	7.5e-06	0.03	0.007
rs80117204	chr11	90937696	C/G	0.07936	7.5e-06	-0.03	0.007
rs4898299	chrX	24755235	A/G	NA	7.5e-06	-0.014	0.003
rs16867617	chr5	15720106	C/T	0.65612	7.6e-06	0.018	0.004
rs1555167	chr6	62407067	G/T	NA	7.6e-06	0.017	0.004
rs6938276	chr6	62474097	A/G	NA	7.6e-06	-0.017	0.004
rs17704596	chr7	53768244	C/G	NA	7.6e-06	-0.067	0.015
rs35660964	chr7	127272820	A/G	NA	7.6e-06	-0.018	0.004
rs17151653	chr7	127645852	A/G	NA	7.6e-06	0.018	0.004
rs57668028	chr11	61591996	D/I	0.71013	7.6e-06	-0.018	0.004
rs11887239:A	chr2	14364994	A/C	0.95336	7.7e-06	-0.039	0.009
rs4688758	chr3	50028385	A/G	0.48823	7.7e-06	0.016	0.004
rs9351001	chr6	62409072	G/T	NA	7.7e-06	0.017	0.004
rs9359612	chr6	62411887	A/G	NA	7.7e-06	-0.017	0.004
rs9351030	chr6	62414951	C/T	NA	7.7e-06	0.017	0.004
rs9344513	chr6	62417654	A/G	NA	7.7e-06	-0.017	0.004
rs9344549	chr6	62421996	G/T	NA	7.7e-06	0.017	0.004
rs2000400	chr6	62423120	C/T	NA	7.7e-06	0.017	0.004
rs1938397	chr6	62475556	A/G	NA	7.7e-06	-0.017	0.004
rs6948605	chr7	127650884	C/G	NA	7.7e-06	-0.018	0.004
rs10944194	chr6	62426515	A/G	NA	7.8e-06	-0.017	0.004
rs9353831	chr6	62478157	G/T	NA	7.8e-06	-0.017	0.004
rs1362898	chr7	127656574	C/T	NA	7.8e-06	0.018	0.004
rs117954307	chr8	43421865	A/G	NA	7.8e-06	0.099	0.022
rs4246215	chr11	61564299	G/T	0.34105	7.8e-06	0.017	0.004
rs174583	chr11	61609750	C/T	0.33906	7.8e-06	0.017	0.004
rs74445492	chr2	14575866	A/G	0.0483	7.9e-06	0.037	0.008
rs79066791	chr2	14576832	C/T	0.9517	7.9e-06	-0.037	0.008
rs35719201	chr5	15693726	C/T	0.30878	7.9e-06	-0.018	0.004
rs4235554	chr5	15719769	A/G	0.3439	7.9e-06	-0.018	0.004
rs138235587	chr5	92866609	G/T	NA	7.9e-06	0.062	0.014
rs2295039	chr6	62410484	C/T	NA	7.9e-06	-0.017	0.004
rs72967751	chr6	125856485	C/T	NA	7.9e-06	0.02	0.004
rs2954223	chr8	3707631	A/T	NA	7.9e-06	0.018	0.004
rs2442565	chr8	6458003	A/G	NA	7.9e-06	-0.017	0.004
rs57950908	chr13	56979199	D/I	0.57676	7.9e-06	0.017	0.004
rs79828098	chr18	53511069	C/T	0.0205	7.9e-06	0.059	0.013
rs78763841	chr2	14583407	C/T	0.95147	8e-06	-0.037	0.008
rs114477700	chr5	105675112	C/T	NA	8e-06	0.04	0.009
rs1954653	chr6	62405172	A/T	NA	8e-06	-0.017	0.004
rs4502917	chr6	62482005	A/C	NA	8e-06	0.017	0.004
rs61152045	chr6	62482353	A/C	NA	8e-06	-0.017	0.004
rs9444960	chr6	62485766	C/T	NA	8e-06	0.017	0.004
rs139324105	chr10	92872951	A/T	0.00488	8e-06	0.136	0.03
rs77301361	chr11	90939228	A/G	0.92066	8e-06	0.03	0.007
rs76681315	chr11	90940415	A/G	0.07934	8e-06	-0.03	0.007
rs73543726	chr11	90941054	G/T	0.07934	8e-06	-0.03	0.007
rs117623486	chr17	71284360	C/T	0.01648	8e-06	0.072	0.016
rs16867615	chr5	15720075	A/G	0.344	8.1e-06	-0.018	0.004
rs7709102	chr5	15720451	C/G	0.64262	8.1e-06	0.017	0.004
rs9294311	chr6	62412153	C/T	NA	8.1e-06	0.017	0.004
rs9294314	chr6	62412521	A/G	NA	8.1e-06	0.017	0.004
rs2344110	chr6	62418839	A/T	NA	8.1e-06	0.017	0.004
rs1192063	chr6	62494375	A/C	NA	8.1e-06	-0.017	0.004
rs13331025	chr16	4914358	C/G	0.10911	8.1e-06	0.026	0.006
rs76200533	chr2	14592801	A/G	0.04813	8.2e-06	0.037	0.008
rs6713203	chr2	203636012	A/G	0.88176	8.2e-06	-0.026	0.006
rs34602350	chr5	15694148	D/I	0.76268	8.2e-06	0.019	0.004
rs183724126	chr5	112737818	C/T	NA	8.2e-06	0.217	0.049
rs9353832	chr6	62478163	A/T	NA	8.2e-06	-0.017	0.004
rs12280642	chr11	90919401	C/T	0.08085	8.2e-06	-0.03	0.007
rs11019316	chr11	90923459	C/G	0.08079	8.2e-06	-0.03	0.007
rs3935617	chr11	90925176	A/G	0.08079	8.2e-06	-0.03	0.007
rs143452536	chr14	25664776	A/G	0.00258	8.2e-06	0.194	0.044
rs143925516	chr15	46046889	C/T	0.04782	8.2e-06	0.042	0.009
rs185321340	chr16	79300980	A/T	0.99812	8.2e-06	-0.194	0.043
rs12233033	chr2	23898765	G/T	0.39394	8.3e-06	-0.017	0.004
rs6771316	chr3	72140532	A/G	0.84155	8.3e-06	0.022	0.005
rs141351286	chr5	162422096	C/T	NA	8.3e-06	-0.07	0.016
rs9362276	chr6	62425349	C/T	NA	8.3e-06	-0.017	0.004
rs12682618	chr8	5582600	A/C	NA	8.3e-06	-0.026	0.006
rs174584	chr11	61610750	A/G	0.66076	8.3e-06	-0.017	0.004
rs144093393	chr4	25808027	C/T	0.99811	8.4e-06	-0.216	0.049
rs1889905	chr6	62379724	G/T	NA	8.4e-06	-0.017	0.004
rs9342059	chr6	62425961	A/G	NA	8.4e-06	-0.017	0.004
rs1322082	chr6	62487756	C/T	NA	8.4e-06	-0.016	0.004
rs1322083	chr6	62487812	A/T	NA	8.4e-06	0.016	0.004
rs145551227	chr8	60933537	C/T	NA	8.4e-06	-0.108	0.024
rs745817761	chr11	90918268	D/I	0.92035	8.4e-06	0.03	0.007
rs61379633	chr11	90921397	C/T	0.91916	8.4e-06	0.03	0.007
rs7939831	chr11	90922054	C/G	0.91916	8.4e-06	0.03	0.007
rs1855932	chr6	62385257	A/T	NA	8.5e-06	-0.017	0.004
rs1192066	chr6	62496901	C/T	NA	8.5e-06	-0.016	0.004
rs73541832	chr11	90927851	A/C	0.08078	8.5e-06	-0.03	0.007
rs73541835	chr11	90929065	C/T	0.91922	8.5e-06	0.03	0.007
rs7149971	chr14	39847511	A/T	0.32594	8.5e-06	-0.017	0.004
rs376671590	chr1	159788092	D/I	0.04101	8.6e-06	0.043	0.01
rs6708267	chr2	100328931	C/T	0.74008	8.6e-06	-0.018	0.004
rs10866514	chr5	15689507	A/G	0.29663	8.6e-06	-0.018	0.004
rs4702103	chr5	15719942	C/T	0.65594	8.6e-06	0.018	0.004
rs184623573	chr5	113002569	A/G	NA	8.6e-06	0.084	0.019
rs9361855	chr6	62380804	A/C	NA	8.6e-06	-0.017	0.004
rs12197983	chr6	62383957	G/T	NA	8.6e-06	-0.017	0.004
rs9350974	chr6	62393692	C/T	NA	8.6e-06	-0.017	0.004
rs6900383	chr6	62476590	G/T	NA	8.6e-06	-0.017	0.004
rs7931813	chr11	90917776	A/G	0.08087	8.6e-06	-0.03	0.007
rs902116	chr15	68322990	C/G	0.69661	8.6e-06	-0.018	0.004
rs57804183	chr16	80766776	D/I	0.58241	8.6e-06	0.017	0.004
rs4813320	chr20	1893763	C/G	0.36586	8.6e-06	-0.018	0.004
rs34478463	chrX	24867746	D/I	NA	8.6e-06	0.015	0.003
rs79179754	chr2	14398710	A/G	0.95075	8.7e-06	-0.037	0.008
rs62243858	chr3	72147234	A/G	0.84259	8.7e-06	0.022	0.005
rs73188918	chr3	178984911	A/G	0.90586	8.7e-06	0.028	0.006
rs11133821	chr5	15693064	C/T	0.70397	8.7e-06	0.018	0.004
rs9353011	chr6	62378358	C/T	NA	8.7e-06	-0.017	0.004
rs9341959	chr6	62396335	A/C	NA	8.7e-06	-0.017	0.004
rs1192064	chr6	62494651	A/T	NA	8.7e-06	0.016	0.004
rs73232972	chr7	127651281	C/T	NA	8.7e-06	-0.018	0.004
rs7947205	chr11	90919905	A/G	0.08086	8.7e-06	-0.03	0.007
rs192684148	chr16	79312814	A/G	0.99819	8.7e-06	-0.197	0.044
rs4813321	chr20	1893784	A/G	0.63402	8.7e-06	0.018	0.004
rs142321417	chr2	14365658	C/T	0.05059	8.8e-06	0.036	0.008
rs116619315	chr3	3889014	G/T	0.02107	8.8e-06	0.059	0.013
rs7766165	chr6	62427448	C/T	NA	8.8e-06	-0.017	0.004
rs146344024	chr6	125852277	D/I	NA	8.8e-06	-0.018	0.004
rs540625720	chr11	17895360	C/G	0.99802	8.8e-06	-0.204	0.046
rs35186442	chr18	53288031	D/I	0.43064	8.8e-06	0.017	0.004
rs4813323	chr20	1893815	A/G	0.63516	8.8e-06	0.018	0.004
rs12623276	chr2	14397805	C/T	0.95076	8.9e-06	-0.037	0.008
rs200766928	chr2	14459251	D/I	0.04605	8.9e-06	0.04	0.009
rs144212048	chr4	164252273	G/T	0.02769	8.9e-06	-0.056	0.013
rs6454707	chr6	62450358	A/G	NA	8.9e-06	0.017	0.004
rs1715037	chr6	62492841	C/T	NA	8.9e-06	0.016	0.004
rs7805021	chr7	127660351	A/G	NA	8.9e-06	0.018	0.004
rs146417005	chr9	37561595	A/G	NA	8.9e-06	-0.119	0.027
rs35991895	chr12	33040663	C/G	0.82195	8.9e-06	0.021	0.005
rs12621736	chr2	14400023	C/T	0.04925	9e-06	0.037	0.008
rs9352976	chr6	62376370	A/T	NA	9e-06	-0.017	0.004
rs9359751	chr6	62439111	C/T	NA	9e-06	0.017	0.004
rs545238275	chr6	65182821	A/T	NA	9e-06	-0.247	0.056
rs6599618	chr10	125468066	C/T	0.41155	9e-06	0.016	0.004
rs1158159	chr13	56754803	C/T	0.53846	9e-06	0.016	0.004
rs5823218	chr18	12461414	D/I	0.53966	9e-06	0.017	0.004
rs4813319	chr20	1893747	C/T	0.63368	9e-06	0.018	0.004
rs759046188:GC	chrX	24881375	D/I	NA	9e-06	-0.015	0.003
rs11119042	chr1	208482944	A/G	0.0013	9.1e-06	0.229	0.052
rs16861513	chr2	14381199	A/G	0.04897	9.1e-06	0.037	0.008
rs76103482	chr2	14381430	A/C	0.04898	9.1e-06	0.037	0.008
rs4235553	chr5	15683828	C/T	0.22779	9.1e-06	-0.019	0.004
rs7754898	chr6	62384725	C/G	NA	9.1e-06	0.017	0.004
rs1336357	chr6	62386858	C/T	NA	9.1e-06	-0.017	0.004
rs187956146	chr6	74608869	A/G	NA	9.1e-06	0.187	0.042
rs11019321	chr11	90935893	G/T	0.9192	9.1e-06	0.03	0.007
rs12288976	chr11	90939411	A/C	0.91922	9.1e-06	0.03	0.007
rs73543725	chr11	90940593	C/T	0.91922	9.1e-06	0.03	0.007
rs6862949	chr5	15691746	A/G	0.29652	9.2e-06	-0.018	0.004
rs6940736:G	chr6	62434125	G/T	NA	9.2e-06	-0.017	0.004
rs9353448	chr6	62434908	C/T	NA	9.2e-06	-0.017	0.004
rs9344827	chr6	62449078	A/G	NA	9.2e-06	0.017	0.004
rs9362623	chr6	62455685	A/C	NA	9.2e-06	-0.017	0.004
rs73543704	chr11	90930758	C/T	0.91922	9.2e-06	0.03	0.007
rs7106211	chr11	90934545	A/T	0.08081	9.2e-06	-0.03	0.007
rs571415645	chr16	4831944	D/I	0.27995	9.2e-06	0.019	0.004
rs12444590	chr16	4887532	G/T	0.88977	9.2e-06	-0.026	0.006
rs139437062:T	chr16	79321436	G/T	0.00184	9.2e-06	0.195	0.044
rs62058156	chr17	55743742	G/T	0.7145	9.2e-06	-0.018	0.004
rs4813325	chr20	1893986	C/G	0.36661	9.2e-06	-0.018	0.004
rs5927322	chrX	34804315	A/G	NA	9.2e-06	0.016	0.004
rs79529071	chr4	173993732	A/G	0.99344	9.3e-06	-0.107	0.024
rs2112304	chr5	107808641	C/G	NA	9.3e-06	-0.017	0.004
rs9353430	chr6	62432348	C/T	NA	9.3e-06	-0.017	0.004
rs7772950	chr6	62435869	C/T	NA	9.3e-06	0.017	0.004
rs9353684	chr6	62459667	C/T	NA	9.3e-06	0.017	0.004
rs73232968	chr7	127611358	A/G	NA	9.3e-06	-0.018	0.004
rs35389088	chr12	33039637	A/T	0.82189	9.3e-06	0.021	0.005
rs74720759	chr16	4915393	A/G	0.10893	9.3e-06	0.026	0.006
rs9361755	chr6	62375269	A/G	NA	9.4e-06	0.017	0.004
rs1192065	chr6	62495558	A/G	NA	9.4e-06	0.016	0.004
rs12534918	chr7	127617772	C/G	NA	9.4e-06	0.018	0.004
rs4116800	chr13	56712041	C/T	0.46229	9.4e-06	-0.016	0.004
rs7755261	chr6	62445185	C/T	NA	9.5e-06	0.017	0.004
rs1743443	chr6	62504841	C/T	NA	9.5e-06	0.016	0.004
rs200693010	chr6	71657338	C/T	NA	9.5e-06	-0.018	0.004
rs174561	chr11	61582708	C/T	0.71195	9.5e-06	-0.018	0.004
rs13377280	chr11	90924323	C/G	0.91971	9.5e-06	0.03	0.007
rs1656602	chr15	47793994	C/G	0.68384	9.5e-06	-0.018	0.004
rs577196322	chr16	79317838	A/G	0.0018	9.5e-06	0.198	0.045
rs4813322	chr20	1893809	A/G	0.63517	9.5e-06	0.018	0.004
rs372450106	chr2	14517153	D/I	0.91053	9.6e-06	-0.031	0.007
rs62245195	chr3	72171988	A/C	0.83034	9.6e-06	0.022	0.005
rs9353644	chr6	62454252	A/G	NA	9.6e-06	0.017	0.004
rs1743442	chr6	62504695	G/T	NA	9.6e-06	0.016	0.004
rs174555	chr11	61579760	C/T	0.71101	9.6e-06	-0.018	0.004
rs80331842	chr17	51081583	C/T	0.0058	9.6e-06	-0.122	0.027
rs17775933	chr20	1894977	A/G	0.36673	9.6e-06	-0.018	0.004
rs147255917	chr4	174022963	A/G	0.99344	9.7e-06	-0.106	0.024
rs4813324	chr20	1893980	C/G	0.63344	9.7e-06	0.018	0.004
rs5927320	chrX	34804092	A/G	NA	9.7e-06	-0.016	0.004
rs5927323	chrX	34805200	A/T	NA	9.7e-06	-0.016	0.004
rs35518360	chr4	103146890	A/T	0.08968	9.8e-06	-0.029	0.007
rs108499	chr11	61547237	C/T	0.31917	9.8e-06	0.017	0.004
rs79627468	chr11	90942339	C/G	0.91959	9.8e-06	0.03	0.007
rs12445777	chr16	4915768	A/C	0.89107	9.8e-06	-0.026	0.006
rs7599573	chr2	100329359	C/T	0.25993	9.9e-06	0.018	0.004
rs1192071	chr6	62503678	G/T	NA	9.9e-06	-0.016	0.004
rs6418545	chrX	24836167	G/T	NA	9.9e-06	0.014	0.003
rs1016122	chr2	14372491	C/T	0.9498	1e-05	-0.036	0.008
rs114670736:T	chr2	14387556	C/T	0.04897	1e-05	0.037	0.008
rs141117900	chr2	14388239	A/G	0.95103	1e-05	-0.037	0.008
rs74259640	chr2	14587535	A/G	0.95173	1e-05	-0.037	0.008
rs146845558	chr2	19081385	A/G	0.99215	1e-05	-0.106	0.024
rs207614	chr2	41099935	C/T	0.4039	1e-05	0.016	0.004
rs34188630	chr2	58186797	C/T	0.02782	1e-05	0.05	0.011
rs73188922	chr3	178987812	C/T	0.09397	1e-05	-0.028	0.006
rs192766415	chr4	142542497	A/G	0.99585	1e-05	-0.135	0.031
rs4701638	chr5	15692383	A/G	0.29642	1e-05	-0.018	0.004
rs115906334	chr5	112991745	C/T	NA	1e-05	0.076	0.017
rs9351145	chr6	62446619	C/T	NA	1e-05	0.017	0.004
rs1192072	chr6	62503796	G/T	NA	1e-05	-0.016	0.004
rs12193350	chr6	71659349	C/T	NA	1e-05	0.018	0.004
rs76675529	chr6	82304089	C/T	NA	1e-05	-0.061	0.014
rs116872670	chr8	144685685	C/T	NA	1e-05	-0.034	0.008
rs118119099	chr8	144688348	G/T	NA	1e-05	-0.034	0.008
rs174557	chr11	61581368	A/G	0.28979	1e-05	0.018	0.004
rs7967230	chr12	12541869	A/G	0.5006	1e-05	0.017	0.004
rs774897	chr12	58026159	A/T	0.22231	1e-05	0.019	0.004
rs12872072	chr13	56728275	C/T	0.46205	1e-05	-0.016	0.004
rs76267339	chr13	106141076	A/G	0.94747	1e-05	-0.036	0.008
rs7140608	chr14	33309186	C/T	0.51825	1e-05	-0.018	0.004
rs34594880	chr14	39837727	C/G	0.67415	1e-05	0.017	0.004
rs117860337	chr15	68322141	C/T	0.26739	1e-05	0.019	0.004
rs113357758	chr16	4892764	A/G	0.88997	1e-05	-0.026	0.006
rs9934726	chr16	4895593	C/T	0.88971	1e-05	-0.026	0.006
rs71404591	chr16	6203034	D/I	0.2677	1e-05	0.02	0.005
rs57512477	chr16	80764569	C/T	0.58045	1e-05	0.016	0.004
rs184566992	chr19	44887996	G/T	0.00247	1e-05	-0.19	0.043
rs66815411	chr20	1894789	C/T	0.6332	1e-05	0.017	0.004
rs68178619	chr20	1894872	C/T	0.63541	1e-05	0.018	0.004
rs68064046	chr20	1895016	A/G	0.6333	1e-05	0.017	0.004
rs5944706	chrX	24991901	C/G	NA	1e-05	-0.019	0.004
rs16861500	chr2	14368050	A/T	0.05019	1.1e-05	0.036	0.008
rs34145454	chr2	14371216	C/T	0.05019	1.1e-05	0.036	0.008
rs6761158	chr2	41081497	A/G	0.54123	1.1e-05	-0.017	0.004
rs72787113	chr2	41089000	G/T	0.27347	1.1e-05	0.018	0.004
rs12623881	chr2	100331974	C/T	0.2598	1.1e-05	0.018	0.004
rs12477972	chr2	226482872	A/G	0.72471	1.1e-05	-0.018	0.004
rs7646695	chr3	72172181	C/T	0.16975	1.1e-05	-0.022	0.005
rs4588318	chr3	157753622	C/G	0.86023	1.1e-05	-0.024	0.005
rs4702093	chr5	15660647	A/G	0.23246	1.1e-05	-0.019	0.004
rs4702099	chr5	15681071	A/C	0.57813	1.1e-05	0.016	0.004
rs16867540	chr5	15683333	A/G	0.57852	1.1e-05	0.016	0.004
rs12153463	chr5	15693370	A/G	0.29646	1.1e-05	-0.018	0.004
rs35624234	chr5	15718060	D/I	0.75723	1.1e-05	0.019	0.004
rs11748790	chr5	15723633	A/G	0.68806	1.1e-05	0.017	0.004
rs4235555	chr5	15730368	C/T	0.68232	1.1e-05	0.017	0.004
rs549106041	chr5	93343480	D/I	NA	1.1e-05	-0.031	0.007
rs1582433	chr5	107808921	C/G	NA	1.1e-05	0.017	0.004
rs6863968	chr5	107811768	A/G	NA	1.1e-05	-0.017	0.004
rs9350946	chr6	62386687	C/T	NA	1.1e-05	0.016	0.004
rs1743446	chr6	62508731	G/T	NA	1.1e-05	0.016	0.004
rs9718278	chr6	71657597	A/G	NA	1.1e-05	-0.018	0.004
rs12197844	chr6	71659163	G/T	NA	1.1e-05	-0.018	0.004
rs4895770	chr6	125848727	C/T	NA	1.1e-05	-0.018	0.004
rs9321042	chr6	125866455	C/T	NA	1.1e-05	0.018	0.004
rs9390462	chr6	147701221	A/G	NA	1.1e-05	0.031	0.007
rs77708527	chr8	83815649	A/G	NA	1.1e-05	0.026	0.006
rs77071064	chr8	83854139	A/G	NA	1.1e-05	0.026	0.006
rs565698228	chr11	46201198	D/I	0.48662	1.1e-05	0.018	0.004
rs150120636	chr11	90922035	D/I	0.07892	1.1e-05	-0.03	0.007
rs78115977	chr11	90946918	A/G	0.92056	1.1e-05	0.03	0.007
rs77285767	chr11	90948638	C/T	0.92057	1.1e-05	0.03	0.007
rs75371960	chr11	90949669	G/T	0.0794	1.1e-05	-0.03	0.007
rs368639436	chr11	108615898	D/I	0.50914	1.1e-05	0.02	0.005
rs774896	chr12	58025813	C/G	0.77777	1.1e-05	-0.019	0.004
rs56322506	chr13	46816897	D/I	0.69939	1.1e-05	0.018	0.004
13:56524902	chr13	56524903	D/I	0.85209	1.1e-05	0.023	0.005
rs755328582	chr13	56524905	D/I	0.85243	1.1e-05	0.023	0.005
rs35596875:TA	chr13	56825488	D/I	0.59889	1.1e-05	0.016	0.004
rs1368022	chr15	27250910	A/G	0.49773	1.1e-05	0.016	0.004
rs2059475	chr15	47781093	A/G	0.316	1.1e-05	0.017	0.004
rs13330613	chr16	4896433	C/G	0.11043	1.1e-05	0.025	0.006
rs34739959	chr16	80765146	D/I	0.41899	1.1e-05	-0.016	0.004
rs116911862	chr18	755834	A/G	0.98546	1.1e-05	0.075	0.017
rs16978863	chr20	1894630	A/G	0.63326	1.1e-05	0.017	0.004
rs1359414	chr1	112161635	A/G	0.28005	1.2e-05	-0.018	0.004
rs75916099	chr1	223279014	A/G	0.99697	1.2e-05	-0.18	0.041
rs2890470	chr2	14345791	C/T	0.9454	1.2e-05	-0.035	0.008
rs59917536	chr2	14383017	D/I	0.04917	1.2e-05	0.036	0.008
rs13385071	chr2	197069094	A/T	0.04634	1.2e-05	0.039	0.009
rs35919107	chr2	226461235	C/T	0.27514	1.2e-05	0.018	0.004
rs10498192	chr2	226482621	A/T	0.72375	1.2e-05	-0.018	0.004
rs62243828	chr3	72137218	A/G	0.16775	1.2e-05	-0.021	0.005
rs6787926	chr3	157640467	C/T	0.14992	1.2e-05	0.022	0.005
rs76863563	chr3	178987536	C/T	0.90268	1.2e-05	0.027	0.006
rs112497013	chr3	178988317	C/T	0.0971	1.2e-05	-0.027	0.006
rs35225200	chr4	103146888	A/C	0.08946	1.2e-05	-0.029	0.007
rs16867538	chr5	15680744	C/T	0.29799	1.2e-05	-0.018	0.004
rs11951416	chr5	15688051	A/G	0.29629	1.2e-05	-0.018	0.004
rs13172068	chr5	15722327	C/T	0.75213	1.2e-05	0.019	0.004
rs72770238	chr5	65475290	C/T	0.00402	1.2e-05	-0.159	0.036
rs2193977	chr5	107809566	A/G	NA	1.2e-05	0.017	0.004
rs188431932	chr6	19113701	G/T	NA	1.2e-05	-0.103	0.024
rs1743447	chr6	62508752	A/G	NA	1.2e-05	-0.016	0.004
rs1743448	chr6	62510310	A/G	NA	1.2e-05	-0.016	0.004
rs1715034	chr6	62512048	A/G	NA	1.2e-05	-0.016	0.004
rs1715032	chr6	62512208	C/T	NA	1.2e-05	0.016	0.004
rs1715031	chr6	62512357	A/G	NA	1.2e-05	0.016	0.004
rs62421562	chr6	71655093	A/G	NA	1.2e-05	-0.018	0.004
rs11780992	chr6	71656463	A/C	NA	1.2e-05	0.018	0.004
rs112477836	chr6	71656475	A/G	NA	1.2e-05	-0.018	0.004
rs868568	chr6	100812377	C/G	NA	1.2e-05	0.017	0.004
rs597631	chr6	147591022	A/G	NA	1.2e-05	0.031	0.007
rs373166679	chr7	127495556	D/I	NA	1.2e-05	-0.017	0.004
rs187272392	chr9	37558777	A/C	NA	1.2e-05	0.115	0.026
rs174541	chr11	61565908	C/T	0.65902	1.2e-05	-0.017	0.004
rs76162263	chr11	90945456	C/T	0.07911	1.2e-05	-0.03	0.007
rs75881015	chr11	90949495	A/G	0.07943	1.2e-05	-0.029	0.007
rs201361285	chr13	56532518	D/I	0.84443	1.2e-05	0.022	0.005
rs1051695	chr14	33293122	A/G	0.52143	1.2e-05	-0.016	0.004
rs35869816	chr14	39845401	A/G	0.67409	1.2e-05	0.017	0.004
rs570943825	chr14	72440434	D/I	0.99777	1.2e-05	-0.237	0.054
rs11635092	chr15	27234553	A/G	0.64221	1.2e-05	0.017	0.004
rs75091123	chr16	4883652	A/G	0.11106	1.2e-05	0.025	0.006
rs113281068	chr16	4896963	A/G	0.88973	1.2e-05	-0.025	0.006
rs571011269	chr16	79320774	C/T	0.00184	1.2e-05	0.191	0.044
rs6045331	chr20	1885099	C/G	0.36799	1.2e-05	-0.017	0.004
rs55698111	chr20	1894584	C/T	0.63322	1.2e-05	0.017	0.004
rs36006309	chr22	34290716	A/G	0.19045	1.2e-05	-0.021	0.005
rs78429946	chr22	48380385	C/T	0.96985	1.2e-05	0.049	0.011
rs530233039	chr1	185078309	A/T	0.00153	1.3e-05	0.219	0.05
rs5830660	chr2	41105705	D/I	0.60807	1.3e-05	-0.016	0.004
rs10187275	chr2	41106326	C/T	0.39044	1.3e-05	0.016	0.004
rs34938388	chr2	58276900	C/G	0.97429	1.3e-05	-0.051	0.012
rs2951496	chr3	99175048	A/C	0.0641	1.3e-05	0.032	0.007
rs2670333	chr3	99177152	A/G	0.93593	1.3e-05	-0.032	0.007
rs62280277	chr3	157728166	A/G	0.86162	1.3e-05	-0.023	0.005
rs541410968	chr3	190442881	D/I	0.99772	1.3e-05	-0.181	0.042
rs9870201	chr3	190443990	C/T	0.00221	1.3e-05	0.181	0.042
rs186585995	chr4	142610777	C/G	0.9958	1.3e-05	-0.133	0.031
rs73735325	chr5	4586935	C/T	0.92809	1.3e-05	0.035	0.008
rs12153747	chr5	15693281	C/T	0.29924	1.3e-05	-0.017	0.004
rs6554899	chr5	15713422	C/T	0.24796	1.3e-05	-0.018	0.004
rs2112305	chr5	107808711	A/C	NA	1.3e-05	0.017	0.004
rs75018378	chr5	112989973	A/G	NA	1.3e-05	-0.075	0.017
rs6459407	chr6	15473742	C/T	NA	1.3e-05	0.018	0.004
rs537973758	chr6	71654138	D/I	NA	1.3e-05	-0.018	0.004
rs543117978	chr6	82304085	D/I	NA	1.3e-05	0.046	0.011
rs192289352	chr7	785186	A/G	NA	1.3e-05	-0.161	0.037
rs529305271	chr7	127303432	D/I	NA	1.3e-05	-0.018	0.004
rs1419967	chr7	127474435	C/G	NA	1.3e-05	0.017	0.004
rs116994814	chr8	42019457	C/T	NA	1.3e-05	-0.091	0.021
rs115791742	chr8	144683967	A/G	NA	1.3e-05	0.034	0.008
rs562277799	chr10	33756290	C/G	0.99771	1.3e-05	-0.171	0.039
rs10835060	chr11	1488143	G/T	0.2066	1.3e-05	0.02	0.005
rs10838574	chr11	46209062	A/G	0.64348	1.3e-05	0.017	0.004
rs73541833	chr11	90929004	A/C	0.92099	1.3e-05	0.029	0.007
rs563043167:GT	chr11	90938060	D/I	0.08805	1.3e-05	-0.029	0.007
rs7302851	chr12	33038201	A/G	0.17817	1.3e-05	-0.021	0.005
rs2619468	chr12	58027307	A/C	0.7778	1.3e-05	-0.019	0.004
rs3899676	chr12	58027916	A/G	0.22221	1.3e-05	0.019	0.004
rs140989065:AC	chr12	58050479	D/I	0.19367	1.3e-05	0.02	0.005
rs11117171	chr12	86444432	C/T	0.04817	1.3e-05	0.037	0.008
rs138860858	chr13	56532513	D/I	0.84405	1.3e-05	0.022	0.005
13:56532520	chr13	56532521	D/I	0.8467	1.3e-05	0.022	0.005
rs59869573	chr13	56734192	D/I	0.34557	1.3e-05	-0.017	0.004
rs990834	chr14	33288933	A/C	0.09718	1.3e-05	-0.027	0.006
rs11629099	chr14	36238271	C/T	0.97626	1.3e-05	0.058	0.013
rs58903643	chr14	58752991	D/I	0.67044	1.3e-05	-0.018	0.004
rs891793	chr15	27256021	C/G	0.46696	1.3e-05	0.016	0.004
rs34202673	chr15	27261387	D/I	0.47472	1.3e-05	-0.016	0.004
rs392572	chr15	47743625	A/G	0.70063	1.3e-05	-0.017	0.004
rs111837919	chr16	4905565	C/T	0.10837	1.3e-05	0.025	0.006
rs181610334	chr19	45893277	C/T	0.00209	1.3e-05	-0.214	0.049
rs6081134	chr20	1894467	A/T	0.62875	1.3e-05	0.017	0.004
rs35911972	chr22	34277045	D/I	0.71443	1.3e-05	0.018	0.004
rs5986648	chrX	26734644	A/G	NA	1.3e-05	0.014	0.003
rs4300141	chrX	34797580	A/C	NA	1.3e-05	-0.016	0.004
rs1515937	chr2	14590882	G/T	0.95209	1.4e-05	-0.036	0.008
rs12642207	chr4	80479753	C/T	0.63144	1.4e-05	-0.02	0.005
rs12644296	chr4	80479754	A/G	0.63144	1.4e-05	-0.02	0.005
rs12152734	chr5	15694406	C/T	0.29888	1.4e-05	-0.017	0.004
rs377502407	chr5	15723039	D/I	0.65158	1.4e-05	0.017	0.004
rs1864062	chr5	113010311	A/G	NA	1.4e-05	0.074	0.017
rs580359	chr6	62573369	A/G	NA	1.4e-05	-0.016	0.004
rs2151969	chr6	62582852	A/G	NA	1.4e-05	0.016	0.004
rs9354957	chr6	71722091	A/G	NA	1.4e-05	0.018	0.004
rs539947675	chr7	137598733	C/T	NA	1.4e-05	0.163	0.038
rs12056853	chr8	14987567	A/T	NA	1.4e-05	0.068	0.016
rs142847850	chr8	60937501	A/G	NA	1.4e-05	-0.105	0.024
rs114073802	chr8	144686998	C/T	NA	1.4e-05	0.033	0.008
rs11038810	chr11	46210773	A/G	0.64364	1.4e-05	0.017	0.004
rs10734544	chr11	46214044	A/G	0.64355	1.4e-05	0.017	0.004
rs2046834	chr11	46218910	A/G	0.64347	1.4e-05	0.017	0.004
rs7107753	chr11	90932013	A/G	0.92097	1.4e-05	0.029	0.007
rs530389732	chr12	20840849	D/I	0.52126	1.4e-05	-0.022	0.005
rs12824411	chr12	33037433	C/T	0.17821	1.4e-05	-0.021	0.005
rs11615523	chr12	33037575	C/T	0.17821	1.4e-05	-0.021	0.005
rs11052289	chr12	33047498	A/G	0.73819	1.4e-05	0.018	0.004
rs774899	chr12	58027081	C/T	0.22183	1.4e-05	0.019	0.004
rs571828756	chr12	78684755	D/I	0.20772	1.4e-05	-0.021	0.005
rs1749644	chr13	46810490	A/G	0.28974	1.4e-05	-0.018	0.004
rs1230463	chr13	46812367	A/G	0.28914	1.4e-05	-0.018	0.004
rs546769794	chr14	36627435	A/G	0.00211	1.4e-05	-0.2	0.046
rs74745008	chr15	24175935	A/G	0.01085	1.4e-05	0.079	0.018
rs11637860	chr15	27233729	A/T	0.63015	1.4e-05	0.017	0.004
rs113907898	chr16	30514041	C/G	0.04465	1.4e-05	0.039	0.009
rs6035018	chr20	1882954	C/T	0.82266	1.4e-05	0.023	0.005
rs59317774	chr20	1888865	A/G	0.36791	1.4e-05	-0.017	0.004
rs6075339	chr20	1894315	C/T	0.36558	1.4e-05	-0.017	0.004
rs4898297	chrX	24738858	C/T	NA	1.4e-05	0.014	0.003
rs4291422	chrX	34796892	C/T	NA	1.4e-05	-0.016	0.004
rs5927321	chrX	34804233	A/G	NA	1.4e-05	0.016	0.004
rs7516392	chr1	208510570	C/T	0.00134	1.5e-05	0.221	0.051
rs58871819	chr2	14379405	C/T	0.05016	1.5e-05	0.036	0.008
rs138661174	chr2	14380834	A/G	0.95071	1.5e-05	-0.036	0.008
rs11675585	chr2	24237180	C/T	0.3806	1.5e-05	-0.016	0.004
rs66702522	chr3	99116983	A/G	0.09039	1.5e-05	0.027	0.006
rs4585150:C	chr3	157754730	C/T	0.86185	1.5e-05	-0.024	0.005
rs6771974:A	chr3	157755782	A/G	0.86034	1.5e-05	-0.023	0.005
rs34232189	chr3	157757557	A/G	0.86017	1.5e-05	-0.023	0.005
rs4601044	chr5	15691057	G/T	0.22949	1.5e-05	-0.019	0.004
rs73245083	chr5	112978392	A/G	NA	1.5e-05	-0.073	0.017
rs9354268	chr6	62592054	A/G	NA	1.5e-05	-0.016	0.004
rs9354269	chr6	62593127	A/C	NA	1.5e-05	0.016	0.004
rs1494167	chr6	125864386	C/T	NA	1.5e-05	0.018	0.004
rs3798927	chr6	161607372	C/T	NA	1.5e-05	-0.017	0.004
rs8178770	chr8	42041440	A/G	NA	1.5e-05	-0.09	0.021
rs553099305	chr8	43775681	C/T	NA	1.5e-05	-0.1	0.023
rs927632	chr9	79159993	G/T	NA	1.5e-05	-0.017	0.004
rs902282	chr11	46219578	C/T	0.35645	1.5e-05	-0.017	0.004
rs141840897	chr11	99867704	A/G	0.00242	1.5e-05	0.168	0.039
rs547893901	chr11	103570438	C/T	0.00118	1.5e-05	-0.276	0.064
rs111203927	chr12	61413685	A/G	0.88554	1.5e-05	-0.027	0.006
rs9591692:A	chr13	56438755	A/G	0.71775	1.5e-05	0.018	0.004
rs34538458	chr13	56532102	D/I	0.84184	1.5e-05	0.022	0.005
rs113008363	chr13	56846087	D/I	0.59279	1.5e-05	0.016	0.004
rs373553	chr15	47749001	C/G	0.30091	1.5e-05	0.017	0.004
rs12444479	chr16	80743553	A/G	0.42707	1.5e-05	-0.016	0.004
rs556473654	chr18	33448047	C/T	0.99887	1.5e-05	0.285	0.066
rs145145245	chr18	68805479	A/G	0.99881	1.5e-05	0.256	0.059
rs6081121	chr20	1889858	A/G	0.36797	1.5e-05	-0.017	0.004
rs6075340	chr20	1894335	A/G	0.63155	1.5e-05	0.017	0.004
rs6027258	chr20	37314674	A/G	0.40597	1.5e-05	-0.017	0.004
rs117491818	chr22	32779501	C/T	0.02582	1.5e-05	0.05	0.012
rs4898284	chrX	26739821	A/G	NA	1.5e-05	0.014	0.003
rs5928650	chrX	34794349	A/G	NA	1.5e-05	-0.016	0.004
rs56073929	chrX	53014315	A/G	NA	1.5e-05	-0.027	0.006
rs16861508	chr2	14373371	A/G	0.9498	1.6e-05	-0.035	0.008
rs16861511	chr2	14375570	A/C	0.94979	1.6e-05	-0.035	0.008
rs78112234	chr2	14375724	G/T	0.05021	1.6e-05	0.035	0.008
rs115141029	chr2	14387876	C/T	0.04917	1.6e-05	0.036	0.008
rs4665652	chr2	24250023	A/G	0.46806	1.6e-05	-0.016	0.004
rs10202934	chr2	25359254	C/T	0.23198	1.6e-05	0.019	0.004
rs11689211	chr2	100322585	C/T	0.26118	1.6e-05	0.018	0.004
rs115498953	chr2	106464326	A/G	0.01777	1.6e-05	0.059	0.014
rs13091956	chr3	98723010	C/T	0.95249	1.6e-05	-0.037	0.009
rs10935784	chr3	99118725	A/G	0.09039	1.6e-05	0.027	0.006
rs11951325	chr5	15678761	C/T	0.27608	1.6e-05	-0.018	0.004
rs6892021	chr5	15689838	G/T	0.71319	1.6e-05	0.017	0.004
rs4293917	chr5	15742599	C/T	0.23296	1.6e-05	-0.018	0.004
rs7712964	chr5	28315389	A/G	0.00137	1.6e-05	-0.241	0.056
rs143073463	chr5	92847452	A/G	NA	1.6e-05	0.06	0.014
rs10057964	chr5	107811383	A/C	NA	1.6e-05	-0.017	0.004
rs10076128	chr5	107830918	C/T	NA	1.6e-05	0.016	0.004
rs2343670	chr6	62583825	A/T	NA	1.6e-05	-0.016	0.004
rs7747495	chr6	62586930	C/G	NA	1.6e-05	-0.016	0.004
rs9345656	chr6	62588785	G/T	NA	1.6e-05	-0.016	0.004
rs7753120	chr6	62589466	A/T	NA	1.6e-05	0.016	0.004
rs2343669	chr6	62590346	A/G	NA	1.6e-05	-0.016	0.004
rs2151968	chr6	62590920	A/G	NA	1.6e-05	-0.016	0.004
rs2151967	chr6	62590983	C/T	NA	1.6e-05	-0.016	0.004
rs78863784	chr6	71654334	D/I	NA	1.6e-05	0.018	0.004
rs190654254	chr6	74722439	A/G	NA	1.6e-05	0.169	0.039
rs763733193	chr6	125834860	D/I	NA	1.6e-05	-0.018	0.004
rs2582929	chr6	147618697	A/C	NA	1.6e-05	-0.03	0.007
rs13221709	chr7	127305518	A/G	NA	1.6e-05	-0.018	0.004
rs58106688	chr7	127483211	C/T	NA	1.6e-05	0.017	0.004
rs569145803	chr7	127492864	D/I	NA	1.6e-05	0.017	0.004
rs374350316	chr7	127495565	D/I	NA	1.6e-05	-0.017	0.004
rs882694	chr7	127496768	A/G	NA	1.6e-05	-0.017	0.004
rs4726352	chr7	153639472	C/T	NA	1.6e-05	-0.018	0.004
rs8178813	chr8	42031683	A/G	NA	1.6e-05	0.09	0.021
rs142744967	chr8	144698690	G/T	NA	1.6e-05	-0.055	0.013
rs112806086	chr10	110612817	G/T	0.00587	1.6e-05	0.113	0.026
rs75684574	chr11	23662959	A/G	0.88436	1.6e-05	-0.025	0.006
rs174544	chr11	61567753	A/C	0.71317	1.6e-05	-0.017	0.004
rs174549	chr11	61571382	A/G	0.70934	1.6e-05	-0.017	0.004
rs174556	chr11	61580635	C/T	0.28847	1.6e-05	0.017	0.004
rs174560	chr11	61581764	C/T	0.70628	1.6e-05	-0.017	0.004
rs11019319	chr11	90929579	C/G	0.91958	1.6e-05	0.029	0.007
rs144887646	chr12	105711889	C/G	0.00573	1.6e-05	0.116	0.027
rs557484055	chr13	32222467	D/I	0.03725	1.6e-05	-0.053	0.012
rs34518798	chr13	56964458	D/I	0.40213	1.6e-05	-0.016	0.004
rs568283911	chr13	57042011	D/I	0.59472	1.6e-05	0.016	0.004
rs118158243	chr13	106125233	A/C	0.05258	1.6e-05	0.036	0.008
rs12440853	chr15	47714381	G/T	0.53845	1.6e-05	0.017	0.004
rs421853	chr15	47744331	A/G	0.29945	1.6e-05	0.017	0.004
rs9928036	chr16	4897875	C/T	0.11014	1.6e-05	0.025	0.006
rs9302782	chr16	4918365	A/T	0.10899	1.6e-05	0.025	0.006
rs62048560	chr16	80777949	C/T	0.41966	1.6e-05	-0.016	0.004
rs139615283	chr18	46248774	C/T	0.99746	1.6e-05	0.177	0.041
rs6027421	chr20	37332259	A/C	0.42468	1.6e-05	-0.016	0.004
rs4908837	chr1	6221827	A/G	0.98315	1.7e-05	-0.06	0.014
rs7561273	chr2	24247514	A/G	0.53806	1.7e-05	0.016	0.004
rs1715990	chr2	50530469	C/T	0.82935	1.7e-05	0.021	0.005
rs2609509	chr2	71509077	C/G	0.13381	1.7e-05	-0.023	0.005
rs2609508	chr2	71509379	C/T	0.13384	1.7e-05	-0.023	0.005
rs2670721	chr2	71512890	C/T	0.1337	1.7e-05	-0.023	0.005
rs116630587	chr2	154809319	A/G	0.00206	1.7e-05	-0.187	0.043
rs141998287	chr2	162875405	A/G	0.99161	1.7e-05	0.094	0.022
rs12715435	chr3	49338992	A/G	0.8249	1.7e-05	-0.021	0.005
rs111917703	chr3	98593134	A/G	0.03205	1.7e-05	0.045	0.011
rs34391094	chr3	157751771	C/T	0.13805	1.7e-05	0.023	0.005
rs537882420	chr4	174103889	C/T	0.97893	1.7e-05	-0.068	0.016
rs370211850	chr5	15734224	D/I	0.21393	1.7e-05	-0.019	0.005
rs145942406	chr6	71615589	D/I	NA	1.7e-05	0.018	0.004
rs2131829	chr6	125835682	A/G	NA	1.7e-05	0.018	0.004
rs10945719	chr6	161605825	C/T	NA	1.7e-05	-0.017	0.004
rs17151229	chr7	127382155	C/G	NA	1.7e-05	0.017	0.004
rs4728079	chr7	127480364	A/G	NA	1.7e-05	-0.017	0.004
rs112991131	chr8	4440710	C/G	NA	1.7e-05	0.153	0.035
rs6994560	chr8	41979258	G/T	NA	1.7e-05	-0.088	0.021
rs190024920	chr8	112421165	C/T	NA	1.7e-05	0.321	0.075
rs116668352	chr8	144664877	A/G	NA	1.7e-05	0.034	0.008
rs767380367	chr9	121802645	D/I	NA	1.7e-05	0.029	0.007
rs7947308	chr11	1478565	C/T	0.20011	1.7e-05	0.02	0.005
rs112159429	chr11	23651184	A/G	0.86993	1.7e-05	-0.024	0.006
rs35260651	chr11	90946800	D/I	0.08459	1.7e-05	-0.029	0.007
rs78377949	chr11	90952598	A/T	0.9211	1.7e-05	0.029	0.007
rs7107825	chr11	108582163	A/G	0.73233	1.7e-05	0.019	0.004
rs138595205	chr12	58030408	D/I	0.22158	1.7e-05	0.019	0.004
rs11148365	chr13	56532804	C/T	0.15636	1.7e-05	-0.022	0.005
rs9563383:A	chr13	56798873	A/G	0.44449	1.7e-05	-0.016	0.004
rs12437076	chr14	20765797	C/T	0.79361	1.7e-05	-0.019	0.004
rs10133265	chr14	33298370	A/G	0.328	1.7e-05	-0.017	0.004
rs34179565	chr14	33298732	D/I	0.53916	1.7e-05	-0.016	0.004
rs745686	chr14	64930632	A/G	0.33731	1.7e-05	0.017	0.004
rs374544892	chr14	94606930	G/T	0.99752	1.7e-05	-0.193	0.045
rs7169763	chr15	27254528	A/G	0.50816	1.7e-05	0.016	0.004
rs11150308	chr16	80763342	A/C	0.41025	1.7e-05	-0.016	0.004
rs549789882	chr19	35788717	C/T	0.00986	1.7e-05	0.091	0.021
rs67414469	chr20	1895273	C/T	0.637	1.7e-05	0.017	0.004
rs6680710	chr1	34880946	A/T	0.61412	1.8e-05	-0.017	0.004
rs982428	chr2	41107020	A/G	0.6076	1.8e-05	-0.016	0.004
rs1543253	chr2	100346080	G/T	0.77099	1.8e-05	-0.019	0.004
rs34376743	chr2	226477457	D/I	0.27654	1.8e-05	0.018	0.004
rs55869107	chr2	239325769	D/I	0.99666	1.8e-05	-0.153	0.036
rs150833578	chr3	29033902	A/C	0.99885	1.8e-05	0.228	0.053
rs145667260	chr3	86604202	C/T	0.00187	1.8e-05	0.215	0.05
rs548594513	chr3	125805270	G/T	0.97925	1.8e-05	0.071	0.016
rs6554893	chr5	15690530	A/G	0.42309	1.8e-05	-0.016	0.004
rs7707563	chr5	15695932	C/T	0.24344	1.8e-05	-0.018	0.004
rs2248716	chr5	167016577	A/G	NA	1.8e-05	0.021	0.005
rs145802652:CTG	chr6	62461848	D/I	NA	1.8e-05	0.016	0.004
rs562294	chr6	62529924	G/T	NA	1.8e-05	0.016	0.004
rs521466	chr6	62577062	C/T	NA	1.8e-05	0.016	0.004
rs522347	chr6	62577146	C/T	NA	1.8e-05	0.016	0.004
rs488899	chr6	62578762	G/T	NA	1.8e-05	0.016	0.004
rs493510	chr6	62579274	G/T	NA	1.8e-05	0.016	0.004
rs508545	chr6	62579525	C/T	NA	1.8e-05	0.016	0.004
rs496353	chr6	62579598	A/G	NA	1.8e-05	-0.016	0.004
rs35259945	chr6	71699112	D/I	NA	1.8e-05	-0.017	0.004
rs9403721	chr6	100829019	A/G	NA	1.8e-05	0.017	0.004
rs9403723	chr6	100830435	C/G	NA	1.8e-05	0.017	0.004
rs2202537	chr6	100833287	A/G	NA	1.8e-05	-0.017	0.004
rs76212614	chr6	146495742	A/G	NA	1.8e-05	-0.113	0.026
rs75336830	chr6	146536221	A/G	NA	1.8e-05	-0.116	0.027
rs3778223	chr6	161607752	C/T	NA	1.8e-05	-0.017	0.004
rs67632185	chr7	127316553	C/T	NA	1.8e-05	0.017	0.004
rs13238924	chr7	127363060	C/T	NA	1.8e-05	0.017	0.004
rs4731377	chr7	127381201	A/T	NA	1.8e-05	0.017	0.004
rs12539411	chr7	127468928	C/T	NA	1.8e-05	-0.017	0.004
rs12668077	chr7	127476253	C/T	NA	1.8e-05	0.017	0.004
rs62481416	chr7	127478125	C/T	NA	1.8e-05	-0.017	0.004
rs62481419	chr7	127488007	A/G	NA	1.8e-05	-0.017	0.004
rs62481447	chr7	127563189	G/T	NA	1.8e-05	-0.017	0.004
rs62481450	chr7	127568983	C/T	NA	1.8e-05	-0.017	0.004
rs553760254	chr8	8595752	D/I	NA	1.8e-05	0.019	0.005
rs201576268	chr8	41992454	D/I	NA	1.8e-05	-0.09	0.021
rs75936705	chr8	41999791	C/G	NA	1.8e-05	-0.09	0.021
rs116558786	chr8	42012984	A/G	NA	1.8e-05	-0.09	0.021
rs79814465	chr8	42013604	C/T	NA	1.8e-05	0.09	0.021
rs150016304	chr8	144663019	A/G	NA	1.8e-05	0.054	0.013
rs10989235	chr9	103502585	A/G	NA	1.8e-05	-0.027	0.006
rs145898951	chr11	23650264	D/I	0.86954	1.8e-05	-0.024	0.006
rs5792239	chr11	61614427	D/I	0.65539	1.8e-05	-0.017	0.004
rs10161746	chr13	56520698	A/G	0.15633	1.8e-05	-0.022	0.005
rs9591709	chr13	56523152	C/T	0.15633	1.8e-05	-0.022	0.005
rs9597302	chr13	56523319	C/G	0.15633	1.8e-05	-0.022	0.005
rs9597303	chr13	56523383	C/G	0.15633	1.8e-05	-0.022	0.005
rs566812111	chr13	56524902	D/I	0.84008	1.8e-05	0.021	0.005
rs570879546	chr13	56524907	D/I	0.84008	1.8e-05	0.021	0.005
rs9597307	chr13	56528305	A/G	0.84363	1.8e-05	0.022	0.005
rs9591711	chr13	56528732	A/G	0.15633	1.8e-05	-0.022	0.005
rs9597308	chr13	56529001	A/C	0.15637	1.8e-05	-0.022	0.005
rs17524141	chr13	56532044	A/G	0.15633	1.8e-05	-0.022	0.005
rs9597309	chr13	56534612	C/G	0.15616	1.8e-05	-0.022	0.005
rs34280519	chr13	56941594	D/I	0.59444	1.8e-05	0.016	0.004
rs4981148	chr14	20764031	C/T	0.20591	1.8e-05	0.019	0.004
rs4981951	chr14	20764094	C/G	0.79408	1.8e-05	-0.019	0.004
rs11309210	chr15	27251326	D/I	0.49929	1.8e-05	0.016	0.004
rs281243	chr15	47737043	C/T	0.30004	1.8e-05	0.017	0.004
rs2901982	chr18	53365938	C/T	0.51116	1.8e-05	-0.016	0.004
rs372248726	chr20	62001200	C/T	0.01109	1.8e-05	-0.083	0.019
rs2091746	chrX	24612399	A/G	NA	1.8e-05	-0.014	0.003
rs9425212	chr1	80543575	A/G	0.99824	1.9e-05	0.205	0.048
rs4665627	chr2	23884746	C/T	0.38639	1.9e-05	-0.016	0.004
rs508457	chr2	50520824	C/T	0.82964	1.9e-05	0.021	0.005
rs6708045	chr2	71473823	A/C	0.90884	1.9e-05	0.027	0.006
rs2542540	chr2	71509666	A/G	0.13356	1.9e-05	-0.023	0.005
rs79566125	chr2	203653347	C/G	0.1184	1.9e-05	0.024	0.006
rs13096455	chr3	157743615	A/T	0.13771	1.9e-05	0.023	0.005
rs11926457	chr3	157771028	C/G	0.13787	1.9e-05	0.023	0.005
rs114140653	chr4	98619888	A/T	0.00706	1.9e-05	0.101	0.023
rs577090739	chr4	109982435	C/T	0.00102	1.9e-05	0.285	0.067
rs142784580	chr5	15679668	D/I	0.22191	1.9e-05	-0.019	0.004
rs71603798	chr5	15733236	D/I	0.69766	1.9e-05	0.017	0.004
rs4957556	chr5	107829952	C/G	NA	1.9e-05	0.016	0.004
rs150042945	chr5	112606095	C/T	NA	1.9e-05	-0.21	0.049
rs147414584	chr5	112946782	A/C	NA	1.9e-05	-0.082	0.019
rs146115842	chr6	45981034	A/T	NA	1.9e-05	-0.108	0.025
rs66650895	chr6	62410047	D/I	NA	1.9e-05	-0.016	0.004
rs12209869	chr6	62433479	A/C	NA	1.9e-05	-0.016	0.004
rs1715030	chr6	62513154	C/T	NA	1.9e-05	0.016	0.004
rs1506081	chr6	100825035	A/G	NA	1.9e-05	0.017	0.004
rs9390335	chr6	100830493	C/T	NA	1.9e-05	-0.017	0.004
rs4432997	chr6	125838812	A/G	NA	1.9e-05	0.018	0.004
rs574888509	chr6	150230382	G/T	NA	1.9e-05	-0.304	0.071
rs3757780	chr7	127435520	G/T	NA	1.9e-05	0.017	0.004
rs17151377	chr7	127458009	A/C	NA	1.9e-05	0.017	0.004
rs3824003	chr7	127469624	C/T	NA	1.9e-05	-0.016	0.004
rs34084538	chr7	127471961	D/I	NA	1.9e-05	0.016	0.004
rs2058457	chr7	127493657	A/T	NA	1.9e-05	-0.016	0.004
rs6467157	chr7	127660763	C/T	NA	1.9e-05	-0.017	0.004
rs72679475	chr8	104728398	A/T	NA	1.9e-05	0.064	0.015
rs10834146	chr11	23595982	A/G	0.86968	1.9e-05	-0.024	0.006
rs9597304	chr13	56523626	A/T	0.84324	1.9e-05	0.021	0.005
rs9597305	chr13	56523627	C/T	0.84324	1.9e-05	0.021	0.005
rs11148367	chr13	56545785	A/G	0.84386	1.9e-05	0.021	0.005
rs12430288	chr13	56546121	A/G	0.15615	1.9e-05	-0.021	0.005
rs9316830	chr13	56548640	A/G	0.84386	1.9e-05	0.021	0.005
rs3783725	chr14	64904464	C/T	0.33748	1.9e-05	0.017	0.004
rs74719288	chr16	4886821	A/C	0.11064	1.9e-05	0.025	0.006
rs77837557	chr16	4898404	C/T	0.11008	1.9e-05	0.025	0.006
rs899104	chr18	53389061	A/G	0.48973	1.9e-05	0.016	0.004
rs994300	chr18	73742883	C/T	0.60071	1.9e-05	-0.016	0.004
rs140315371	chrX	19745870	A/G	NA	1.9e-05	0.078	0.018
rs9425176	chr1	80543993	G/T	0.99824	2e-05	0.204	0.048
rs188928917	chr1	85588311	A/T	0.00387	2e-05	0.129	0.03
rs144289108	chr1	85599526	C/T	0.99626	2e-05	-0.131	0.031
rs142804044	chr2	38311875	A/G	0.99552	2e-05	-0.158	0.037
rs10048817	chr2	41102072	A/T	0.55329	2e-05	-0.016	0.004
rs207612	chr2	41107690	C/T	0.40015	2e-05	0.016	0.004
rs2059024	chr2	41112083	C/T	0.42209	2e-05	0.016	0.004
rs2542541	chr2	71509807	A/G	0.86616	2e-05	0.023	0.005
rs11130439	chr3	54938004	G/T	0.55305	2e-05	0.016	0.004
rs554331466	chr3	59427755	C/G	0.00268	2e-05	0.172	0.04
rs13074396	chr3	157669753	C/T	0.14659	2e-05	0.022	0.005
rs34094117	chr3	157737079	A/C	0.86196	2e-05	-0.023	0.005
rs6810376	chr3	157783273	A/C	0.86201	2e-05	-0.023	0.005
rs535122603	chr4	12280966	G/T	0.99862	2e-05	0.257	0.06
rs181997474	chr4	142599575	C/T	0.99577	2e-05	-0.129	0.03
rs6892414	chr5	15690173	C/G	0.71338	2e-05	0.017	0.004
rs7725413	chr5	15695987	C/T	0.76959	2e-05	0.019	0.004
rs750165246	chr5	15751363	D/I	0.29906	2e-05	-0.017	0.004
rs1895193	chr5	107832300	A/T	NA	2e-05	-0.016	0.004
rs141975886	chr5	113006593	C/T	NA	2e-05	0.073	0.017
rs140949243	chr6	14673756	A/G	NA	2e-05	0.085	0.02
rs35838600	chr6	62410647	D/I	NA	2e-05	-0.016	0.004
rs12207516	chr6	62431607	A/C	NA	2e-05	-0.016	0.004
rs12210163	chr6	62431622	A/G	NA	2e-05	0.016	0.004
rs1743451	chr6	62513092	C/T	NA	2e-05	-0.016	0.004
rs571607	chr6	62532253	C/G	NA	2e-05	0.016	0.004
rs574538	chr6	62532602	G/T	NA	2e-05	-0.016	0.004
rs579281	chr6	62533276	C/T	NA	2e-05	0.016	0.004
rs533835	chr6	62538553	C/T	NA	2e-05	0.016	0.004
rs486227	chr6	62539311	C/T	NA	2e-05	0.016	0.004
rs524296	chr6	62550537	C/G	NA	2e-05	-0.016	0.004
rs553795	chr6	62551461	C/T	NA	2e-05	0.016	0.004
rs475351	chr6	62552663	A/T	NA	2e-05	0.016	0.004
rs514592	chr6	62557457	A/T	NA	2e-05	-0.016	0.004
rs578941	chr6	62557474	A/G	NA	2e-05	0.016	0.004
rs554477	chr6	62560964	C/G	NA	2e-05	0.016	0.004
rs567760	chr6	62565223	A/T	NA	2e-05	0.016	0.004
rs1715040	chr6	62565425	C/T	NA	2e-05	0.016	0.004
rs513021	chr6	62566600	A/G	NA	2e-05	-0.016	0.004
rs518999	chr6	62567390	C/T	NA	2e-05	0.016	0.004
rs557987	chr6	62570809	C/T	NA	2e-05	-0.016	0.004
rs550425	chr6	62572416	A/G	NA	2e-05	0.016	0.004
rs571471	chr6	62575105	C/T	NA	2e-05	0.016	0.004
rs521665	chr6	62575304	A/T	NA	2e-05	-0.016	0.004
rs9455270	chr6	71657955	C/G	NA	2e-05	0.017	0.004
rs7756090	chr6	71658016	A/G	NA	2e-05	0.017	0.004
rs6910674	chr6	71722821	C/T	NA	2e-05	-0.017	0.004
rs181816497	chr6	97226263	C/T	NA	2e-05	-0.089	0.021
rs4840129	chr6	100826119	C/T	NA	2e-05	0.017	0.004
rs4839779	chr6	100832728	A/G	NA	2e-05	-0.017	0.004
rs3778038	chr6	100841229	G/T	NA	2e-05	0.017	0.004
rs111971577	chr6	118884894	A/G	NA	2e-05	0.072	0.017
rs187529609	chr7	5339964	A/G	NA	2e-05	0.109	0.026
rs34839191	chr7	127336375	A/T	NA	2e-05	-0.017	0.004
rs36078891	chr7	127436945	D/I	NA	2e-05	-0.016	0.004
rs3757778	chr7	127456607	C/T	NA	2e-05	-0.016	0.004
rs67338333	chr7	127461701	A/T	NA	2e-05	-0.016	0.004
rs7458839	chr7	127495797	C/T	NA	2e-05	0.017	0.004
rs35758930	chr8	14817876	A/T	NA	2e-05	-0.037	0.009
rs79185314	chr8	144673956	A/C	NA	2e-05	0.033	0.008
rs371477044	chr9	116022860	D/I	NA	2e-05	0.019	0.005
rs117724194	chr9	126932784	A/G	NA	2e-05	0.037	0.009
rs199977718	chr11	61575808	D/I	0.71296	2e-05	-0.017	0.004
rs76682404	chr11	90951909	A/G	0.92119	2e-05	0.029	0.007
rs551397218	chr12	93410620	A/T	0.00112	2e-05	-0.28	0.066
rs9591710	chr13	56528659	C/T	0.84323	2e-05	0.021	0.005
rs285122	chr13	56616940	C/T	0.64937	2e-05	0.016	0.004
rs117511547	chr13	106131658	G/T	0.94739	2e-05	-0.035	0.008
rs11625081	chr14	20760349	A/G	0.79401	2e-05	-0.019	0.005
rs2239647	chr14	33292743	A/C	0.53589	2e-05	-0.016	0.004
rs147820715	chr14	56618385	A/G	0.00206	2e-05	-0.219	0.051
rs8016556	chr14	64903448	C/T	0.66241	2e-05	-0.017	0.004
rs5812395	chr15	47737954	D/I	0.70344	2e-05	-0.017	0.004
rs2573570	chr15	47950095	A/G	0.64948	2e-05	-0.016	0.004
rs113430482	chr16	4904400	A/G	0.88992	2e-05	-0.025	0.006
rs139775965	chr22	18197872	G/T	0.00135	2e-05	0.282	0.066
rs5927319	chrX	34800447	A/G	NA	2e-05	-0.016	0.004
rs6632109	chrX	34894638	C/T	NA	2e-05	-0.015	0.004
rs189588464	chr2	27071157	C/T	0.00368	2.1e-05	-0.157	0.037
rs1456574	chr2	41107765	A/G	0.39211	2.1e-05	0.016	0.004
rs62144180	chr2	71492246	A/C	0.90913	2.1e-05	0.027	0.006
rs2670722	chr2	71512907	C/T	0.13365	2.1e-05	-0.023	0.005
rs9872660	chr3	49378832	G/T	0.17106	2.1e-05	0.021	0.005
rs74926817	chr3	49378833	C/G	0.17112	2.1e-05	0.021	0.005
rs11293132	chr3	50037203	D/I	0.4697	2.1e-05	0.016	0.004
rs567906504	chr3	59427245	G/T	0.99729	2.1e-05	-0.168	0.04
rs574119826	chr3	122652849	A/G	0.99767	2.1e-05	-0.177	0.042
rs559390013	chr4	149187018	C/T	0.00305	2.1e-05	0.154	0.036
rs6554897	chr5	15695253	A/G	0.69994	2.1e-05	0.017	0.004
rs138264133	chr5	105782670	A/G	NA	2.1e-05	-0.039	0.009
rs144040793	chr5	107830893	A/G	NA	2.1e-05	0.016	0.004
rs10061181	chr5	107830919	A/C	NA	2.1e-05	0.016	0.004
rs10079379	chr5	107837136	A/G	NA	2.1e-05	-0.016	0.004
rs73353486	chr5	165814721	A/G	NA	2.1e-05	-0.198	0.047
rs6910624	chr6	62429981	A/G	NA	2.1e-05	0.016	0.004
rs1715022	chr6	62524206	A/G	NA	2.1e-05	-0.016	0.004
rs1005816	chr6	62528325	A/G	NA	2.1e-05	-0.016	0.004
rs493270	chr6	62533419	A/G	NA	2.1e-05	0.016	0.004
rs522914	chr6	62534498	A/T	NA	2.1e-05	0.016	0.004
rs497674	chr6	62536744	C/T	NA	2.1e-05	-0.016	0.004
rs1192015	chr6	62558235	C/T	NA	2.1e-05	-0.016	0.004
rs552239	chr6	62559108	C/T	NA	2.1e-05	-0.016	0.004
rs693678	chr6	62565519	A/G	NA	2.1e-05	-0.016	0.004
rs477719	chr6	62571791	A/C	NA	2.1e-05	0.016	0.004
rs508965	chr6	62572826	C/T	NA	2.1e-05	-0.016	0.004
rs9403728	chr6	100831568	A/C	NA	2.1e-05	0.017	0.004
rs1395119	chr6	100837889	A/T	NA	2.1e-05	-0.017	0.004
rs712707	chr7	127322614	C/T	NA	2.1e-05	-0.017	0.004
rs13236338	chr7	127349980	A/C	NA	2.1e-05	0.017	0.004
rs1348103	chr7	127391852	A/G	NA	2.1e-05	0.017	0.004
rs11772303	chr7	127398962	G/T	NA	2.1e-05	-0.016	0.004
rs62481385	chr7	127410711	A/G	NA	2.1e-05	0.016	0.004
rs11768841	chr7	127551403	C/T	NA	2.1e-05	0.016	0.004
rs17676654	chr7	127600134	A/T	NA	2.1e-05	-0.018	0.004
rs58016285	chr8	144673065	A/G	NA	2.1e-05	0.033	0.008
rs56842426	chr8	144677083	A/G	NA	2.1e-05	0.033	0.008
rs60309175	chr8	144677398	C/T	NA	2.1e-05	-0.032	0.008
rs10501752	chr11	90952254	C/T	0.07905	2.1e-05	-0.029	0.007
rs67398187	chr14	20758504	A/G	0.79337	2.1e-05	-0.019	0.004
rs11628513	chr14	20760350	A/C	0.79394	2.1e-05	-0.019	0.005
rs2300861	chr14	33294781	C/T	0.51608	2.1e-05	-0.016	0.004
rs60488327	chr14	36109150	D/I	0.81962	2.1e-05	0.022	0.005
rs8022537	chr14	64904634	C/T	0.663	2.1e-05	-0.017	0.004
rs8022545	chr14	64904649	C/T	0.66302	2.1e-05	-0.017	0.004
rs10459764	chr15	27250387	C/T	0.49129	2.1e-05	-0.016	0.004
rs4887539	chr15	27250403	A/G	0.5087	2.1e-05	0.016	0.004
rs7169356	chr15	27254249	A/G	0.5084	2.1e-05	0.016	0.004
rs1656614	chr15	47800513	C/G	0.68435	2.1e-05	-0.017	0.004
rs12150552	chr17	55745269	C/T	0.37966	2.1e-05	0.016	0.004
rs11662998	chr18	53379992	C/T	0.49005	2.1e-05	0.016	0.004
rs9615919	chr22	48940644	C/T	0.66251	2.1e-05	0.016	0.004
rs6629897	chrX	24647708	A/C	NA	2.1e-05	-0.014	0.003
rs76908896	chr2	14341698	A/G	0.05323	2.2e-05	0.034	0.008
rs111334443	chr2	14352596	G/T	0.05217	2.2e-05	0.034	0.008
rs113774366	chr2	14440768	D/I	0.94022	2.2e-05	-0.034	0.008
rs2670723	chr2	71513158	A/G	0.86588	2.2e-05	0.023	0.005
rs13077723	chr3	49336926	C/G	0.17541	2.2e-05	0.02	0.005
rs35869135	chr3	49359102	A/G	0.17758	2.2e-05	0.02	0.005
rs35362897	chr3	157683206	A/G	0.13561	2.2e-05	0.023	0.005
rs56407501	chr3	157700583	C/T	0.13594	2.2e-05	0.023	0.005
rs11924696	chr3	157794275	A/C	0.86179	2.2e-05	-0.023	0.005
rs35365916	chr3	157797382	A/C	0.13805	2.2e-05	0.023	0.005
rs35845183	chr3	157797660	C/T	0.13805	2.2e-05	0.023	0.005
rs187176365	chr3	170432977	G/T	0.00131	2.2e-05	0.226	0.053
rs6855246	chr4	103112470	A/G	0.09031	2.2e-05	-0.028	0.007
rs6553893	chr4	176645686	A/T	0.5452	2.2e-05	0.016	0.004
rs4701639	chr5	15694860	C/T	0.69967	2.2e-05	0.017	0.004
rs4702102	chr5	15698919	A/T	0.69957	2.2e-05	0.017	0.004
rs34308971	chr5	15725735	A/T	0.69309	2.2e-05	0.017	0.004
rs4273604	chr5	15732604	A/C	0.69251	2.2e-05	0.017	0.004
rs4318779	chr5	15738930	A/G	0.6923	2.2e-05	0.017	0.004
rs4484432	chr5	15739776	G/T	0.30765	2.2e-05	-0.017	0.004
rs4312881	chr5	15739807	G/T	0.30765	2.2e-05	-0.017	0.004
rs115371036	chr5	105587230	A/G	NA	2.2e-05	0.039	0.009
rs1304964	chr5	107836501	G/T	NA	2.2e-05	0.016	0.004
rs139614681	chr5	112972401	C/T	NA	2.2e-05	0.083	0.02
rs76975046	chr5	112998732	C/T	NA	2.2e-05	0.072	0.017
rs3830754	chr6	11777480	D/I	NA	2.2e-05	0.022	0.005
rs6911571	chr6	30739657	G/T	NA	2.2e-05	-0.022	0.005
rs577069181	chr6	51151623	D/I	NA	2.2e-05	-0.064	0.015
rs139912767	chr6	62380694	D/I	NA	2.2e-05	-0.016	0.004
rs66626969	chr6	62474857	D/I	NA	2.2e-05	-0.016	0.004
rs9345165	chr6	62480319	C/T	NA	2.2e-05	0.016	0.004
rs1743452	chr6	62517612	A/T	NA	2.2e-05	0.016	0.004
rs1575192	chr6	82220727	A/G	NA	2.2e-05	0.042	0.01
rs150696719	chr6	97224702	C/T	NA	2.2e-05	0.088	0.021
rs11155437	chr6	100835660	C/T	NA	2.2e-05	-0.017	0.004
rs17053351	chr6	125859207	C/T	NA	2.2e-05	-0.018	0.004
rs58406876	chr7	127353843	C/T	NA	2.2e-05	-0.017	0.004
rs9649027	chr7	127354818	C/T	NA	2.2e-05	-0.017	0.004
rs765971	chr7	127420642	C/T	NA	2.2e-05	-0.016	0.004
rs2402871	chr7	127439519	A/G	NA	2.2e-05	0.016	0.004
rs3808086	chr7	127539245	C/G	NA	2.2e-05	0.016	0.004
rs3808078	chr7	127581677	A/G	NA	2.2e-05	0.016	0.004
rs9795439	chr11	1483543	A/G	0.79049	2.2e-05	-0.02	0.005
rs72871559	chr11	23653724	C/G	0.12929	2.2e-05	0.023	0.006
rs10898870	chr11	72456218	A/C	0.22235	2.2e-05	0.019	0.004
rs11268844	chr12	12541804	D/I	0.50074	2.2e-05	-0.017	0.004
rs73090789	chr12	33050174	A/G	0.82313	2.2e-05	0.02	0.005
rs2645931	chr13	56440766	C/T	0.29016	2.2e-05	-0.017	0.004
rs36105101	chr13	56517403	A/G	0.84368	2.2e-05	0.021	0.005
rs36216226	chr14	33301727	A/C	0.01163	2.2e-05	-0.073	0.017
rs1190824	chr14	58671059	A/G	0.6744	2.2e-05	-0.017	0.004
rs6573193	chr14	58684872	C/T	0.33436	2.2e-05	0.017	0.004
rs28431127	chr15	27250672	C/T	0.49135	2.2e-05	-0.016	0.004
rs144244575	chr16	80731933	D/I	0.40451	2.2e-05	-0.016	0.004
rs12963600	chr18	53384696	C/T	0.4854	2.2e-05	0.016	0.004
rs5944683	chrX	24837970	C/G	NA	2.2e-05	-0.014	0.003
rs6678542	chr1	34883960	C/T	0.64038	2.3e-05	-0.017	0.004
rs181881479	chr1	175650519	G/T	0.00533	2.3e-05	0.109	0.026
rs57918244	chr1	208503667	C/G	0.99882	2.3e-05	-0.227	0.054
rs79612322	chr2	14338623	C/T	0.94688	2.3e-05	-0.034	0.008
rs7422667	chr2	24227480	C/T	0.42836	2.3e-05	-0.016	0.004
rs1813357	chr2	71445184	A/G	0.90467	2.3e-05	0.027	0.006
rs140544521	chr2	100335008	D/I	0.23092	2.3e-05	0.018	0.004
rs115098562	chr2	107257253	C/T	0.0058	2.3e-05	0.109	0.026
rs72931417	chr2	177601046	A/G	0.99348	2.3e-05	0.102	0.024
rs58006851	chr3	54942252	C/T	0.44339	2.3e-05	0.016	0.004
rs36103350	chr3	157684413	C/T	0.13559	2.3e-05	0.023	0.005
rs1608112	chr3	157763071	A/G	0.13785	2.3e-05	0.023	0.005
rs4401322	chr3	157763127	A/C	0.86215	2.3e-05	-0.023	0.005
rs62286627	chr3	157764568	C/T	0.13785	2.3e-05	0.023	0.005
rs185559176	chr4	12282901	C/T	0.99861	2.3e-05	0.259	0.061
rs182100767	chr4	105110193	C/T	0.99651	2.3e-05	0.157	0.037
rs13180702	chr5	15736320	A/G	0.69236	2.3e-05	0.017	0.004
rs35167698	chr5	15737297	C/T	0.30746	2.3e-05	-0.017	0.004
rs13166377	chr5	92732645	C/T	NA	2.3e-05	0.017	0.004
esv3606141	chr5	104480244	X/Y	NA	2.3e-05	0.122	0.029
rs77300056	chr5	113001233	A/G	NA	2.3e-05	0.072	0.017
rs115929424	chr5	113001835	A/G	NA	2.3e-05	0.072	0.017
rs77401028	chr5	113002161	C/T	NA	2.3e-05	0.072	0.017
rs147325084	chr6	18981180	D/I	NA	2.3e-05	-0.03	0.007
rs9394866	chr6	42074106	A/G	NA	2.3e-05	0.016	0.004
rs79729540	chr6	49342472	A/C	NA	2.3e-05	0.059	0.014
rs28854925	chr6	62483338	A/G	NA	2.3e-05	-0.016	0.004
rs9444959	chr6	62485679	C/T	NA	2.3e-05	0.016	0.004
rs1743444	chr6	62505083	A/G	NA	2.3e-05	-0.016	0.004
rs10487497	chr7	127400667	C/T	NA	2.3e-05	0.016	0.004
rs16871926	chr7	127517785	C/T	NA	2.3e-05	-0.016	0.004
rs17151470	chr7	127517965	A/G	NA	2.3e-05	-0.016	0.004
rs12673293	chr7	127520162	G/T	NA	2.3e-05	0.016	0.004
rs62481443	chr7	127530017	A/G	NA	2.3e-05	0.016	0.004
rs2929286	chr8	9075705	A/G	NA	2.3e-05	0.036	0.009
rs182876998	chr10	37357611	C/T	0.06375	2.3e-05	-0.032	0.008
rs35815464	chr10	56299374	A/C	0.00562	2.3e-05	-0.105	0.025
rs113627914	chr11	23589179	A/T	0.12886	2.3e-05	0.024	0.006
rs11027326	chr11	23589841	G/T	0.87107	2.3e-05	-0.024	0.006
rs112531628	chr11	90846291	G/T	0.92488	2.3e-05	0.029	0.007
rs10749924	chr11	108560740	C/T	0.2661	2.3e-05	-0.018	0.004
rs35263570	chr12	33044291	C/T	0.82305	2.3e-05	0.02	0.005
rs60624263	chr12	33045758	D/I	0.17732	2.3e-05	-0.02	0.005
rs34146467	chr13	56825287	D/I	0.3979	2.3e-05	-0.016	0.004
rs11845640	chr14	33291494	C/T	0.09668	2.3e-05	-0.026	0.006
rs11846903	chr14	50393050	C/T	0.99775	2.3e-05	-0.192	0.045
rs28653745	chr15	27250645	A/G	0.49139	2.3e-05	-0.016	0.004
rs7166211	chr15	27252153	A/T	0.50862	2.3e-05	0.016	0.004
rs4887522	chr15	27252693	A/G	0.50849	2.3e-05	0.016	0.004
rs192238526	chr16	65049489	C/T	0.00805	2.3e-05	-0.094	0.022
rs184472987	chr16	78597560	A/G	0.00203	2.3e-05	0.209	0.049
rs8093573	chr18	46209915	A/G	0.50087	2.3e-05	-0.016	0.004
rs2024870:G	chr20	1884769	C/G	0.19118	2.3e-05	-0.022	0.005
rs113589837	chrX	24382024	A/C	NA	2.3e-05	0.044	0.01
rs2178608	chrX	24577591	A/T	NA	2.3e-05	-0.016	0.004
rs11573525	chrX	25011374	C/T	NA	2.3e-05	-0.018	0.004
rs5928654	chrX	34809828	C/T	NA	2.3e-05	-0.017	0.004
rs114626239	chr1	4604657	C/G	0.97586	2.4e-05	0.051	0.012
rs57663430	chr2	14342749	A/C	0.05318	2.4e-05	0.034	0.008
rs529261503	chr2	40392974	A/G	0.00147	2.4e-05	0.195	0.046
rs79527490	chr2	127811774	C/T	0.125	2.4e-05	-0.023	0.005
rs2304442	chr3	49322027	A/T	0.82466	2.4e-05	-0.02	0.005
rs34567776	chr3	49375349	C/G	0.17507	2.4e-05	0.02	0.005
rs67882627	chr3	49380441	A/T	0.17506	2.4e-05	0.02	0.005
rs13086148	chr3	98640542	A/G	0.04677	2.4e-05	0.036	0.009
rs527792750	chr3	99129919	D/I	0.09359	2.4e-05	0.026	0.006
rs13107325	chr4	103188709	C/T	0.08162	2.4e-05	-0.029	0.007
rs4690627	chr4	176646419	C/T	0.45488	2.4e-05	-0.016	0.004
rs6554894	chr5	15690813	C/T	0.41023	2.4e-05	-0.016	0.004
rs147406915	chr5	15720921	D/I	0.335	2.4e-05	-0.017	0.004
rs4568364	chr5	15732533	G/T	0.30736	2.4e-05	-0.017	0.004
rs4576146	chr5	15735189	C/T	0.30749	2.4e-05	-0.017	0.004
rs4574543	chr5	15740147	A/G	0.30772	2.4e-05	-0.017	0.004
rs4957557	chr5	107829956	C/T	NA	2.4e-05	0.016	0.004
rs6869160	chr5	113012403	C/T	NA	2.4e-05	-0.069	0.016
rs35505628	chr5	176947561	A/G	NA	2.4e-05	-0.152	0.036
rs9362357	chr6	62431238	A/G	NA	2.4e-05	-0.016	0.004
rs371003593	chr6	62431417	C/T	NA	2.4e-05	-0.016	0.004
rs145789440	chr6	62483703	A/T	NA	2.4e-05	-0.016	0.004
rs3054846	chr6	62497089	D/I	NA	2.4e-05	-0.016	0.004
rs1005815	chr6	62526443	C/T	NA	2.4e-05	-0.016	0.004
rs529789	chr6	62537996	G/T	NA	2.4e-05	0.016	0.004
rs534432	chr6	62538501	A/G	NA	2.4e-05	-0.016	0.004
rs565795	chr6	62539749	A/G	NA	2.4e-05	0.016	0.004
rs566359	chr6	62555710	C/T	NA	2.4e-05	0.016	0.004
rs4400179	chr6	71700386	C/T	NA	2.4e-05	-0.017	0.004
rs7758130	chr6	71724200	C/T	NA	2.4e-05	-0.017	0.004
rs6933662	chr6	71726124	C/T	NA	2.4e-05	-0.017	0.004
rs186978036	chr7	101802140	A/G	NA	2.4e-05	0.099	0.023
rs894062	chr7	127291266	A/G	NA	2.4e-05	0.017	0.004
rs3840646	chr7	127372180	D/I	NA	2.4e-05	-0.016	0.004
rs9791922	chr7	127559133	C/T	NA	2.4e-05	0.016	0.004
rs111485628	chr8	3707343	D/I	NA	2.4e-05	-0.017	0.004
rs8178734:C	chr8	42048659	C/G	NA	2.4e-05	0.088	0.021
rs150271796	chr9	121815356	D/I	NA	2.4e-05	0.021	0.005
rs11027324	chr11	23589676	C/T	0.12888	2.4e-05	0.023	0.006
rs11027325	chr11	23589745	C/T	0.12888	2.4e-05	0.023	0.006
rs11027327	chr11	23589900	C/T	0.12891	2.4e-05	0.023	0.006
rs149389957	chr11	23657948	D/I	0.86979	2.4e-05	-0.023	0.006
rs2645930	chr13	56443268	C/G	0.2903	2.4e-05	-0.017	0.004
rs10161946	chr13	56522757	A/T	0.15685	2.4e-05	-0.021	0.005
rs118086470	chr13	106139435	A/G	0.97134	2.4e-05	-0.047	0.011
rs2143975	chr14	33297398	C/G	0.52041	2.4e-05	-0.015	0.004
rs12894895	chr14	58685143	A/C	0.33453	2.4e-05	0.017	0.004
rs35310456	chr14	79099618	A/G	0.97626	2.4e-05	0.052	0.012
rs2376671	chr15	27252015	C/G	0.50864	2.4e-05	0.016	0.004
rs7174009	chr15	27252070	C/G	0.49145	2.4e-05	-0.016	0.004
rs78589989	chr16	4899357	A/T	0.11004	2.4e-05	0.025	0.006
rs569437848	chr17	44043093	D/I	0.6977	2.4e-05	-0.017	0.004
rs187689087	chr17	50946238	A/G	0.00223	2.4e-05	-0.233	0.055
rs11705063	chr22	34270568	C/T	0.85225	2.4e-05	0.022	0.005
rs552865783	chr22	48232635	A/G	0.00161	2.4e-05	0.222	0.053
rs6628029	chrX	24731127	A/G	NA	2.4e-05	-0.013	0.003
rs199544572	chr1	91109429	D/I	0.26704	2.5e-05	0.019	0.005
rs150495703	chr1	163200972	A/T	0.99256	2.5e-05	0.102	0.024
rs11898602	chr2	41100542	C/T	0.55187	2.5e-05	-0.016	0.004
rs6746134	chr2	100383580	C/T	0.74734	2.5e-05	-0.018	0.004
rs71430613	chr2	168878930	C/T	0.99695	2.5e-05	0.154	0.037
rs71410364	chr2	226465840	D/I	0.69307	2.5e-05	-0.017	0.004
rs2230929	chr3	49343175	A/G	0.82505	2.5e-05	-0.02	0.005
rs11713193	chr3	49924424	A/G	0.50147	2.5e-05	0.015	0.004
rs138014720	chr3	50070843	A/T	0.06405	2.5e-05	0.033	0.008
rs183306615	chr4	96476036	A/G	0.99643	2.5e-05	-0.14	0.033
rs535654881	chr4	142930670	C/T	0.9964	2.5e-05	-0.141	0.033
rs9284954	chr4	176648332	A/C	0.45562	2.5e-05	-0.016	0.004
rs11750054	chr5	15733602	C/T	0.30742	2.5e-05	-0.017	0.004
rs55983626	chr5	15734242	A/T	0.76554	2.5e-05	0.018	0.004
rs13358928	chr5	15737539	G/T	0.6924	2.5e-05	0.017	0.004
rs63320662	chr5	94039893	D/I	NA	2.5e-05	-0.015	0.004
rs35349210	chr5	176958747	A/G	NA	2.5e-05	-0.151	0.036
rs35676270	chr6	11777720	D/I	NA	2.5e-05	-0.022	0.005
rs9262185	chr6	30739178	A/C	NA	2.5e-05	0.022	0.005
rs66885338	chr6	62376193	D/I	NA	2.5e-05	-0.015	0.004
rs9362658	chr6	62458892	A/T	NA	2.5e-05	-0.016	0.004
rs9353861	chr6	62480274	C/T	NA	2.5e-05	-0.016	0.004
rs56660334	chr6	62485984	G/T	NA	2.5e-05	-0.016	0.004
rs139235040	chr6	65268315	A/C	NA	2.5e-05	0.192	0.046
rs374489174	chr6	82304092	C/T	NA	2.5e-05	-0.046	0.011
rs13211871	chr6	100835221	C/T	NA	2.5e-05	-0.017	0.004
rs806188	chr7	127268806	C/T	NA	2.5e-05	-0.017	0.004
rs59140894	chr7	127430797	C/T	NA	2.5e-05	-0.016	0.004
rs3808088	chr7	127526038	C/T	NA	2.5e-05	-0.016	0.004
rs115370861	chr8	42000360	C/T	NA	2.5e-05	-0.088	0.021
rs199965249	chr8	42024026	D/I	NA	2.5e-05	-0.089	0.021
rs145989329	chr10	30973096	C/T	0.992	2.5e-05	-0.091	0.022
rs11027323	chr11	23589379	G/T	0.12898	2.5e-05	0.023	0.006
rs11027328	chr11	23589905	C/T	0.12889	2.5e-05	0.023	0.006
rs11027329	chr11	23590040	A/G	0.87107	2.5e-05	-0.023	0.006
rs11027333	chr11	23592781	A/C	0.87102	2.5e-05	-0.023	0.006
rs7944488	chr11	23640041	A/G	0.13008	2.5e-05	0.023	0.006
rs56381618	chr11	90951474	C/T	0.07879	2.5e-05	-0.029	0.007
rs35288451	chr13	56438703	G/T	0.17831	2.5e-05	-0.02	0.005
rs34000785	chr13	56537802	D/I	0.84047	2.5e-05	0.021	0.005
rs2239648	chr14	33292914	A/C	0.09736	2.5e-05	-0.026	0.006
rs558889143	chr14	60571458	A/G	0.0014	2.5e-05	-0.225	0.053
rs10438633	chr16	82592827	A/G	0.78574	2.5e-05	-0.037	0.009
rs12456600	chr18	53368823	C/T	0.49026	2.5e-05	0.016	0.004
rs12393582	chrX	24927706	A/G	NA	2.5e-05	-0.013	0.003
rs5944592	chrX	26772248	A/G	NA	2.5e-05	0.013	0.003
rs202169313	chrX	123143297	A/G	NA	2.5e-05	-0.019	0.005
rs1517833	chr2	50521944	A/G	0.16964	2.6e-05	-0.021	0.005
rs10165198	chr2	71492858	C/T	0.90871	2.6e-05	0.027	0.006
rs9874474	chr3	49326178	A/G	0.17551	2.6e-05	0.02	0.005
rs4410472	chr3	49329090	A/T	0.17485	2.6e-05	0.02	0.005
rs9883409	chr3	49331060	C/T	0.82471	2.6e-05	-0.02	0.005
rs115753735	chr3	49355005	C/T	0.82328	2.6e-05	-0.02	0.005
rs146757142	chr3	100821860	C/T	0.99738	2.6e-05	-0.167	0.04
rs6807366	chr3	157746604	C/G	0.13823	2.6e-05	0.023	0.005
rs200972835	chr4	98746266	D/I	0.00743	2.6e-05	0.098	0.023
rs462322	chr5	75936264	G/T	NA	2.6e-05	-0.016	0.004
rs463016	chr5	75942742	C/G	NA	2.6e-05	-0.016	0.004
rs199911487	chr5	116990326	G/T	NA	2.6e-05	0.053	0.013
rs78204788	chr6	51148084	C/T	NA	2.6e-05	0.067	0.016
rs9352879	chr6	62372198	A/C	NA	2.6e-05	-0.015	0.004
rs9362352	chr6	62431002	A/G	NA	2.6e-05	-0.016	0.004
rs12208789	chr6	62431522	A/G	NA	2.6e-05	0.016	0.004
rs544935	chr6	62559873	C/T	NA	2.6e-05	-0.016	0.004
rs1192423	chr6	62691733	A/T	NA	2.6e-05	0.016	0.004
rs2798220	chr6	82170009	A/C	NA	2.6e-05	-0.042	0.01
rs546320	chr6	82172152	A/C	NA	2.6e-05	-0.042	0.01
rs1830569	chr6	82258772	C/G	NA	2.6e-05	-0.046	0.011
rs66659641	chr6	125827016	D/I	NA	2.6e-05	-0.018	0.004
rs7741075	chr6	125884114	C/T	NA	2.6e-05	-0.019	0.005
rs806174	chr7	127291072	A/C	NA	2.6e-05	-0.016	0.004
rs6959487	chr7	127404987	A/G	NA	2.6e-05	-0.017	0.004
rs7809182	chr7	127521056	C/G	NA	2.6e-05	0.017	0.004
rs532952064	chr8	144692970	A/C	NA	2.6e-05	-0.054	0.013
rs771766641	chr9	84425791	C/G	NA	2.6e-05	0.28	0.067
rs533196416	chr10	100245960	A/C	0.00159	2.6e-05	-0.263	0.063
rs4751835	chr10	123155416	C/T	0.34967	2.6e-05	0.016	0.004
rs56131971	chr15	27249378	C/T	0.49649	2.6e-05	0.015	0.004
rs7180500	chr15	27253179	A/C	0.50854	2.6e-05	0.016	0.004
rs1017702	chr15	29733221	C/T	0.72593	2.6e-05	-0.017	0.004
rs395722	chr15	47731236	A/G	0.2981	2.6e-05	0.017	0.004
rs34704381	chr18	53375677	A/G	0.49024	2.6e-05	0.015	0.004
rs5986352:T	chrX	24652986	A/T	NA	2.6e-05	0.014	0.003
rs1921928	chrX	24692397	C/T	NA	2.6e-05	0.014	0.003
rs5973255	chrX	34810813	C/T	NA	2.6e-05	-0.017	0.004
rs72612524	chrX	95158135	C/T	NA	2.6e-05	0.05	0.012
rs72612527	chrX	95172714	A/C	NA	2.6e-05	-0.051	0.012
rs373006564	chrX	122979362	D/I	NA	2.6e-05	0.016	0.004
rs11807324	chr1	208478712	C/G	0.0011	2.7e-05	0.231	0.055
rs76500298	chr1	208501690	C/T	0.00119	2.7e-05	0.222	0.053
rs554247083	chr1	217377916	A/T	0.99649	2.7e-05	-0.14	0.033
rs1380087	chr2	71451402	A/G	0.09548	2.7e-05	-0.027	0.006
rs2216372	chr2	71453160	G/T	0.9046	2.7e-05	0.027	0.006
rs4470366	chr2	71534617	A/T	0.41637	2.7e-05	-0.016	0.004
rs76051775	chr2	106392688	A/G	0.98072	2.7e-05	-0.055	0.013
rs116075846	chr2	182880005	A/G	0.9165	2.7e-05	-0.029	0.007
rs58479194	chr3	12865229	D/I	0.41051	2.7e-05	-0.017	0.004
rs9864406	chr3	49352619	C/T	0.82262	2.7e-05	-0.02	0.005
rs146958887	chr3	50025158	A/G	0.93621	2.7e-05	-0.033	0.008
rs146543007	chr3	159029007	A/G	0.99111	2.7e-05	-0.086	0.021
rs6444453	chr3	190437898	A/G	0.9978	2.7e-05	-0.174	0.041
rs559782975	chr4	33284379	C/T	0.00161	2.7e-05	-0.25	0.06
rs455249	chr5	75936380	C/G	NA	2.7e-05	-0.016	0.004
rs420138	chr5	75942360	A/G	NA	2.7e-05	0.016	0.004
rs278013	chr5	167015847	A/C	NA	2.7e-05	0.02	0.005
rs9352876	chr6	62372100	A/T	NA	2.7e-05	0.015	0.004
rs9399560	chr6	100836015	C/T	NA	2.7e-05	0.016	0.004
rs56185520	chr7	127364310	A/G	NA	2.7e-05	-0.016	0.004
rs34516046	chr7	127401538	D/I	NA	2.7e-05	0.017	0.004
rs1468701	chr7	127546472	A/G	NA	2.7e-05	0.017	0.004
rs4141106	chr7	153626839	A/C	NA	2.7e-05	-0.017	0.004
rs116465859	chr8	41998559	C/T	NA	2.7e-05	0.087	0.021
rs147372919	chr8	87774632	A/G	NA	2.7e-05	0.207	0.049
rs189500297	chr8	131270510	C/T	NA	2.7e-05	0.242	0.058
rs11027348	chr11	23596118	C/T	0.87018	2.7e-05	-0.023	0.006
rs11027386	chr11	23612003	C/T	0.12959	2.7e-05	0.023	0.006
rs1490086	chr11	46207223	C/T	0.59284	2.7e-05	0.016	0.004
rs59671373	chr11	90836841	A/G	0.07518	2.7e-05	-0.029	0.007
rs77392515	chr11	90991494	C/T	0.93722	2.7e-05	0.033	0.008
rs1325322	chr13	46824988	A/G	0.72736	2.7e-05	0.017	0.004
rs118003318	chr14	33303874	A/G	0.98856	2.7e-05	0.073	0.017
rs34245116	chr15	27249403	G/T	0.49673	2.7e-05	0.015	0.004
rs4786547	chr16	4814893	A/G	0.4333	2.7e-05	0.016	0.004
rs184024266	chr17	37098452	A/T	0.98976	2.7e-05	0.082	0.02
rs62058157	chr17	55745687	G/T	0.74244	2.7e-05	-0.017	0.004
rs184679715	chr18	21536393	C/T	0.99317	2.7e-05	-0.098	0.023
rs8083082	chr18	49659875	A/G	0.98766	2.7e-05	0.069	0.017
rs140828603	chr18	71312275	C/T	0.00541	2.7e-05	0.109	0.026
rs6526399	chrX	24651263	G/T	NA	2.7e-05	-0.013	0.003
rs5944671	chrX	24742179	A/G	NA	2.7e-05	-0.013	0.003
rs2682003	chr2	50520461	C/T	0.83067	2.8e-05	0.021	0.005
rs77910617	chr2	59583372	G/T	0.93515	2.8e-05	0.031	0.007
rs35446411	chr3	49350033	A/C	0.17691	2.8e-05	0.02	0.005
rs35254732	chr3	157799168	A/G	0.86319	2.8e-05	-0.023	0.005
rs36012828	chr5	15752280	D/I	0.76036	2.8e-05	0.018	0.004
rs2455235	chr5	75940585	A/T	NA	2.8e-05	-0.016	0.004
rs4432968	chr6	62482890	G/T	NA	2.8e-05	0.016	0.004
rs1192430	chr6	62686434	A/T	NA	2.8e-05	0.016	0.004
rs9364120	chr6	71724952	A/C	NA	2.8e-05	-0.017	0.004
rs9390345	chr6	100842331	A/G	NA	2.8e-05	-0.016	0.004
rs34501046	chr6	100842489	C/G	NA	2.8e-05	0.016	0.004
rs746318255	chr7	47911270	D/I	NA	2.8e-05	0.238	0.057
rs4141104	chr7	153626708	A/G	NA	2.8e-05	-0.017	0.004
rs75829522	chr8	8583717	C/T	NA	2.8e-05	0.019	0.005
rs117056980	chr8	41985796	A/G	NA	2.8e-05	0.087	0.021
rs145155607	chr8	87748781	C/T	NA	2.8e-05	0.205	0.049
rs188020242	chr8	142994412	C/T	NA	2.8e-05	-0.261	0.062
rs11027347	chr11	23596101	C/T	0.87095	2.8e-05	-0.023	0.006
rs11027389	chr11	23612542	A/G	0.8704	2.8e-05	-0.023	0.006
rs72871554	chr11	23641804	A/G	0.12986	2.8e-05	0.023	0.006
rs72871563	chr11	23657631	A/C	0.87138	2.8e-05	-0.023	0.006
rs56058328	chr11	23661895	A/G	0.12884	2.8e-05	0.023	0.006
rs10769196	chr11	46208471	G/T	0.59284	2.8e-05	0.016	0.004
rs7103380	chr11	46210259	C/T	0.59668	2.8e-05	0.015	0.004
rs174548	chr11	61571348	C/G	0.29545	2.8e-05	0.017	0.004
rs60046749	chr11	90834669	A/G	0.07521	2.8e-05	-0.029	0.007
rs1482268	chr11	108591567	A/G	0.73294	2.8e-05	0.018	0.004
rs1462787	chr11	108637862	A/G	0.73336	2.8e-05	0.018	0.004
rs17740308	chr12	30956243	G/T	0.90018	2.8e-05	-0.026	0.006
rs535753600	chr13	56488181	D/I	0.14973	2.8e-05	-0.021	0.005
rs9597301	chr13	56521926	C/T	0.84255	2.8e-05	0.021	0.005
rs9597306	chr13	56527553	C/T	0.84254	2.8e-05	0.021	0.005
rs12864521	chr13	56531951	C/T	0.84255	2.8e-05	0.021	0.005
rs71079859	chr13	57039636	D/I	0.40669	2.8e-05	-0.016	0.004
rs4411372	chr13	99130423	C/T	0.7215	2.8e-05	0.017	0.004
rs80096290	chr13	106120706	A/C	0.05233	2.8e-05	0.035	0.008
rs12150553	chr17	55745312	A/C	0.7425	2.8e-05	-0.017	0.004
rs138533132	chr17	55768094	D/I	0.62672	2.8e-05	-0.016	0.004
rs369533849	chr18	28071422	A/G	0.50673	2.8e-05	-0.015	0.004
rs12687181	chrX	24649432	C/T	NA	2.8e-05	-0.013	0.003
rs6418542	chrX	24652607	A/G	NA	2.8e-05	0.013	0.003
rs5971892:T	chrX	34814847	A/T	NA	2.8e-05	-0.016	0.004
rs5973259	chrX	34817419	A/G	NA	2.8e-05	-0.017	0.004
rs148298548	chrX	123223325	A/G	NA	2.8e-05	-0.023	0.006
rs6676150	chr1	155123837	C/G	0.60822	2.9e-05	-0.016	0.004
rs13418905	chr2	25341001	A/G	0.77111	2.9e-05	-0.018	0.004
rs62144182	chr2	71492254	A/C	0.92485	2.9e-05	0.03	0.007
rs5833043	chr2	103575438	D/I	0.53983	2.9e-05	-0.018	0.004
rs369849874	chr3	49643174	D/I	0.6277	2.9e-05	-0.016	0.004
rs5848905	chr3	50176259	D/I	0.46787	2.9e-05	0.016	0.004
rs62369368	chr5	63605416	C/G	0.89227	2.9e-05	0.025	0.006
rs371806	chr5	75937881	C/G	NA	2.9e-05	-0.016	0.004
rs466101	chr5	75940274	A/G	NA	2.9e-05	0.016	0.004
rs466170	chr5	75940377	A/G	NA	2.9e-05	0.016	0.004
rs385385	chr5	75940463	A/G	NA	2.9e-05	-0.016	0.004
rs421226	chr5	75940492	A/G	NA	2.9e-05	-0.016	0.004
rs10066333	chr5	75940790	C/G	NA	2.9e-05	0.016	0.004
rs2194254	chr5	75941070	A/G	NA	2.9e-05	0.016	0.004
rs2059219	chr5	75941582	A/T	NA	2.9e-05	0.016	0.004
rs2059221	chr5	75941762	A/G	NA	2.9e-05	-0.016	0.004
rs427380:T	chr5	75942156	C/T	NA	2.9e-05	-0.016	0.004
rs77260055	chr5	112991843	C/T	NA	2.9e-05	-0.072	0.017
rs11969391	chr6	11783246	A/T	NA	2.9e-05	0.021	0.005
rs28836281	chr6	62483473	A/G	NA	2.9e-05	-0.016	0.004
rs9455268	chr6	71653897	A/G	NA	2.9e-05	-0.017	0.004
rs60339072	chr6	71660004	D/I	NA	2.9e-05	0.017	0.004
rs7449748	chr6	71660328	C/T	NA	2.9e-05	-0.017	0.004
rs12663931	chr6	82301126	C/T	NA	2.9e-05	-0.043	0.01
rs76501154	chr6	82305239	C/T	NA	2.9e-05	-0.043	0.01
rs189146978	chr6	99703538	C/T	NA	2.9e-05	-0.194	0.046
rs9403740	chr6	100842895	C/T	NA	2.9e-05	0.016	0.004
rs150528522	chr6	146469652	A/G	NA	2.9e-05	-0.112	0.027
rs113347729	chr7	127331270	D/I	NA	2.9e-05	0.016	0.004
rs35154268	chr7	127505755	A/C	NA	2.9e-05	0.017	0.004
rs34026100	chr7	127506019	G/T	NA	2.9e-05	-0.017	0.004
rs142386647	chr8	4863001	D/I	NA	2.9e-05	0.016	0.004
rs2959788	chr8	6458081	C/G	NA	2.9e-05	-0.016	0.004
rs2442560	chr8	6458741	G/T	NA	2.9e-05	-0.016	0.004
rs11027335	chr11	23593201	G/T	0.12978	2.9e-05	0.023	0.006
rs12785439	chr11	108635655	C/T	0.24714	2.9e-05	-0.018	0.004
rs2765615	chr13	46831271	A/T	0.27304	2.9e-05	-0.017	0.004
rs2645934	chr13	56438401	C/T	0.70689	2.9e-05	0.017	0.004
rs10454569	chr13	56445820	A/G	0.1784	2.9e-05	-0.02	0.005
rs7989771	chr13	56536150	C/T	0.15728	2.9e-05	-0.021	0.005
rs12875063	chr13	56537329	C/G	0.15728	2.9e-05	-0.021	0.005
rs11148366	chr13	56538445	A/C	0.84269	2.9e-05	0.021	0.005
rs12583111	chr13	56538641	C/G	0.15728	2.9e-05	-0.021	0.005
rs570214580	chr13	56741915	D/I	0.53115	2.9e-05	0.017	0.004
rs2314449	chr13	56821623	C/T	0.39216	2.9e-05	-0.016	0.004
rs66898865	chr13	57075727	D/I	0.38076	2.9e-05	-0.016	0.004
rs117471811	chr13	106146151	C/T	0.95041	2.9e-05	-0.036	0.009
rs36216229	chr14	33302171	A/G	0.01328	2.9e-05	-0.067	0.016
rs891794:G	chr15	27255253	A/G	0.54892	2.9e-05	-0.016	0.004
rs406196	chr15	47731245	A/G	0.69925	2.9e-05	-0.017	0.004
rs12591490	chr15	47732441	C/T	0.69248	2.9e-05	-0.017	0.004
rs113986143	chr15	47732513	D/I	0.70368	2.9e-05	-0.017	0.004
rs12439443	chr15	47733445	A/G	0.30754	2.9e-05	0.017	0.004
rs1439320	chr15	48013713	A/C	0.60574	2.9e-05	0.016	0.004
rs117978442	chr17	37617630	C/T	0.99008	2.9e-05	-0.08	0.019
rs11079319	chr17	55747082	A/G	0.74223	2.9e-05	-0.017	0.004
rs9709695	chr18	49658307	C/T	0.01234	2.9e-05	-0.069	0.017
rs1921924	chrX	24662200	C/T	NA	2.9e-05	0.013	0.003
rs116381939	chrX	27499611	A/T	NA	2.9e-05	0.043	0.01
rs532968747	chr2	226485829	D/I	0.58626	3e-05	-0.017	0.004
rs142935903	chr3	49991852	A/G	0.93453	3e-05	-0.033	0.008
rs1609003	chr3	54945267	G/T	0.55444	3e-05	0.015	0.004
rs79429620	chr4	98893857	C/T	0.99154	3e-05	-0.089	0.021
rs77210565	chr5	3806391	C/T	0.99092	3e-05	0.08	0.019
rs11133823	chr5	15700655	C/T	0.42437	3e-05	-0.015	0.004
rs2432184	chr5	75935556	A/T	NA	3e-05	-0.016	0.004
rs2432185	chr5	75935593	C/T	NA	3e-05	-0.016	0.004
rs462315	chr5	75936306	A/G	NA	3e-05	0.016	0.004
rs2909886	chr5	75939191	A/G	NA	3e-05	-0.016	0.004
rs2910820	chr5	75939259	A/G	NA	3e-05	-0.016	0.004
rs456114	chr5	75939555	A/G	NA	3e-05	0.016	0.004
rs458426	chr5	75939943	A/G	NA	3e-05	-0.016	0.004
rs10061060	chr5	75940981	A/G	NA	3e-05	-0.016	0.004
rs115785071	chr5	93378073	C/T	NA	3e-05	0.04	0.01
rs11748095	chr5	107820177	C/T	NA	3e-05	-0.016	0.004
rs11327085	chr6	62432621	D/I	NA	3e-05	-0.016	0.004
rs1192440	chr6	62682658	A/G	NA	3e-05	0.016	0.004
rs9359498	chr6	82228778	C/T	NA	3e-05	0.042	0.01
rs138283488	chr7	53643500	C/T	NA	3e-05	-0.06	0.014
rs3739593	chr9	484336	C/T	NA	3e-05	0.019	0.005
rs540055908	chr10	26964851	D/I	0.7411	3e-05	-0.019	0.005
rs10500965	chr11	23596625	G/T	0.12973	3e-05	0.023	0.006
rs4482000	chr11	46216134	C/T	0.59273	3e-05	0.015	0.004
rs150751221	chr11	132865375	D/I	0.81688	3e-05	0.02	0.005
rs4931658	chr12	33063729	A/G	0.7877	3e-05	0.019	0.005
rs71466286	chr12	104328446	A/G	0.97743	3e-05	0.052	0.012
rs9316826	chr13	56445563	C/G	0.82157	3e-05	0.02	0.005
rs35210855	chr13	57036888	D/I	0.40643	3e-05	-0.015	0.004
rs148029080	chr13	57042011	D/I	0.40903	3e-05	-0.015	0.004
rs61969450	chr13	99146495	C/G	0.27903	3e-05	-0.017	0.004
rs7987770	chr13	106147198	A/G	0.95041	3e-05	-0.036	0.009
rs72661140	chr13	106147529	C/T	0.04959	3e-05	0.035	0.009
rs4341673	chr14	33261461	A/G	0.11105	3e-05	-0.025	0.006
rs3783727	chr14	64901728	C/T	0.33565	3e-05	0.016	0.004
rs6493278	chr15	47730015	A/G	0.69221	3e-05	-0.017	0.004
rs747355482	chr15	47732512	D/I	0.70346	3e-05	-0.017	0.004
rs56032204	chr16	80727103	C/T	0.41087	3e-05	-0.016	0.004
rs373741341	chr18	28071425	D/I	0.49336	3e-05	0.015	0.004
rs149804814	chr18	53377313	D/I	0.5121	3e-05	-0.015	0.004
rs774562372	chr22	45268323	A/G	0.99858	3e-05	0.22	0.053
rs5944672	chrX	24743430	A/G	NA	3e-05	-0.013	0.003
rs7886081	chrX	24920120	C/T	NA	3e-05	0.013	0.003
rs5927327	chrX	34815306	C/T	NA	3e-05	0.016	0.004
rs5927335	chrX	34857523	G/T	NA	3e-05	-0.017	0.004
rs2317480	chrX	95187485	C/T	NA	3e-05	-0.05	0.012
rs16861439	chr2	14355869	C/T	0.05104	3.1e-05	0.034	0.008
rs199750318	chr2	25336537	D/I	0.75594	3.1e-05	-0.018	0.004
rs4852251	chr2	71521629	C/G	0.9091	3.1e-05	0.026	0.006
rs56038006	chr3	49362369	C/T	0.17503	3.1e-05	0.02	0.005
rs79664284	chr3	98686834	G/T	0.04732	3.1e-05	0.036	0.009
rs11133822	chr5	15700541	C/T	0.42432	3.1e-05	-0.015	0.004
rs139385844	chr5	25805171	C/T	0.99719	3.1e-05	0.164	0.039
rs2455233	chr5	75935187	A/G	NA	3.1e-05	0.016	0.004
rs2431348	chr5	75938934	A/C	NA	3.1e-05	0.016	0.004
rs2937414	chr5	75939134	A/T	NA	3.1e-05	0.016	0.004
rs2937413	chr5	75939211	C/T	NA	3.1e-05	-0.016	0.004
rs2937412	chr5	75939311	G/T	NA	3.1e-05	0.016	0.004
rs460617	chr5	75939347	A/G	NA	3.1e-05	-0.016	0.004
rs2909887	chr5	75939407	A/G	NA	3.1e-05	0.016	0.004
rs2455236	chr5	75941978	A/G	NA	3.1e-05	-0.016	0.004
rs457999	chr5	75942498	G/T	NA	3.1e-05	-0.016	0.004
rs6875947	chr5	107831002	A/G	NA	3.1e-05	-0.016	0.004
rs4571457	chr5	107834247	C/T	NA	3.1e-05	0.016	0.004
rs1864064	chr5	113010069	C/G	NA	3.1e-05	-0.071	0.017
rs2298053	chr6	82367289	A/G	NA	3.1e-05	-0.043	0.01
rs113874737	chr6	82375386	A/T	NA	3.1e-05	0.044	0.01
rs777762179	chr6	120867360	A/G	NA	3.1e-05	-0.216	0.052
rs11756131	chr6	161614799	A/G	NA	3.1e-05	0.017	0.004
rs712715	chr7	127333136	C/T	NA	3.1e-05	-0.016	0.004
rs712719	chr7	127357644	A/G	NA	3.1e-05	0.016	0.004
rs12540484	chr7	127370040	A/G	NA	3.1e-05	0.016	0.004
rs6956556	chr7	139935860	C/T	NA	3.1e-05	0.016	0.004
rs13306822	chr8	42046688	A/G	NA	3.1e-05	-0.086	0.021
rs7109756	chr11	23598642	A/G	0.12945	3.1e-05	0.023	0.006
rs72871505	chr11	23608839	A/G	0.12959	3.1e-05	0.023	0.006
rs72871525	chr11	23613726	A/G	0.87043	3.1e-05	-0.023	0.006
rs16911639	chr11	23671424	A/G	0.1202	3.1e-05	0.024	0.006
rs7483227	chr11	46216740	G/T	0.40731	3.1e-05	-0.015	0.004
rs7976186	chr12	15755385	C/T	0.00329	3.1e-05	0.261	0.063
rs35287199	chr12	58023013	D/I	0.77867	3.1e-05	-0.018	0.004
rs9537389	chr13	57034533	A/T	0.40771	3.1e-05	-0.015	0.004
rs540967801	chr13	63248821	C/T	0.99748	3.1e-05	-0.183	0.044
rs76945361	chr13	106140103	G/T	0.04973	3.1e-05	0.035	0.008
rs7988538	chr13	106147043	A/T	0.95006	3.1e-05	-0.035	0.008
rs2300850	chr14	33271488	A/G	0.11429	3.1e-05	-0.024	0.006
rs12892113	chr14	33308401	A/C	0.5207	3.1e-05	-0.015	0.004
rs891792	chr15	27256117	A/G	0.54907	3.1e-05	-0.015	0.004
rs4887541	chr15	27256257	G/T	0.45099	3.1e-05	0.016	0.004
rs12898855	chr15	48014565	C/G	0.60561	3.1e-05	0.016	0.004
rs78624190	chr15	69967592	C/T	0.89978	3.1e-05	0.025	0.006
rs113764039	chr18	53155694	D/I	0.05869	3.1e-05	0.033	0.008
rs2214600	chrX	24660583	C/T	NA	3.1e-05	-0.013	0.003
rs5973273	chrX	34856970	A/G	NA	3.1e-05	-0.017	0.004
rs151271816	chrX	123078650	A/G	NA	3.1e-05	-0.023	0.006
rs539430501	chr1	53426389	C/T	0.00775	3.2e-05	0.117	0.028
rs116793391	chr1	89050426	A/G	0.07229	3.2e-05	0.032	0.008
rs6708352	chr2	71457571	C/T	0.09539	3.2e-05	-0.026	0.006
rs7594256	chr2	71469011	A/G	0.90443	3.2e-05	0.026	0.006
rs2542532	chr2	71495639	C/T	0.09618	3.2e-05	-0.026	0.006
rs55785736:CG	chr2	71517942	D/I	0.90908	3.2e-05	0.026	0.006
rs183579147	chr2	222068771	A/C	0.00746	3.2e-05	-0.102	0.024
rs34514189	chr3	49373045	A/G	0.17501	3.2e-05	0.02	0.005
rs9818758	chr3	49382925	A/G	0.82487	3.2e-05	-0.02	0.005
rs12631016	chr3	72130202	C/T	0.16314	3.2e-05	-0.02	0.005
rs150835397:GAA	chr3	157825380	D/I	0.13603	3.2e-05	0.023	0.005
rs11738901	chr5	1753854	A/G	0.4171	3.2e-05	-0.015	0.004
rs439170	chr5	75935742	A/T	NA	3.2e-05	0.016	0.004
rs590674	chr5	75937052	A/T	NA	3.2e-05	-0.016	0.004
rs388058	chr5	75937524	G/T	NA	3.2e-05	0.016	0.004
rs35846197	chr5	93514248	G/T	NA	3.2e-05	0.04	0.01
rs10477422	chr5	107804045	C/T	NA	3.2e-05	-0.017	0.004
rs6866420	chr5	107824140	A/G	NA	3.2e-05	-0.016	0.004
rs4957765	chr5	107829983	A/G	NA	3.2e-05	-0.016	0.004
rs1864063	chr5	113010201	C/T	NA	3.2e-05	0.071	0.017
rs10064649	chr5	165813161	C/T	NA	3.2e-05	-0.209	0.05
rs2523599	chr6	31241092	C/G	NA	3.2e-05	-0.016	0.004
rs12215254	chr6	71654060	A/G	NA	3.2e-05	-0.017	0.004
rs36010194	chr6	74288863	D/I	NA	3.2e-05	0.016	0.004
rs6904624	chr6	82185784	C/G	NA	3.2e-05	-0.041	0.01
rs1575195	chr6	82213159	C/T	NA	3.2e-05	-0.041	0.01
rs9294232	chr6	82214587	A/C	NA	3.2e-05	0.041	0.01
rs5936315	chr6	82291632	C/T	NA	3.2e-05	0.045	0.011
rs3778037	chr6	100844095	C/T	NA	3.2e-05	-0.016	0.004
rs546755704	chr7	69560737	A/T	NA	3.2e-05	0.235	0.056
rs4141105	chr7	153626743	A/T	NA	3.2e-05	-0.016	0.004
rs113445553	chr8	42029524	C/T	NA	3.2e-05	-0.085	0.02
rs533170368	chr8	48351610	A/G	NA	3.2e-05	0.101	0.024
rs547044511	chr8	49539217	C/G	NA	3.2e-05	-0.11	0.026
rs12549142	chr8	131871971	A/G	NA	3.2e-05	-0.015	0.004
rs61250735	chr9	78948518	C/T	NA	3.2e-05	0.018	0.004
rs72867668	chr11	23595429	A/G	0.12934	3.2e-05	0.023	0.006
rs55642549	chr11	23595514	A/G	0.12934	3.2e-05	0.023	0.006
rs11027346	chr11	23595649	C/T	0.87066	3.2e-05	-0.023	0.006
rs1519409	chr11	23603022	C/T	0.87044	3.2e-05	-0.023	0.006
rs140286158	chr11	23607124	D/I	0.86729	3.2e-05	-0.023	0.006
esv3629615	chr12	58028003	X/Y	0.22161	3.2e-05	0.018	0.004
rs34280142	chr12	58035230	D/I	0.77885	3.2e-05	-0.018	0.004
rs36064912	chr13	57037072	D/I	0.59384	3.2e-05	0.015	0.004
rs7156389	chr14	33308918	A/G	0.52059	3.2e-05	-0.015	0.004
rs9707707	chr14	101734125	A/G	0.03617	3.2e-05	0.052	0.012
rs750628723	chr17	55768556	D/I	0.26978	3.2e-05	-0.022	0.005
rs35925003	chr18	28056957	D/I	0.50076	3.2e-05	-0.015	0.004
rs4243532	chrX	24582595	C/G	NA	3.2e-05	0.014	0.003
rs5986698	chrX	24637691	C/T	NA	3.2e-05	-0.013	0.003
rs714522	chrX	24686539	A/T	NA	3.2e-05	-0.013	0.003
rs6628039	chrX	24914760	C/T	NA	3.2e-05	0.013	0.003
rs5944586	chrX	26747022	C/G	NA	3.2e-05	0.013	0.003
rs5973261	chrX	34817857	C/T	NA	3.2e-05	-0.016	0.004
rs5928657	chrX	34819219	A/G	NA	3.2e-05	0.016	0.004
rs5971894	chrX	34820961	A/G	NA	3.2e-05	-0.016	0.004
rs185312340	chrX	116817556	A/G	NA	3.2e-05	0.069	0.017
rs185826195	chrX	116823260	A/G	NA	3.2e-05	-0.069	0.017
rs12860057	chrX	117728341	C/T	NA	3.2e-05	-0.018	0.004
rs35082559	chr2	23896607	D/I	0.75161	3.3e-05	0.018	0.004
rs142160349	chr2	71668397	D/I	0.0907	3.3e-05	-0.027	0.006
rs4374328	chr2	161207765	A/C	0.78529	3.3e-05	-0.018	0.004
rs574533995	chr3	170286116	A/G	0.99789	3.3e-05	-0.202	0.049
rs9880419	chr3	190442473	G/T	0.99779	3.3e-05	-0.172	0.041
rs35394278	chr5	15709729	D/I	0.57835	3.3e-05	0.015	0.004
rs35854240	chr5	15752441	D/I	0.70016	3.3e-05	0.016	0.004
rs2432183	chr5	75934580	A/G	NA	3.3e-05	0.016	0.004
rs10074400	chr5	107824536	C/T	NA	3.3e-05	0.016	0.004
rs143022008	chr6	14036917	A/G	NA	3.3e-05	0.2	0.048
rs111303870	chr6	62516541	D/I	NA	3.3e-05	0.015	0.004
rs1192433	chr6	62684663	C/T	NA	3.3e-05	0.016	0.004
rs4707865	chr6	71628771	A/G	NA	3.3e-05	0.016	0.004
rs4707871	chr6	71662709	C/G	NA	3.3e-05	0.017	0.004
rs6910200	chr6	82207440	C/T	NA	3.3e-05	0.041	0.01
rs113133600	chr6	82383444	A/C	NA	3.3e-05	-0.044	0.011
rs542529431	chr6	88369751	C/T	NA	3.3e-05	-0.165	0.04
rs9321048	chr6	125881106	G/T	NA	3.3e-05	0.019	0.005
rs3837143	chr7	127310352	D/I	NA	3.3e-05	-0.016	0.004
rs17628982	chr8	8587589	C/T	NA	3.3e-05	0.019	0.005
rs2409086	chr8	8588829	A/C	NA	3.3e-05	0.019	0.005
rs115486999	chr8	42000925	C/T	NA	3.3e-05	-0.087	0.021
rs111238051	chr8	42018281	A/T	NA	3.3e-05	-0.087	0.021
rs112147940	chr8	144679299	A/G	NA	3.3e-05	0.032	0.008
rs78752366	chr10	109679723	A/G	0.08757	3.3e-05	0.028	0.007
rs1945627	chr11	15226187	A/G	0.07856	3.3e-05	0.029	0.007
rs11027342	chr11	23594527	C/T	0.87023	3.3e-05	-0.023	0.006
rs72867656	chr11	23594888	A/G	0.1298	3.3e-05	0.023	0.006
[truncated: 8,002 more rows]

## Sheet: S25
Supplementary Table 25. Top 10,000 SNPs for UPPS-P Positive Urgency
snpid	chr	bp	alleles	EAF	pvalue	effect	se
rs143987963	chr12	68854495	C/T	0.00979	1.2e-08	-0.112	0.02
rs10022473	chr4	118795179	C/G	0.79434	2.9e-08	-0.025	0.005
rs4348167	chr4	118801657	C/T	0.77783	3e-08	-0.024	0.004
rs11943602	chr4	118806220	C/T	0.22063	3.5e-08	0.024	0.004
rs62325884	chr4	118801094	C/T	0.79299	3.8e-08	-0.025	0.005
rs28590515	chr4	118805554	C/T	0.20682	4e-08	0.025	0.005
rs530128290	chr4	118807606	D/I	0.21108	1.5e-07	0.024	0.005
rs73580248	chr11	131424438	A/C	0.10117	1.5e-07	-0.036	0.007
rs10014076	chr4	118794813	A/G	0.34262	2.3e-07	0.02	0.004
rs7661207	chr4	118796574	A/G	0.34615	2.8e-07	0.02	0.004
rs4323174	chr4	118811647	A/G	0.34452	3e-07	0.019	0.004
rs57510664	chr4	118809996	D/I	0.67724	3.1e-07	-0.02	0.004
rs11407503	chr4	118810710	D/I	0.34839	3.1e-07	0.019	0.004
rs191649247	chr2	198985402	C/G	0.00204	3.3e-07	0.223	0.044
rs16920272	chr8	56956550	C/T	NA	3.4e-07	-0.171	0.034
rs4834641	chr4	118798990	C/G	0.65565	4e-07	-0.019	0.004
rs12650031	chr4	118797833	C/T	0.34419	4.2e-07	0.019	0.004
rs4407573	chr4	118809627	C/T	0.65536	4.2e-07	-0.019	0.004
rs202145352	chr8	104587911	C/T	NA	4.2e-07	0.02	0.004
rs5861373:CATATA	chr4	118809648	D/I	0.34731	4.3e-07	0.019	0.004
rs2430749	chr8	104595780	A/T	NA	4.5e-07	0.019	0.004
rs2449916	chr8	104593170	G/T	NA	4.6e-07	0.02	0.004
rs2430750	chr8	104593516	A/G	NA	4.6e-07	0.02	0.004
rs10015006	chr4	118810223	A/G	0.34464	4.7e-07	0.019	0.004
rs4936277	chr11	113431960	A/G	0.44218	4.7e-07	-0.018	0.004
rs556987250	chr4	118794634	D/I	0.31202	4.8e-07	0.02	0.004
rs1593507	chr8	104697588	A/T	NA	4.8e-07	0.019	0.004
rs2430747	chr8	104597992	A/G	NA	5e-07	0.019	0.004
rs536280205	chr2	222930871	G/T	0.99753	5.1e-07	0.2	0.04
rs1176674	chr8	104709594	A/G	NA	5.1e-07	0.019	0.004
rs2176952	chr8	104736760	A/G	NA	5.1e-07	0.019	0.004
rs80004764	chr2	37461008	C/T	0.99218	5.2e-07	-0.121	0.024
rs1582771	chr8	104736071	A/G	NA	5.2e-07	-0.019	0.004
rs138053429	chr12	131079931	A/G	0.95784	5.2e-07	0.05	0.01
rs4131119	chr4	118802784	A/G	0.65279	5.3e-07	-0.019	0.004
rs1976830	chr8	104735293	C/T	NA	5.3e-07	-0.019	0.004
rs35905089:TAAA	chr7	39479479	D/I	NA	5.4e-07	-0.021	0.004
rs1176677:T	chr8	104722400	G/T	NA	5.5e-07	0.019	0.004
rs1365286	chr8	104606672	A/G	NA	5.6e-07	-0.019	0.004
rs1176669	chr8	104717585	A/G	NA	5.6e-07	-0.019	0.004
rs10112970	chr8	104733889	A/G	NA	5.6e-07	0.019	0.004
rs143138797	chr2	198917455	A/G	0.99799	5.7e-07	-0.226	0.045
rs1579377	chr8	104701402	C/T	NA	5.7e-07	-0.019	0.004
rs1593506	chr8	104699920	C/T	NA	5.8e-07	0.019	0.004
rs1593505	chr8	104699935	C/T	NA	5.8e-07	-0.019	0.004
rs12929378	chr16	83986252	G/T	0.68636	5.8e-07	-0.021	0.004
rs10013148	chr4	118799810	A/T	0.34428	5.9e-07	0.019	0.004
rs1426286	chr8	104610396	G/T	NA	6e-07	-0.019	0.004
rs2388782	chr8	104734767	A/C	NA	6e-07	-0.019	0.004
rs28464068	chr4	118806252	A/G	0.34482	6.1e-07	0.019	0.004
rs10021549	chr4	118812495	A/G	0.34319	6.1e-07	0.019	0.004
rs73679772	chr8	56959299	A/G	NA	6.1e-07	0.166	0.033
rs1991283	chr8	104631478	G/T	NA	6.2e-07	0.019	0.004
rs4131118	chr4	118802717	C/T	0.34435	6.3e-07	0.019	0.004
rs2430746	chr8	104600201	C/T	NA	6.3e-07	-0.019	0.004
rs2430756	chr8	104637065	A/G	NA	6.3e-07	-0.019	0.004
rs2430758	chr8	104625040	C/T	NA	6.4e-07	0.019	0.004
rs2433252	chr8	104637037	C/T	NA	6.4e-07	0.019	0.004
rs2449906	chr8	104644833	C/G	NA	6.5e-07	-0.019	0.004
rs10021563	chr4	118805195	C/T	0.34451	6.6e-07	0.019	0.004
rs2449915	chr8	104589809	C/G	NA	6.6e-07	-0.019	0.004
rs10102679	chr8	104659218	G/T	NA	6.6e-07	-0.019	0.004
rs2430751	chr8	104592209	C/T	NA	6.7e-07	0.019	0.004
rs556401241	chr19	52871298	D/I	0.92805	6.8e-07	-0.036	0.007
rs960558	chr8	56960477	C/T	NA	6.9e-07	-0.165	0.033
rs4734725	chr8	104670180	A/C	NA	6.9e-07	-0.019	0.004
rs982171	chr8	104491836	A/G	NA	7.5e-07	-0.02	0.004
rs2469972	chr8	104499148	G/T	NA	7.5e-07	-0.02	0.004
rs7145844	chr14	67400150	C/G	0.09362	7.5e-07	-0.03	0.006
rs72735100	chr15	79511300	A/G	0.99338	7.5e-07	0.119	0.024
rs7837749	chr8	104617712	A/G	NA	7.6e-07	-0.019	0.004
rs7928017	chr11	113448762	A/C	0.56998	7.6e-07	0.018	0.004
rs1898255	chr8	104499642	A/C	NA	7.8e-07	0.02	0.004
rs1991282	chr8	104631545	A/T	NA	7.8e-07	0.019	0.004
rs147312244	chr18	22436070	C/T	0.97027	7.9e-07	-0.052	0.011
rs576670596	chr2	151041851	C/T	0.99596	8.1e-07	0.147	0.03
rs55854947	chr8	104669072	A/T	NA	8.2e-07	0.019	0.004
rs78798485	chr8	104764918	A/T	NA	8.3e-07	0.019	0.004
rs740107	chr7	100817676	A/G	NA	8.4e-07	-0.02	0.004
rs763408036	chr8	104566082	D/I	NA	8.4e-07	-0.019	0.004
rs73284473	chr8	104645304	C/G	NA	8.4e-07	-0.019	0.004
rs58016281	chr7	39476152	D/I	NA	8.6e-07	0.02	0.004
rs10105865	chr8	104468639	A/G	NA	8.6e-07	-0.02	0.004
rs2469973	chr8	104517757	G/T	NA	8.8e-07	0.019	0.004
rs7921549	chr10	22878239	A/C	0.37021	8.9e-07	-0.018	0.004
rs114643056	chr2	198746412	A/G	0.00215	9e-07	0.21	0.043
rs757720	chr7	100816936	A/G	NA	9e-07	-0.02	0.004
rs2437764	chr8	104515036	A/G	NA	9.1e-07	-0.019	0.004
rs1898253	chr8	104469083	A/G	NA	9.2e-07	0.02	0.004
rs2449911	chr8	104572771	A/G	NA	9.4e-07	0.019	0.004
rs2028082	chr8	104522091	A/G	NA	9.5e-07	0.019	0.004
rs1436600	chr8	104529426	A/G	NA	9.5e-07	-0.019	0.004
rs2469975	chr8	104525899	A/G	NA	9.6e-07	0.019	0.004
rs187414034	chr8	104764447	A/T	NA	9.6e-07	0.019	0.004
rs553807401	chr15	78185431	C/G	0.99677	9.6e-07	0.169	0.034
rs60259745	chr7	39476299	C/T	NA	9.7e-07	0.02	0.004
rs61101006	chr7	39476342	G/T	NA	9.7e-07	0.02	0.004
rs2449909	chr8	104570803	A/C	NA	9.7e-07	0.019	0.004
rs2449910	chr8	104570898	A/G	NA	9.7e-07	0.019	0.004
rs2449912	chr8	104576210	A/G	NA	9.7e-07	0.019	0.004
rs13244560	chr7	100803267	A/G	NA	9.8e-07	0.021	0.004
rs189717717	chr8	104763976	C/T	NA	9.8e-07	0.019	0.004
rs10272392	chr7	39477652	A/G	NA	1e-06	-0.02	0.004
rs10258812	chr7	39477849	C/T	NA	1e-06	0.02	0.004
rs61692037:GT	chr7	39478783	D/I	NA	1e-06	-0.02	0.004
rs6962246	chr7	39521010	C/T	NA	1e-06	0.018	0.004
rs34958697	chr8	104740179	D/I	NA	1e-06	0.019	0.004
rs7125588	chr11	113436072	A/G	0.43024	1e-06	-0.018	0.004
rs10865610	chr3	85594695	A/G	0.61656	1.1e-06	-0.019	0.004
rs58110712	chr7	39476074	D/I	NA	1.1e-06	0.02	0.004
rs6150252	chr7	100814462	D/I	NA	1.1e-06	0.018	0.004
rs368093094	chr8	104715081	D/I	NA	1.1e-06	-0.019	0.004
rs10710945	chr8	104729538	D/I	NA	1.1e-06	-0.019	0.004
rs61687445	chr11	113438092	A/C	0.56979	1.1e-06	0.018	0.004
rs4936278	chr11	113447660	C/G	0.56928	1.1e-06	0.018	0.004
rs113336345	chr5	12006340	C/T	0.09342	1.2e-06	-0.031	0.006
rs138684586	chr5	77574612	C/T	NA	1.2e-06	0.239	0.049
rs56315420	chr5	115073848	C/T	NA	1.2e-06	0.183	0.038
rs11431838	chr7	119916515	D/I	NA	1.2e-06	-0.027	0.006
rs34819443	chr8	104559230	D/I	NA	1.2e-06	-0.019	0.004
rs2554738	chr8	104747107	A/G	NA	1.2e-06	-0.019	0.004
rs2030438	chr8	104754173	C/T	NA	1.2e-06	-0.019	0.004
rs7933981	chr11	113438068	A/G	0.56735	1.2e-06	0.018	0.004
rs1694367	chr1	150329469	A/T	0.59742	1.3e-06	-0.018	0.004
rs72430251	chr1	150432871	D/I	0.59136	1.3e-06	-0.018	0.004
rs139262864	chr4	74042197	C/T	0.97888	1.3e-06	0.065	0.013
rs34679732	chr7	39483793	D/I	NA	1.3e-06	0.02	0.004
rs1176680	chr8	104743234	C/T	NA	1.3e-06	0.018	0.004
rs3107472	chr8	104783683	C/T	NA	1.3e-06	-0.018	0.004
rs3110463	chr8	104793852	C/T	NA	1.3e-06	-0.018	0.004
rs80089451	chr2	45899902	C/T	0.05103	1.4e-06	-0.042	0.009
rs9994872	chr4	118816279	A/C	0.65169	1.4e-06	-0.018	0.004
rs9346938	chr6	163286352	A/G	NA	1.4e-06	0.019	0.004
rs144754422	chr7	39480964	D/I	NA	1.4e-06	-0.02	0.004
rs11773232	chr7	119919187	A/G	NA	1.4e-06	0.027	0.006
rs11763966	chr7	119919905	A/T	NA	1.4e-06	0.027	0.006
rs3107478	chr8	104756505	A/C	NA	1.4e-06	-0.018	0.004
rs142215642	chr8	104766045	G/T	NA	1.4e-06	0.018	0.004
rs3107473	chr8	104781539	C/T	NA	1.4e-06	-0.018	0.004
rs10092403	chr8	104801195	C/T	NA	1.4e-06	0.019	0.004
rs6589386	chr11	113443753	C/T	0.43091	1.4e-06	-0.018	0.004
rs79490271	chr11	123148828	C/T	0.07236	1.4e-06	0.035	0.007
rs79237186	chr18	22428126	A/G	0.97032	1.4e-06	-0.051	0.011
rs11580960	chr1	150360849	C/T	0.40277	1.5e-06	0.018	0.004
rs142247685	chr2	198311307	C/G	0.00198	1.5e-06	0.222	0.046
rs375253196	chr4	159356615	C/T	0.17331	1.5e-06	0.023	0.005
rs35424647	chr8	104709774	D/I	NA	1.5e-06	0.019	0.004
rs3110461	chr8	104784730	A/G	NA	1.5e-06	0.018	0.004
rs3110462	chr8	104789970	A/G	NA	1.5e-06	0.018	0.004
rs113326073	chr8	104806114	A/G	NA	1.5e-06	-0.018	0.004
rs471464	chr1	150281043	A/C	0.39884	1.6e-06	0.018	0.004
rs372488047	chr1	150329905	D/I	0.39476	1.6e-06	0.018	0.004
rs1694363	chr1	150368677	G/T	0.604	1.6e-06	-0.018	0.004
rs59113365	chr1	150441426	D/I	0.40298	1.6e-06	0.018	0.004
rs12503729	chr4	118816379	C/T	0.65191	1.6e-06	-0.018	0.004
rs10234850	chr7	39475629	C/G	NA	1.6e-06	0.02	0.004
rs75914546	chr7	119925470	D/I	NA	1.6e-06	0.027	0.006
rs55680276	chr7	119933805	G/T	NA	1.6e-06	-0.027	0.006
rs10282911	chr8	104617991	G/T	NA	1.6e-06	0.019	0.004
rs4319542	chr11	113451229	C/G	0.43961	1.6e-06	-0.018	0.004
rs7517441	chr1	150283643	A/T	0.60114	1.7e-06	-0.018	0.004
rs7549226	chr1	150283658	G/T	0.601	1.7e-06	-0.018	0.004
rs146672447	chr1	150291426	D/I	0.60148	1.7e-06	-0.018	0.004
rs834229	chr1	150384665	C/G	0.6026	1.7e-06	-0.018	0.004
rs834230	chr1	150387929	C/T	0.39739	1.7e-06	0.018	0.004
rs9436007	chr1	150433389	C/T	0.39918	1.7e-06	0.018	0.004
rs186480839	chr2	198978606	C/T	0.00169	1.7e-06	0.236	0.049
rs113318873	chr7	39477544	D/I	NA	1.7e-06	0.02	0.004
rs62470461	chr7	119917695	A/C	NA	1.7e-06	-0.027	0.006
rs11760262	chr7	119919580	C/T	NA	1.7e-06	-0.027	0.006
rs11982510	chr7	119949168	A/T	NA	1.7e-06	0.026	0.006
rs62470532	chr7	119949311	A/G	NA	1.7e-06	-0.026	0.006
rs142828949	chr8	104618721	A/G	NA	1.7e-06	-0.018	0.004
rs1176679	chr8	104745230	A/G	NA	1.7e-06	-0.018	0.004
rs3110472	chr8	104757426	C/T	NA	1.7e-06	0.018	0.004
rs1027459	chr8	104808864	C/T	NA	1.7e-06	0.018	0.004
rs74070166	chr1	43622584	A/C	0.99761	1.8e-06	-0.194	0.041
rs2794684	chr1	150320571	C/T	0.39721	1.8e-06	0.018	0.004
rs1694368	chr1	150329468	X/Y	0.4045	1.8e-06	0.018	0.004
rs3896342	chr1	150411312	C/T	0.60172	1.8e-06	-0.018	0.004
rs6672808	chr1	150423967	C/T	0.3988	1.8e-06	0.018	0.004
rs2873669	chr1	150426224	C/T	0.6012	1.8e-06	-0.018	0.004
rs4926437	chr1	150427790	C/T	0.39881	1.8e-06	0.018	0.004
rs7539458	chr1	150430325	G/T	0.60118	1.8e-06	-0.018	0.004
rs1972031	chr1	150430688	C/T	0.60115	1.8e-06	-0.018	0.004
rs3820544	chr1	150457876	A/T	0.39981	1.8e-06	0.018	0.004
rs12046446	chr1	150460855	G/T	0.60013	1.8e-06	-0.018	0.004
rs6703652	chr1	150465953	G/T	0.60003	1.8e-06	-0.018	0.004
rs55928222	chr1	150467370	A/C	0.39991	1.8e-06	0.018	0.004
rs9436119	chr1	150467753	A/G	0.60006	1.8e-06	-0.018	0.004
rs201280631	chr7	39477800	D/I	NA	1.8e-06	0.02	0.004
rs35222279	chr7	39480486	A/T	NA	1.8e-06	-0.02	0.004
rs34850246	chr7	119950420	C/T	NA	1.8e-06	-0.026	0.006
rs6466742	chr7	119951035	C/T	NA	1.8e-06	0.026	0.006
rs41287944	chr10	121580501	A/G	0.98593	1.8e-06	0.079	0.017
rs12976751	chr19	52874293	A/G	0.93575	1.8e-06	-0.035	0.007
rs145545284	chr1	43619525	D/I	0.99738	1.9e-06	-0.18	0.038
rs200611460	chr1	43620041	D/I	0.99738	1.9e-06	-0.18	0.038
rs2647373	chr1	150320570	C/G	0.60261	1.9e-06	-0.018	0.004
rs77015496	chr1	150325004	D/I	0.59529	1.9e-06	-0.018	0.004
rs834228	chr1	150383951	A/G	0.40415	1.9e-06	0.018	0.004
rs7002	chr1	150445819	A/G	0.39997	1.9e-06	0.018	0.004
rs12042579	chr1	150454503	C/T	0.39936	1.9e-06	0.018	0.004
rs10250325	chr7	39475633	G/T	NA	1.9e-06	0.02	0.004
rs5886719	chr7	114301107	D/I	NA	1.9e-06	0.018	0.004
rs112596421	chr19	52875837	A/G	0.93592	1.9e-06	-0.035	0.007
rs12972786	chr19	55803055	A/G	0.97252	1.9e-06	-0.054	0.011
rs10623734	chr1	150278741	D/I	0.60229	2e-06	-0.018	0.004
rs2797653	chr1	150322532	C/T	0.40437	2e-06	0.018	0.004
rs844309	chr1	150366587	C/T	0.39748	2e-06	0.018	0.004
rs1694362	chr1	150366963	A/T	0.60249	2e-06	-0.018	0.004
rs1260389	chr1	150372109	A/T	0.6024	2e-06	-0.018	0.004
rs696618	chr1	150376139	G/T	0.59585	2e-06	-0.018	0.004
rs828783	chr1	150376977	C/T	0.39768	2e-06	0.018	0.004
rs698923	chr1	150379159	A/G	0.60232	2e-06	-0.018	0.004
rs1631973	chr1	150380779	C/T	0.60233	2e-06	-0.018	0.004
rs149595688	chr1	150429104	D/I	0.58943	2e-06	-0.018	0.004
rs12042229	chr1	150447398	A/G	0.39914	2e-06	0.018	0.004
rs150517812	chr1	150468111	D/I	0.59591	2e-06	-0.017	0.004
rs570584102	chr2	198792037	A/G	0.00219	2e-06	0.202	0.042
4:137428227:G_GTTTTTTTTTTT	chr4	137428227	D/I	0.81616	2e-06	-0.025	0.005
rs2898568	chr7	100810983	A/G	NA	2e-06	0.019	0.004
rs17374849	chr7	119926435	G/T	NA	2e-06	-0.026	0.006
rs72833380	chr10	63759692	A/G	0.89586	2e-06	0.029	0.006
rs117242532	chr17	59638438	A/G	0.95484	2e-06	-0.048	0.01
rs1627235	chr1	150358858	C/T	0.3975	2.1e-06	0.018	0.004
rs75794950	chr1	150389649	D/I	0.59385	2.1e-06	-0.018	0.004
rs7523428	chr1	150430472	A/G	0.60103	2.1e-06	-0.017	0.004
rs17596326	chr1	150433819	A/G	0.39897	2.1e-06	0.018	0.004
rs9436008	chr1	150434631	A/G	0.39897	2.1e-06	0.017	0.004
rs9436115	chr1	150435177	A/G	0.60106	2.1e-06	-0.018	0.004
rs11581351	chr1	150440200	C/G	0.60087	2.1e-06	-0.017	0.004
rs11587575	chr1	150451863	C/T	0.60078	2.1e-06	-0.017	0.004
rs145489526	chr1	150460945	D/I	0.40305	2.1e-06	0.017	0.004
rs11590324	chr1	150470322	A/C	0.59992	2.1e-06	-0.017	0.004
rs11590353	chr1	150470478	A/C	0.59585	2.1e-06	-0.017	0.004
rs11576422	chr1	150470479	G/T	0.59585	2.1e-06	-0.017	0.004
rs7801100	chr7	39490982	A/C	NA	2.1e-06	-0.02	0.004
rs571413559	chr17	63643403	C/T	0.99862	2.1e-06	-0.323	0.068
rs75309935	chr21	32625882	C/T	0.91837	2.1e-06	0.033	0.007
rs1260411	chr1	150382088	A/G	0.60166	2.2e-06	-0.018	0.004
rs6662108	chr1	150420541	A/C	0.6018	2.2e-06	-0.018	0.004
rs12023378	chr1	150467063	A/G	0.40008	2.2e-06	0.017	0.004
rs55823828	chr1	150467296	C/G	0.59991	2.2e-06	-0.017	0.004
rs55996928	chr1	150467393	A/C	0.59991	2.2e-06	-0.017	0.004
rs183580470	chr1	229874275	A/C	0.00106	2.2e-06	0.299	0.063
rs146667171	chr2	198632594	A/G	0.0021	2.2e-06	0.204	0.043
rs551679439	chr6	115894713	A/G	NA	2.2e-06	0.314	0.066
rs58967104	chr7	39480498	A/T	NA	2.2e-06	0.02	0.004
rs115096053	chr7	39497985	A/T	NA	2.2e-06	0.02	0.004
rs7800545	chr7	119943111	A/G	NA	2.2e-06	-0.026	0.006
rs140249606	chr19	4592240	D/I	0.76958	2.2e-06	-0.021	0.004
rs12983120	chr19	52873325	C/T	0.06399	2.2e-06	0.035	0.007
rs71650873	chr1	150354698	D/I	0.59652	2.3e-06	-0.018	0.004
rs5777725	chr1	150377883	D/I	0.40374	2.3e-06	0.018	0.004
rs12045304	chr1	150399818	A/G	0.60094	2.3e-06	-0.017	0.004
rs45595332	chr1	150446067	C/T	0.3995	2.3e-06	0.017	0.004
rs377146814	chr4	159369574	D/I	0.45283	2.3e-06	-0.021	0.004
rs68064523	chr6	163302402	D/I	NA	2.3e-06	-0.021	0.005
rs67584949	chr7	39497984	D/I	NA	2.3e-06	0.02	0.004
rs6942451	chr7	119963081	C/T	NA	2.3e-06	-0.026	0.006
rs6942755	chr7	119963259	C/G	NA	2.3e-06	-0.026	0.006
rs4782867	chr16	83985307	C/T	0.64683	2.3e-06	-0.018	0.004
rs2665302	chr16	83992084	C/T	0.65893	2.3e-06	-0.019	0.004
rs35752205	chr19	52877174	C/G	0.93621	2.3e-06	-0.035	0.007
rs1601242	chr1	43373882	C/T	0.00136	2.4e-06	0.276	0.059
rs151188685	chr1	150396269	D/I	0.53133	2.4e-06	-0.018	0.004
rs55742549	chr1	150396459	A/G	0.60081	2.4e-06	-0.017	0.004
rs72696885	chr1	150411059	C/T	0.39899	2.4e-06	0.017	0.004
rs556945211	chr13	40479739	A/G	0.99584	2.4e-06	0.145	0.031
rs35274748	chr1	150363033	D/I	0.59548	2.5e-06	-0.018	0.004
rs138884613	chr1	150375426	D/I	0.60172	2.5e-06	-0.018	0.004
rs11577600	chr1	150407443	A/G	0.60105	2.5e-06	-0.017	0.004
rs72696900	chr1	150425256	C/T	0.39991	2.5e-06	0.017	0.004
rs7553867	chr1	150472869	A/C	0.59628	2.5e-06	-0.017	0.004
rs148816318	chr2	198158430	C/T	0.99811	2.5e-06	-0.214	0.045
rs649886	chr8	60941645	A/G	NA	2.5e-06	-0.018	0.004
rs2550438	chr16	83988314	A/G	0.35979	2.5e-06	0.018	0.004
rs698919	chr1	150387000	A/G	0.3985	2.6e-06	0.017	0.004
rs698916	chr1	150388385	A/G	0.3986	2.6e-06	0.017	0.004
rs834231	chr1	150389392	A/T	0.39851	2.6e-06	0.017	0.004
rs832622	chr1	150392830	A/G	0.3985	2.6e-06	0.017	0.004
rs5777731	chr1	150449411	D/I	0.595	2.6e-06	-0.017	0.004
rs1815544	chr1	150479901	C/T	0.40349	2.6e-06	0.017	0.004
rs9436125	chr1	150487961	C/G	0.40407	2.6e-06	0.017	0.004
rs9326002	chr1	150495106	A/G	0.39832	2.6e-06	0.018	0.004
rs549705307	chr7	32535093	C/T	NA	2.6e-06	0.143	0.03
rs117253741	chr7	83425564	C/T	NA	2.6e-06	0.16	0.034
rs67455183	chr8	10145925	G/T	NA	2.6e-06	-0.025	0.005
rs595330	chr8	60938342	C/T	NA	2.6e-06	0.018	0.004
rs1851150	chr8	104856290	A/G	NA	2.6e-06	0.018	0.004
rs144923510	chr13	90424963	C/T	0.03249	2.6e-06	0.05	0.011
rs2255554	chr16	83988306	A/T	0.64022	2.6e-06	-0.018	0.004
rs138017373	chr1	150351594	D/I	0.40382	2.7e-06	0.018	0.004
rs11577843	chr1	150398258	A/G	0.39921	2.7e-06	0.017	0.004
rs11590787	chr1	150398531	A/G	0.60079	2.7e-06	-0.017	0.004
rs2867893	chr1	150453296	C/T	0.40044	2.7e-06	0.017	0.004
rs11205385	chr1	150476516	A/G	0.59652	2.7e-06	-0.017	0.004
rs3738487	chr1	150477061	C/T	0.40345	2.7e-06	0.017	0.004
rs9458663	chr6	163302673	A/G	NA	2.7e-06	-0.021	0.005
rs550249504	chr6	163304232	A/T	NA	2.7e-06	0.021	0.005
rs1851152	chr8	104813291	A/G	NA	2.7e-06	-0.018	0.004
rs59944022	chr14	67211575	D/I	0.8824	2.7e-06	0.027	0.006
rs7538981	chr1	150410978	A/G	0.60085	2.8e-06	-0.017	0.004
rs4926436	chr1	150419896	C/T	0.39914	2.8e-06	0.017	0.004
rs2282916	chr7	39493487	A/C	NA	2.8e-06	-0.019	0.004
rs367807928	chr14	67699828	D/I	0.09698	2.8e-06	-0.029	0.006
rs4782570	chr16	83985825	A/G	0.35374	2.8e-06	0.018	0.004
rs1260386	chr1	150369622	G/T	0.39861	2.9e-06	0.017	0.004
rs35057759	chr1	150374276	C/T	0.39866	2.9e-06	0.017	0.004
rs2867894	chr1	150452912	A/T	0.59951	2.9e-06	-0.017	0.004
rs984494	chr2	45182968	C/T	0.49528	2.9e-06	-0.017	0.004
rs11917490	chr3	85409470	A/G	0.29005	2.9e-06	0.019	0.004
rs3841940	chr3	190993492	D/I	0.25003	2.9e-06	-0.022	0.005
rs142358248	chr6	163303222	D/I	NA	2.9e-06	-0.021	0.005
rs533666253	chr6	163304231	A/T	NA	2.9e-06	-0.021	0.005
rs10273545	chr7	39495328	A/C	NA	2.9e-06	0.019	0.004
rs3107470	chr8	104811134	G/T	NA	2.9e-06	0.018	0.004
rs34663090	chr8	104849924	A/C	NA	2.9e-06	-0.018	0.004
rs12929854	chr16	83986636	C/G	0.35383	2.9e-06	0.018	0.004
rs2264418	chr1	150368579	A/G	0.60133	3e-06	-0.017	0.004
rs1260388	chr1	150372016	G/T	0.60132	3e-06	-0.017	0.004
rs9436112	chr1	150406449	A/C	0.39914	3e-06	0.017	0.004
rs12028001	chr1	150407820	C/T	0.39911	3e-06	0.017	0.004
rs9436127	chr1	150490565	A/G	0.59591	3e-06	-0.017	0.004
rs182528944	chr5	2157228	C/T	0.00363	3e-06	-0.156	0.033
rs4782569	chr16	83985780	C/T	0.35377	3e-06	0.018	0.004
rs12929317	chr16	83986481	A/G	0.64609	3e-06	-0.018	0.004
rs7203516	chr16	83986885	C/G	0.64475	3e-06	-0.018	0.004
rs7203864	chr16	83986888	A/G	0.35527	3e-06	0.018	0.004
rs1260378	chr1	150375272	A/G	0.60121	3.1e-06	-0.017	0.004
rs1694385	chr1	150377960	A/G	0.60121	3.1e-06	-0.017	0.004
rs17597088	chr1	150475772	A/G	0.40353	3.1e-06	0.017	0.004
rs7698694	chr4	159444880	C/T	0.14013	3.1e-06	0.024	0.005
rs12930489	chr16	83986484	G/T	0.35389	3.1e-06	0.018	0.004
rs12929571	chr16	83986575	C/T	0.64588	3.1e-06	-0.018	0.004
rs12040949	chr1	150447462	C/T	0.38989	3.2e-06	0.017	0.004
rs11587116	chr1	150451898	A/T	0.40033	3.2e-06	0.017	0.004
rs7513205	chr1	150472781	A/G	0.40398	3.2e-06	0.017	0.004
rs59898460	chr1	150493004	C/T	0.59591	3.2e-06	-0.017	0.004
rs183633082	chr4	152487009	A/T	0.00663	3.2e-06	0.121	0.026
rs2190888	chr7	39480649	A/C	NA	3.2e-06	-0.019	0.004
rs1603496	chr8	104873711	C/T	NA	3.2e-06	-0.018	0.004
rs117048232	chr11	64940954	C/T	0.93411	3.2e-06	-0.035	0.007
rs374062146	chr1	43604685	A/G	0.99865	3.3e-06	-0.245	0.053
rs834236	chr1	150362968	C/T	0.39867	3.3e-06	0.017	0.004
rs368625532	chr1	150490862	D/I	0.60629	3.3e-06	-0.017	0.004
rs147904905	chr7	83444915	A/G	NA	3.3e-06	0.159	0.034
rs1006507	chr7	100814034	C/T	NA	3.3e-06	-0.018	0.004
rs3110468	chr8	104825219	G/T	NA	3.3e-06	0.018	0.004
rs3104252	chr8	104852547	G/T	NA	3.3e-06	-0.018	0.004
rs10759935	chr9	120498250	A/G	NA	3.3e-06	-0.261	0.056
rs12930515	chr16	83986520	C/T	0.35386	3.3e-06	0.018	0.004
rs907036	chr16	83989850	A/T	0.69335	3.3e-06	-0.019	0.004
rs111279774	chr1	150270088	D/I	0.51317	3.4e-06	-0.018	0.004
rs3107466	chr8	104843612	C/T	NA	3.4e-06	0.018	0.004
rs1949617	chr8	104846105	A/G	NA	3.4e-06	0.018	0.004
6:163306267:CT_CTTT	chr6	163306267	D/I	NA	3.5e-06	-0.021	0.005
rs4554374	chr7	39480274	C/T	NA	3.5e-06	-0.019	0.004
rs855708	chr10	93879078	A/C	0.68694	3.5e-06	0.018	0.004
rs6730757	chr2	43541598	C/T	0.64671	3.6e-06	-0.017	0.004
rs188489832	chr2	198698780	A/G	0.99821	3.6e-06	-0.219	0.047
rs114431828	chr2	198747698	A/C	0.99784	3.6e-06	-0.198	0.043
rs67717647	chr7	39479111	A/G	NA	3.6e-06	-0.019	0.004
rs113742845	chr7	39479175	G/T	NA	3.6e-06	0.019	0.004
rs34731084	chr7	39479384	A/G	NA	3.6e-06	-0.019	0.004
rs12536665	chr7	39479649	A/T	NA	3.6e-06	-0.019	0.004
rs12531581	chr7	39479780	A/G	NA	3.6e-06	0.019	0.004
rs35650049	chr7	39479859	A/G	NA	3.6e-06	0.019	0.004
rs56132347	chr7	39479863	A/T	NA	3.6e-06	0.019	0.004
rs4535636	chr7	39480217	C/T	NA	3.6e-06	-0.019	0.004
rs4419726	chr7	39480356	C/G	NA	3.6e-06	0.019	0.004
rs4629765	chr7	39480365	A/G	NA	3.6e-06	-0.019	0.004
rs2159154	chr7	39480601	A/G	NA	3.6e-06	0.019	0.004
rs2108720	chr7	39480901	A/G	NA	3.6e-06	0.019	0.004
rs2876837	chr7	39481015	C/T	NA	3.6e-06	0.019	0.004
rs2108719	chr7	39481056	A/G	NA	3.6e-06	-0.019	0.004
rs12112809	chr7	39481094	C/T	NA	3.6e-06	0.019	0.004
rs59237572	chr10	94009135	D/I	0.51517	3.6e-06	-0.018	0.004
rs186014671	chr17	78132668	A/G	0.99664	3.6e-06	-0.14	0.03
rs145121011	chr7	119976149	D/I	NA	3.7e-06	-0.027	0.006
rs1496853	chr8	104820859	C/T	NA	3.7e-06	0.018	0.004
rs5893670	chr8	104971451	D/I	NA	3.7e-06	-0.018	0.004
rs35039617	chr19	4593008	A/G	0.77184	3.7e-06	-0.02	0.004
rs139058008:TAC	chr1	150405891	D/I	0.36328	3.8e-06	0.018	0.004
rs76841471	chr2	79330169	G/T	0.92486	3.8e-06	0.033	0.007
rs9295203	chr6	163305426	A/G	NA	3.9e-06	-0.021	0.004
rs2237385	chr7	39481764	C/T	NA	3.9e-06	0.019	0.004
rs2237383	chr7	39482129	A/G	NA	3.9e-06	0.019	0.004
rs7462119	chr8	104876060	A/C	NA	3.9e-06	-0.018	0.004
rs565915796	chr13	57563533	A/T	0.99713	3.9e-06	-0.166	0.036
rs4782572	chr16	83987237	A/C	0.35371	3.9e-06	0.018	0.004
rs540351677	chr1	41813466	D/I	0.3583	4e-06	0.018	0.004
rs60709164	chr1	150494721	D/I	0.5906	4e-06	-0.017	0.004
rs61683066	chr4	159446371	D/I	0.82714	4e-06	-0.023	0.005
rs1626773	chr8	60938950	A/C	NA	4.1e-06	-0.017	0.004
rs1416467	chr1	80758728	A/G	0.43785	4.3e-06	0.017	0.004
rs11585977	chr1	150510956	A/G	0.6	4.3e-06	-0.017	0.004
rs76763887:T	chr5	79841475	A/T	NA	4.3e-06	-0.072	0.016
rs1776209	chr10	93810872	A/G	0.28176	4.3e-06	-0.018	0.004
rs61901935	chr11	131428635	C/T	0.1307	4.3e-06	-0.027	0.006
rs535830881	chr12	41562057	A/C	0.0011	4.3e-06	-0.317	0.069
rs569425900	chr15	77402446	C/G	0.00272	4.3e-06	-0.168	0.036
rs150477132	chr1	150463538	D/I	0.59762	4.4e-06	-0.017	0.004
rs367563576	chr1	150495378	D/I	0.39764	4.4e-06	0.017	0.004
rs2876836	chr7	39474731	A/C	NA	4.4e-06	-0.019	0.004
rs10235109	chr7	39475788	A/G	NA	4.4e-06	0.019	0.004
rs1325232	chr1	43617308	C/G	0.99778	4.5e-06	-0.192	0.042
rs74070168	chr1	43622978	C/T	0.00228	4.5e-06	0.189	0.041
rs1937788	chr1	80772071	G/T	0.5726	4.5e-06	-0.017	0.004
rs145557203:AAAT	chr1	150387807	D/I	0.39896	4.5e-06	0.017	0.004
rs1368748	chr3	85412330	A/G	0.63572	4.5e-06	-0.017	0.004
rs7627971	chr3	85414291	C/T	0.28499	4.5e-06	0.018	0.004
rs76303197	chr3	189556710	A/G	0.25907	4.5e-06	-0.019	0.004
rs6966246	chr7	39478440	A/G	NA	4.5e-06	0.019	0.004
rs6948191	chr7	39478518	C/T	NA	4.5e-06	0.019	0.004
rs60003380	chr7	39478988	G/T	NA	4.5e-06	-0.019	0.004
rs58810887	chr7	39479021	G/T	NA	4.5e-06	0.019	0.004
rs62469504	chr7	119829427	A/G	NA	4.5e-06	0.04	0.009
rs530990122	chr7	119953795	D/I	NA	4.5e-06	0.02	0.004
rs114592034	chr2	45904420	C/T	0.94218	4.6e-06	0.037	0.008
rs11972350	chr7	39474467	A/G	NA	4.6e-06	0.019	0.004
rs10249501	chr7	39474982	A/T	NA	4.6e-06	0.019	0.004
rs10234569	chr7	39475391	G/T	NA	4.6e-06	-0.019	0.004
rs10234719	chr7	39475540	A/G	NA	4.6e-06	0.019	0.004
rs10237961	chr7	39475884	C/T	NA	4.6e-06	-0.019	0.004
rs59085311	chr7	39476228	C/G	NA	4.6e-06	0.019	0.004
rs10267900	chr7	39476472	A/G	NA	4.6e-06	-0.019	0.004
rs10268273	chr7	39476705	A/G	NA	4.6e-06	-0.019	0.004
rs10254703	chr7	39476807	C/T	NA	4.6e-06	0.019	0.004
rs10242580	chr7	39477090	A/G	NA	4.6e-06	0.019	0.004
rs12668706	chr7	39477200	A/G	NA	4.6e-06	0.019	0.004
rs114839555	chr7	39477226	A/T	NA	4.6e-06	-0.019	0.004
rs10239968	chr7	39478079	C/T	NA	4.6e-06	0.019	0.004
rs6948501	chr7	39478689	G/T	NA	4.6e-06	0.019	0.004
rs35607207	chr7	100849056	C/T	NA	4.6e-06	0.019	0.004
rs538273682	chr4	118815251	D/I	0.32532	4.7e-06	0.018	0.004
rs191045199	chr6	39923522	C/T	NA	4.7e-06	0.165	0.036
rs6947866	chr7	39478331	C/T	NA	4.7e-06	0.019	0.004
rs2237381	chr7	39482821	A/C	NA	4.7e-06	-0.019	0.004
rs78077522	chr10	74698394	C/T	0.9459	4.7e-06	0.039	0.008
rs571901058	chr10	93723175	D/I	0.28212	4.7e-06	-0.02	0.004
rs117585597	chr18	1404830	C/T	0.0285	4.7e-06	-0.051	0.011
rs13294	chr1	150484987	A/G	0.59109	4.8e-06	-0.017	0.004
rs11582423	chr1	150493925	C/G	0.40529	4.8e-06	0.017	0.004
rs28392571	chr4	66364713	G/T	0.11952	4.8e-06	-0.031	0.007
rs538448861	chr4	110487975	C/T	0.99533	4.8e-06	-0.149	0.033
rs183465600	chr8	17846189	A/G	NA	4.8e-06	-0.136	0.03
rs374585815	chr15	78194732	C/T	0.9974	4.8e-06	0.171	0.037
rs2665305	chr16	83987446	A/C	0.64795	4.8e-06	-0.018	0.004
rs534836759	chr2	198382179	C/G	0.00176	4.9e-06	0.215	0.047
rs2237376	chr7	39483431	G/T	NA	4.9e-06	0.019	0.004
rs3819415	chr7	39484137	C/T	NA	4.9e-06	-0.019	0.004
rs4782573	chr16	83987252	A/G	0.35358	4.9e-06	0.018	0.004
rs13164864	chr5	113089003	C/G	NA	5e-06	0.018	0.004
rs11979059	chr7	39474239	A/T	NA	5e-06	-0.019	0.004
rs57536707	chr8	60891604	D/I	NA	5e-06	0.017	0.004
rs907032	chr16	83987718	G/T	0.6478	5e-06	-0.018	0.004
rs548325469	chr17	78008483	C/T	0.00351	5e-06	0.154	0.034
rs4953153	chr2	45184771	A/G	0.49769	5.1e-06	-0.016	0.004
rs529205052	chr4	66364717	C/G	0.11912	5.1e-06	-0.031	0.007
rs2237379	chr7	39483199	A/G	NA	5.1e-06	0.019	0.004
rs3819417	chr7	39483962	A/C	NA	5.1e-06	0.019	0.004
rs3819414	chr7	39484150	G/T	NA	5.1e-06	0.019	0.004
rs609253	chr8	60891086	G/T	NA	5.1e-06	-0.017	0.004
rs559802764	chr19	24497059	C/T	0.00114	5.1e-06	0.297	0.065
rs4952728	chr2	45184423	C/T	0.50215	5.2e-06	0.016	0.004
rs9861451	chr3	85409353	A/G	0.71219	5.2e-06	-0.018	0.004
rs1368749:C	chr3	85412374	C/T	0.35572	5.2e-06	0.017	0.004
rs145056713	chr4	152486928	C/G	0.00666	5.2e-06	0.118	0.026
rs10261831	chr7	39479901	A/G	NA	5.2e-06	-0.019	0.004
rs2237382	chr7	39482684	A/G	NA	5.2e-06	0.019	0.004
rs2237380	chr7	39482850	A/C	NA	5.2e-06	-0.019	0.004
rs2237378	chr7	39483281	C/T	NA	5.2e-06	0.019	0.004
rs2237377	chr7	39483427	C/T	NA	5.2e-06	-0.019	0.004
rs3819419	chr7	39483843	C/T	NA	5.2e-06	-0.019	0.004
rs2237368	chr7	39497901	A/G	NA	5.2e-06	-0.019	0.004
rs34215023	chr8	60917026	D/I	NA	5.2e-06	-0.017	0.004
rs1214476	chr8	60921845	A/G	NA	5.2e-06	0.017	0.004
rs1229408	chr8	60922971	A/T	NA	5.2e-06	-0.017	0.004
rs189447048	chr14	62615890	C/T	0.99571	5.2e-06	0.132	0.029
rs4782571	chr16	83987133	C/G	0.35309	5.2e-06	0.017	0.004
rs2665304	chr16	83987668	C/G	0.64787	5.2e-06	-0.017	0.004
rs11589361	chr1	150510633	A/C	0.60032	5.3e-06	-0.017	0.004
rs145243586	chr2	36254459	A/G	0.00781	5.3e-06	0.099	0.022
rs7664454	chr4	159349367	C/T	0.84099	5.3e-06	-0.022	0.005
rs7734857	chr5	113110205	C/T	NA	5.3e-06	-0.019	0.004
rs2876838	chr7	39481294	C/T	NA	5.3e-06	0.019	0.004
rs612152	chr8	60910596	A/G	NA	5.3e-06	-0.017	0.004
rs9365501	chr6	163285701	G/T	NA	5.4e-06	0.018	0.004
rs35664086	chr7	100849052	A/G	NA	5.4e-06	-0.019	0.004
rs473992	chr8	60906830	C/T	NA	5.4e-06	0.017	0.004
rs643730	chr8	60913033	C/G	NA	5.4e-06	-0.017	0.004
rs760706569	chr14	66800328	D/I	0.87746	5.4e-06	0.025	0.006
rs2550437	chr16	83987606	C/G	0.35213	5.4e-06	0.017	0.004
rs11083394	chr18	27940854	A/G	0.19533	5.4e-06	-0.021	0.005
rs1853771	chr1	43617214	A/G	0.99778	5.5e-06	-0.19	0.042
rs375041511	chr1	150459377	D/I	0.56747	5.5e-06	-0.017	0.004
rs34736984	chr1	218992057	A/G	0.00884	5.5e-06	0.088	0.019
rs780285359	chr2	198382747	C/G	0.00174	5.5e-06	0.218	0.048
rs9824178	chr3	85409313	A/G	0.28782	5.5e-06	0.018	0.004
rs72691481	chr4	159364493	C/T	0.15899	5.5e-06	0.022	0.005
rs3819418	chr7	39483925	A/G	NA	5.5e-06	-0.019	0.004
rs594002	chr8	60890003	A/G	NA	5.5e-06	-0.017	0.004
rs473837	chr8	60906881	G/T	NA	5.5e-06	-0.017	0.004
rs2190889	chr7	39480585	C/T	NA	5.6e-06	-0.019	0.004
rs634625	chr8	60898744	A/G	NA	5.6e-06	-0.017	0.004
rs17431228	chr8	119013050	A/G	NA	5.6e-06	-0.052	0.012
rs12918714	chr16	83984209	C/T	0.6183	5.6e-06	-0.017	0.004
rs6676685	chr1	150247311	A/C	0.52177	5.7e-06	-0.016	0.004
rs887014	chr7	39473698	C/G	NA	5.7e-06	-0.019	0.004
rs833374	chr10	93791409	A/G	0.72167	5.7e-06	0.018	0.004
rs11351609	chr8	60911302	D/I	NA	5.8e-06	0.017	0.004
rs61012990	chr16	83984285	A/G	0.60773	5.8e-06	-0.017	0.004
rs76527614	chr17	10798766	A/G	0.99503	5.8e-06	-0.128	0.028
rs7737167	chr5	113114884	A/C	NA	5.9e-06	0.019	0.004
rs9458660	chr6	163292986	A/C	NA	5.9e-06	-0.021	0.005
rs532007	chr8	60921165	C/T	NA	5.9e-06	-0.017	0.004
rs12980043	chr19	4585205	A/G	0.79983	5.9e-06	-0.021	0.005
rs10263925	chr7	39475614	A/G	NA	6e-06	-0.019	0.004
rs579905	chr8	60889903	C/G	NA	6e-06	0.017	0.004
rs489290	chr8	60908966	A/G	NA	6e-06	-0.017	0.004
rs139671004	chr8	60918006	D/I	NA	6e-06	0.016	0.004
rs34565524	chr8	104917891	D/I	NA	6e-06	0.018	0.004
rs4331054	chr11	99794840	C/G	0.26197	6e-06	0.018	0.004
rs72738517	chr15	52756361	A/G	0.9975	6e-06	-0.215	0.048
rs7222666	chr17	78053342	A/G	0.00405	6e-06	0.13	0.029
rs7356924	chr6	163293362	C/T	NA	6.1e-06	-0.021	0.005
rs118088466	chr7	137612835	C/T	NA	6.1e-06	-0.131	0.029
rs138396611	chr8	60911732	D/I	NA	6.1e-06	-0.017	0.004
rs113548968	chr8	105022213	D/I	NA	6.1e-06	0.019	0.004
rs138857058	chr18	10351167	A/G	0.99481	6.1e-06	0.123	0.027
rs147955697	chr2	198538860	G/T	0.99814	6.2e-06	-0.218	0.048
rs71642398	chr6	163298629	D/I	NA	6.2e-06	0.021	0.005
rs9986573	chr6	163305123	C/T	NA	6.2e-06	-0.021	0.005
rs7770378	chr6	163315378	A/G	NA	6.2e-06	-0.02	0.005
rs11774221	chr8	10245788	A/G	NA	6.2e-06	0.019	0.004
rs74463631	chr5	79813000	A/G	NA	6.3e-06	-0.071	0.016
rs7710947	chr5	113109938	A/G	NA	6.3e-06	-0.018	0.004
rs1368740	chr3	85508499	A/G	0.25879	6.4e-06	0.019	0.004
rs1155269	chr7	39488248	G/T	NA	6.4e-06	0.019	0.004
rs619715	chr8	60897721	C/G	NA	6.4e-06	-0.016	0.004
rs10751970	chr10	4528146	C/T	0.66307	6.4e-06	-0.018	0.004
rs12514754	chr5	113106814	C/G	NA	6.5e-06	-0.018	0.004
rs562456096	chr6	128169841	C/T	NA	6.5e-06	0.288	0.064
rs151043766	chr6	163308848	D/I	NA	6.5e-06	0.02	0.005
rs2299123	chr7	39488735	G/T	NA	6.5e-06	0.019	0.004
rs549676	chr10	3348124	C/T	0.51305	6.5e-06	-0.03	0.007
rs10159730	chr10	22854947	A/G	0.40408	6.5e-06	-0.017	0.004
rs35787821	chr1	150249349	D/I	0.52285	6.6e-06	-0.016	0.004
2:198466967	chr2	198466967	G/T	0.00158	6.6e-06	0.231	0.051
rs1905135	chr5	113115477	A/G	NA	6.6e-06	0.018	0.004
rs497326:A	chr8	60889196	A/C	NA	6.6e-06	0.016	0.004
rs594017	chr8	60890014	C/T	NA	6.6e-06	0.016	0.004
rs2681535	chr8	60920595	A/G	NA	6.6e-06	0.017	0.004
rs6468895	chr8	104933720	A/C	NA	6.6e-06	0.018	0.004
rs907034	chr16	83987998	C/T	0.64802	6.6e-06	-0.017	0.004
rs13032617	chr2	141312831	A/G	0.1954	6.7e-06	-0.02	0.005
rs62253107	chr3	85404030	G/T	0.28808	6.7e-06	0.018	0.004
rs35614735	chr3	85487515	D/I	0.383	6.7e-06	0.017	0.004
rs11423011	chr5	113080593	D/I	NA	6.7e-06	0.018	0.004
rs2015753	chr7	39515148	A/G	NA	6.7e-06	-0.018	0.004
rs113505007	chr7	100804240	D/I	NA	6.7e-06	-0.016	0.004
rs1954900	chr8	104974284	A/T	NA	6.7e-06	0.018	0.004
rs3793752	chr10	22857245	A/G	0.4068	6.7e-06	-0.017	0.004
rs5830817	chr2	45180422	D/I	0.49702	6.8e-06	-0.016	0.004
rs12634949	chr3	85407544	A/T	0.35345	6.8e-06	0.017	0.004
rs112200423	chr3	100816823	C/T	0.95763	6.8e-06	0.04	0.009
rs10263916	chr7	39475606	A/G	NA	6.8e-06	-0.019	0.004
rs639026	chr8	60886532	A/G	NA	6.8e-06	-0.016	0.004
rs485523	chr8	60886754	A/T	NA	6.8e-06	0.016	0.004
rs538291	chr8	60928417	G/T	NA	6.8e-06	-0.017	0.004
rs2274127	chr1	150252984	G/T	0.47729	6.9e-06	0.016	0.004
rs4395623	chr5	113089600	C/G	NA	6.9e-06	-0.018	0.004
rs659506	chr8	60952317	A/G	NA	6.9e-06	-0.016	0.004
rs6468896	chr8	104933725	G/T	NA	6.9e-06	-0.018	0.004
rs6993567	chr8	105016079	C/T	NA	6.9e-06	-0.018	0.004
rs567755553	chr9	105397853	A/G	NA	6.9e-06	0.224	0.05
rs12633762	chr3	85509991	C/T	0.74791	7e-06	-0.019	0.004
rs11127891	chr3	85510183	C/T	0.74791	7e-06	-0.019	0.004
rs112938299	chr3	100816689	C/T	0.04017	7e-06	-0.041	0.009
rs368087605	chr6	163316143	D/I	NA	7e-06	0.02	0.005
rs627156	chr8	60886220	A/G	NA	7e-06	0.016	0.004
rs600437	chr8	60903659	A/G	NA	7e-06	-0.016	0.004
rs146754247	chr22	29560330	A/G	0.99351	7e-06	-0.116	0.026
rs2292576	chr6	163301611	G/T	NA	7.1e-06	0.018	0.004
rs3819413	chr7	39484511	A/G	NA	7.1e-06	-0.018	0.004
rs73129692	chr7	39485307	A/T	NA	7.1e-06	-0.018	0.004
rs11970896	chr7	39485308	A/C	NA	7.1e-06	-0.018	0.004
rs2282918	chr7	39486378	C/G	NA	7.1e-06	-0.018	0.004
rs688365	chr8	60889251	A/C	NA	7.1e-06	-0.016	0.004
rs484432	chr8	60893471	C/G	NA	7.1e-06	-0.016	0.004
rs147128335	chr9	6063483	A/G	NA	7.1e-06	0.064	0.014
rs72738551	chr5	11990994	G/T	0.92198	7.2e-06	0.031	0.007
rs10140569	chr14	67457470	A/T	0.85531	7.2e-06	0.023	0.005
rs34093653	chr19	4588127	D/I	0.78602	7.2e-06	-0.02	0.005
rs78261566	chr3	100818941	G/T	0.04009	7.3e-06	-0.041	0.009
rs560134085	chr10	94153752	D/I	0.43307	7.3e-06	-0.017	0.004
rs58284325	chr14	66835863	D/I	0.86998	7.3e-06	0.025	0.005
rs8021044	chr14	67457130	A/G	0.14472	7.3e-06	-0.023	0.005
rs6573742	chr14	67459554	A/C	0.14485	7.3e-06	-0.023	0.005
rs907033	chr16	83987856	A/C	0.64804	7.3e-06	-0.017	0.004
rs3737240	chr1	150483355	C/T	0.40129	7.4e-06	0.016	0.004
rs9838811	chr3	85512824	A/C	0.74792	7.4e-06	-0.019	0.004
rs55822924	chr4	159444604	C/G	0.13871	7.4e-06	0.023	0.005
rs139016839	chr5	63735824	D/I	0.42534	7.4e-06	-0.017	0.004
rs72807695	chr5	113117069	A/T	NA	7.4e-06	-0.018	0.004
rs2329395	chr7	39508462	C/T	NA	7.4e-06	-0.018	0.004
rs1076276	chr7	100822589	C/G	NA	7.4e-06	-0.017	0.004
rs557689	chr8	60898027	C/T	NA	7.4e-06	0.017	0.004
rs622357	chr8	60898244	A/G	NA	7.4e-06	-0.017	0.004
rs72681698	chr14	51207741	C/T	0.99195	7.4e-06	0.092	0.021
rs72246824	chr18	27887521	D/I	0.19591	7.4e-06	-0.02	0.004
rs3108000	chr18	27905118	A/T	0.19481	7.4e-06	-0.02	0.005
rs59258281	chr3	100815943	C/T	0.95765	7.5e-06	0.04	0.009
rs188788764	chr4	73689021	A/G	0.992	7.5e-06	0.09	0.02
rs2086610	chr5	113094102	A/G	NA	7.5e-06	0.018	0.004
rs1482372	chr5	113094743	A/G	NA	7.5e-06	-0.017	0.004
rs595812	chr8	60890414	A/G	NA	7.5e-06	-0.016	0.004
rs62077214	chr18	27904280	A/C	0.80524	7.5e-06	0.02	0.005
rs79434531	chr21	30822971	C/T	0.92541	7.5e-06	-0.032	0.007
rs931209	chr5	113093084	A/C	NA	7.6e-06	0.017	0.004
rs11241235	chr5	113093352	A/G	NA	7.6e-06	0.017	0.004
rs34358509	chr5	113095045	C/T	NA	7.6e-06	0.017	0.004
rs556721	chr8	60898148	C/T	NA	7.6e-06	0.017	0.004
rs3110689	chr18	27935498	C/T	0.19497	7.6e-06	-0.02	0.005
rs532002735	chr4	97886938	D/I	0.99284	7.7e-06	-0.106	0.024
rs2237370	chr7	39496713	A/T	NA	7.7e-06	-0.018	0.004
rs615821	chr8	60919055	A/T	NA	7.7e-06	0.016	0.004
rs71636930	chr1	219033142	A/G	0.0091	7.8e-06	0.085	0.019
rs2299126	chr7	39486753	C/T	NA	7.8e-06	0.018	0.004
rs12540162	chr7	119929097	C/T	NA	7.8e-06	0.023	0.005
rs578807	chr8	60890090	A/T	NA	7.8e-06	-0.017	0.004
rs491891	chr8	60892674	G/T	NA	7.8e-06	0.016	0.004
rs505518	chr8	60921745	C/T	NA	7.8e-06	0.017	0.004
rs1214475	chr8	60922535	C/T	NA	7.8e-06	-0.016	0.004
rs497312	chr8	60941355	A/G	NA	7.8e-06	0.016	0.004
rs190578264	chr10	71456060	A/G	0.00205	7.8e-06	-0.185	0.041
rs145673739	chr2	198251347	C/T	0.99839	7.9e-06	-0.223	0.05
rs147447604	chr3	102253283	A/C	0.00521	7.9e-06	0.131	0.029
rs2024106	chr7	39509448	C/T	NA	7.9e-06	-0.018	0.004
rs585514	chr8	60902640	A/G	NA	7.9e-06	0.017	0.004
rs2688656	chr8	60940358	A/G	NA	7.9e-06	0.016	0.004
rs60322007	chr16	83984312	A/G	0.36411	7.9e-06	0.017	0.004
rs191468333	chr18	74519427	C/T	0.00621	7.9e-06	0.108	0.024
rs12187174:C	chr5	113090833	A/C	NA	8e-06	0.017	0.004
rs12188752	chr5	113090841	A/G	NA	8e-06	-0.017	0.004
rs6869773	chr5	113100591	C/T	NA	8e-06	-0.018	0.004
rs679536	chr8	60901864	A/G	NA	8e-06	-0.017	0.004
rs666087	chr8	60954059	C/G	NA	8e-06	0.016	0.004
rs740510	chr7	39500521	A/G	NA	8.1e-06	0.018	0.004
rs139590725	chr7	119985772	D/I	NA	8.1e-06	0.026	0.006
rs519500	chr8	60944058	A/G	NA	8.1e-06	0.016	0.004
rs149035390	chr8	130995901	C/G	NA	8.1e-06	0.06	0.013
rs187147679	chr13	40480770	A/G	0.99682	8.1e-06	0.157	0.035
rs4477324	chr1	43382726	A/G	0.00142	8.2e-06	0.259	0.058
rs200716402	chr1	43593237	D/I	0.99609	8.2e-06	-0.141	0.032
rs539023070	chr5	76674282	D/I	NA	8.2e-06	0.017	0.004
rs11241234	chr5	113092445	A/T	NA	8.2e-06	0.017	0.004
rs6919926	chr6	163306657	A/G	NA	8.2e-06	0.02	0.005
rs6468897	chr8	104934028	A/G	NA	8.2e-06	0.017	0.004
rs10885433	chr10	115102813	C/G	0.355	8.2e-06	-0.017	0.004
rs28566016	chr14	66806692	C/T	0.12227	8.2e-06	-0.025	0.006
rs2550439	chr16	83988424	C/T	0.29545	8.2e-06	0.018	0.004
rs61771800	chr1	72963726	A/G	0.21254	8.3e-06	-0.02	0.004
rs71108293	chr3	85509429	D/I	0.2521	8.3e-06	0.019	0.004
rs1990244	chr7	39513451	C/T	NA	8.3e-06	-0.018	0.004
rs533776	chr8	60911527	A/T	NA	8.3e-06	-0.016	0.004
rs479399	chr8	60912826	C/T	NA	8.3e-06	-0.017	0.004
rs644222	chr8	60913165	C/T	NA	8.3e-06	0.017	0.004
rs475684	chr8	60913259	C/T	NA	8.3e-06	0.016	0.004
rs3823618	chr7	39490622	A/G	NA	8.4e-06	0.018	0.004
rs35057904:AT	chr8	60897307	D/I	NA	8.4e-06	-0.016	0.004
rs510005	chr8	60947751	A/G	NA	8.4e-06	0.016	0.004
rs1750747	chr10	22929022	A/T	0.68727	8.4e-06	0.017	0.004
rs75388038	chr3	100818421	C/T	0.95988	8.5e-06	0.04	0.009
rs10242113	chr7	39473759	A/T	NA	8.5e-06	0.018	0.004
rs7797301	chr7	39490866	A/T	NA	8.5e-06	-0.018	0.004
rs2237369	chr7	39497649	A/G	NA	8.5e-06	0.018	0.004
rs582877	chr8	60908651	A/G	NA	8.5e-06	0.016	0.004
rs541081	chr8	60910708	A/T	NA	8.5e-06	-0.016	0.004
rs689218	chr8	60916296	A/G	NA	8.5e-06	0.016	0.004
rs648946	chr8	60941897	A/G	NA	8.5e-06	-0.016	0.004
rs62077208	chr18	27868956	A/G	0.17561	8.5e-06	-0.021	0.005
rs116654433	chr5	113104254	C/T	NA	8.6e-06	-0.018	0.004
rs598457	chr8	60884353	C/T	NA	8.6e-06	-0.016	0.004
rs627807	chr8	60911760	A/C	NA	8.6e-06	0.016	0.004
rs4748811	chr10	22838265	A/C	0.38869	8.6e-06	-0.017	0.004
rs181051890	chr18	10357176	A/G	0.99493	8.6e-06	0.123	0.028
rs117536773	chr18	27887709	A/T	0.19481	8.6e-06	-0.02	0.005
rs507158	chr8	60936515	A/G	NA	8.7e-06	-0.016	0.004
rs185589458	chr5	162852792	C/G	NA	8.8e-06	-0.078	0.017
rs183694132	chr11	98264063	C/T	0.99738	8.8e-06	-0.156	0.035
rs74031054	chr16	82612183	C/G	0.88593	8.8e-06	-0.025	0.006
rs13165151	chr5	113089042	G/T	NA	8.9e-06	0.017	0.004
rs887015	chr7	39473569	C/T	NA	8.9e-06	0.018	0.004
rs2299121	chr7	39492548	A/G	NA	8.9e-06	0.018	0.004
rs2282917	chr7	39493136	A/G	NA	8.9e-06	-0.018	0.004
rs2237372	chr7	39495900	A/C	NA	8.9e-06	-0.018	0.004
rs2237371	chr7	39496649	G/T	NA	8.9e-06	0.018	0.004
rs111724891	chr18	56607236	C/T	0.00953	8.9e-06	0.087	0.02
rs9865745	chr3	85473932	A/T	0.74817	9e-06	-0.018	0.004
rs141346751	chr17	52505799	A/T	0.00144	9e-06	-0.228	0.051
rs8088782	chr18	27907956	A/G	0.80022	9e-06	0.02	0.005
rs17434614	chr19	4585721	C/T	0.79624	9e-06	-0.02	0.005
rs141440577	chr1	44464654	D/I	0.77156	9.1e-06	-0.02	0.005
rs144631923	chr3	255129	C/T	0.99826	9.1e-06	-0.213	0.048
rs9868427	chr3	85488462	C/T	0.25182	9.1e-06	0.018	0.004
rs9813512	chr3	85488646	G/T	0.74818	9.1e-06	-0.018	0.004
rs57401290	chr3	85509883	D/I	0.5452	9.1e-06	-0.017	0.004
rs568258215	chr3	191414218	C/T	0.995	9.1e-06	-0.125	0.028
rs478307	chr8	60912986	G/T	NA	9.1e-06	-0.016	0.004
rs55959188	chr8	104966464	A/G	NA	9.1e-06	-0.017	0.004
rs548812019:T	chr12	41014628	G/T	0.00927	9.1e-06	-0.103	0.023
rs4856269	chr3	85406735	A/G	0.6387	9.2e-06	-0.017	0.004
rs13076632	chr3	85409884	C/T	0.24401	9.2e-06	0.019	0.004
rs744580	chr3	85475597	A/T	0.74832	9.2e-06	-0.018	0.004
rs11127890	chr3	85496631	C/T	0.25195	9.2e-06	0.018	0.004
rs72738569	chr5	12023773	A/C	0.92473	9.2e-06	0.031	0.007
rs35346716	chr5	113095983	G/T	NA	9.2e-06	0.017	0.004
rs1214478	chr8	60921427	C/T	NA	9.2e-06	0.016	0.004
rs71916004	chr2	40767909	D/I	0.89247	9.3e-06	0.028	0.006
rs1384285	chr5	113096155	C/T	NA	9.3e-06	-0.017	0.004
rs78558757	chr7	100803265	A/G	NA	9.3e-06	0.016	0.004
rs184929012	chr7	119975686	A/C	NA	9.3e-06	0.026	0.006
rs1214477	chr8	60921457	A/G	NA	9.3e-06	-0.016	0.004
rs504753	chr8	60921806	A/C	NA	9.3e-06	0.016	0.004
rs10134996	chr14	66802713	A/G	0.87768	9.3e-06	0.025	0.006
rs8017674	chr14	66803125	A/C	0.12232	9.3e-06	-0.025	0.006
rs10143013	chr14	66810089	A/C	0.12236	9.3e-06	-0.025	0.006
rs13081230	chr3	85476094	A/G	0.74815	9.4e-06	-0.018	0.004
rs6808159	chr3	85476898	C/T	0.25185	9.4e-06	0.018	0.004
rs10447260	chr5	113088212	A/G	NA	9.4e-06	-0.017	0.004
rs117375285	chr7	32684492	C/T	NA	9.4e-06	-0.103	0.023
rs35166397	chr7	100797438	D/I	NA	9.4e-06	-0.016	0.004
rs7158295	chr14	66806966	A/G	0.12233	9.4e-06	-0.025	0.006
rs11127887	chr3	85414856	A/G	0.75606	9.5e-06	-0.019	0.004
rs1025533	chr3	85480184	C/T	0.25193	9.5e-06	0.018	0.004
rs1025531	chr3	85486931	A/T	0.74818	9.5e-06	-0.018	0.004
rs9309982	chr3	85507231	C/T	0.74797	9.5e-06	-0.018	0.004
rs559284184	chr4	105016698	A/C	0.00119	9.5e-06	0.288	0.065
rs564062	chr8	60919958	C/T	NA	9.5e-06	0.016	0.004
rs601113	chr8	60920091	A/G	NA	9.5e-06	-0.016	0.004
rs8006157	chr14	66799821	C/T	0.12222	9.5e-06	-0.025	0.006
rs8006012	chr14	66799850	A/G	0.12222	9.5e-06	-0.025	0.006
rs8014490	chr14	66811161	C/T	0.87751	9.5e-06	0.025	0.006
rs370869951	chr1	150327896	D/I	0.38755	9.6e-06	0.017	0.004
rs149271067:T	chr2	121929340	C/T	0.00849	9.6e-06	-0.109	0.025
rs73018635	chr3	3334090	C/T	0.00809	9.6e-06	-0.093	0.021
rs9309980	chr3	85505874	A/G	0.25179	9.6e-06	0.018	0.004
rs9309981	chr3	85505944	A/G	0.25179	9.6e-06	0.018	0.004
rs1368739	chr3	85508582	C/T	0.74821	9.6e-06	-0.018	0.004
rs34439095	chr5	113096641	C/T	NA	9.6e-06	0.017	0.004
rs648960	chr8	60899628	A/C	NA	9.6e-06	0.017	0.004
rs574929	chr8	60933712	A/G	NA	9.6e-06	-0.016	0.004
rs7837318	chr8	104993832	C/T	NA	9.6e-06	-0.017	0.004
rs181631839	chr12	19839697	A/G	0.99618	9.6e-06	-0.155	0.035
rs7160098	chr14	66800620	C/T	0.12226	9.6e-06	-0.025	0.006
rs6508654	chr18	27882564	C/T	0.20028	9.6e-06	-0.02	0.005
rs10433498	chr3	85471818	A/G	0.7481	9.7e-06	-0.018	0.004
rs558441540	chr3	85482291	D/I	0.74672	9.7e-06	-0.018	0.004
rs521345	chr8	60925134	A/G	NA	9.7e-06	0.016	0.004
rs6983436	chr8	104956705	C/T	NA	9.7e-06	-0.017	0.004
rs6986875	chr8	104962473	C/T	NA	9.7e-06	-0.017	0.004
rs7014986	chr8	104975984	C/T	NA	9.7e-06	0.017	0.004
rs1479605	chr10	115094809	A/G	0.36484	9.7e-06	-0.017	0.004
rs7160622	chr14	66800879	C/T	0.12224	9.7e-06	-0.025	0.006
rs78209181	chr14	66801879	C/T	0.12224	9.7e-06	-0.025	0.006
rs192128125	chrX	39274231	C/T	NA	9.7e-06	-0.142	0.032
rs9874740	chr3	85489906	A/G	0.74821	9.8e-06	-0.018	0.004
rs59924155	chr4	159426816	D/I	0.83357	9.8e-06	-0.021	0.005
rs66857996	chr5	113095615	G/T	NA	9.8e-06	-0.017	0.004
rs736612	chr7	120012385	G/T	NA	9.8e-06	-0.026	0.006
rs11186961	chr10	94142869	G/T	0.47177	9.8e-06	-0.017	0.004
rs71423728	chr2	223686649	A/T	0.99033	9.9e-06	-0.09	0.02
rs148021980	chr3	85479827	D/I	0.25272	9.9e-06	0.018	0.004
rs13092627	chr3	85485110	C/T	0.25183	9.9e-06	0.018	0.004
rs7679484	chr4	159442057	C/T	0.13862	9.9e-06	0.023	0.005
rs79624400	chr5	113079051	D/I	NA	9.9e-06	0.017	0.004
rs4734735	chr8	104951185	A/G	NA	9.9e-06	-0.017	0.004
rs9652289	chr14	66800283	C/T	0.87777	9.9e-06	0.025	0.006
rs12747036	chr1	218983190	G/T	0.99104	1e-05	-0.085	0.019
rs142397333	chr2	198549553	C/G	0.00196	1e-05	0.203	0.046
rs9821041	chr3	85494267	C/T	0.25181	1e-05	0.018	0.004
rs9835441	chr3	85502083	A/G	0.74821	1e-05	-0.018	0.004
rs181249567	chr3	191894714	C/T	0.00159	1e-05	0.272	0.062
rs11740330	chr5	113079354	A/G	NA	1e-05	0.017	0.004
rs55917195	chr6	163311987	C/T	NA	1e-05	-0.02	0.005
rs11769625	chr7	39468524	A/G	NA	1e-05	0.018	0.004
rs2073544	chr7	39469129	C/T	NA	1e-05	-0.018	0.004
rs6947429	chr7	39494406	C/T	NA	1e-05	-0.018	0.004
rs1964245	chr7	39515056	A/G	NA	1e-05	0.018	0.004
rs1048303	chr7	100804140	C/T	NA	1e-05	-0.016	0.004
rs202154734	chr7	100819203	D/I	NA	1e-05	0.018	0.004
rs4140688	chr7	120012475	A/C	NA	1e-05	0.026	0.006
rs34883321	chr7	120017617	D/I	NA	1e-05	-0.027	0.006
rs474841	chr8	60929783	A/G	NA	1e-05	0.016	0.004
rs4734737	chr8	104951615	C/T	NA	1e-05	-0.017	0.004
rs2023029	chr8	104961844	A/T	NA	1e-05	0.017	0.004
rs10828319	chr10	22854363	A/C	0.39997	1e-05	-0.016	0.004
rs149856620:A	chr10	74469776	A/C	0.96364	1e-05	0.043	0.01
rs10137417	chr14	66803040	C/G	0.12234	1e-05	-0.024	0.006
rs17103523	chr14	66807597	C/T	0.87757	1e-05	0.024	0.006
rs2960046	chr18	27845729	A/T	0.79694	1e-05	0.02	0.005
rs2949538	chr18	27849640	A/G	0.79712	1e-05	0.02	0.005
rs35126213	chr19	4587252	C/G	0.79361	1e-05	-0.02	0.004
rs28478181	chr19	58907363	A/G	0.00217	1e-05	0.19	0.043
rs4240046	chrX	42070506	A/G	NA	1e-05	0.019	0.004
rs11436788	chr1	109393543	D/I	0.55104	1.1e-05	-0.017	0.004
rs12498010	chr3	85406367	C/T	0.24404	1.1e-05	0.018	0.004
rs9814516	chr3	85407980	G/T	0.24407	1.1e-05	0.019	0.004
rs13099750	chr3	85410088	A/T	0.75594	1.1e-05	-0.018	0.004
rs9833314:A	chr3	85446558	A/G	0.7484	1.1e-05	-0.018	0.004
rs9863620	chr3	85448493	C/T	0.74838	1.1e-05	-0.018	0.004
rs71626887	chr3	85449777	G/T	0.2517	1.1e-05	0.018	0.004
rs7650834	chr3	85451804	A/C	0.74837	1.1e-05	-0.018	0.004
rs2117151	chr3	85458683	A/C	0.74807	1.1e-05	-0.018	0.004
rs9880919	chr3	85461302	A/G	0.75001	1.1e-05	-0.018	0.004
rs6549024	chr3	85466452	C/T	0.74802	1.1e-05	-0.018	0.004
rs6772991	chr3	85473317	A/G	0.25197	1.1e-05	0.018	0.004
rs6807456	chr3	85476219	C/G	0.25321	1.1e-05	0.018	0.004
rs11293900	chr3	85489879	D/I	0.74682	1.1e-05	-0.018	0.004
rs993137	chr3	85499035	C/T	0.60415	1.1e-05	-0.016	0.004
rs34266527	chr3	85509065	D/I	0.74675	1.1e-05	-0.018	0.004
rs76407248	chr3	100837537	A/C	0.9578	1.1e-05	0.039	0.009
rs10474540:T	chr5	77597209	C/T	NA	1.1e-05	0.196	0.045
rs7703513	chr5	113080012	A/G	NA	1.1e-05	-0.017	0.004
rs7703664	chr5	113080151	A/G	NA	1.1e-05	-0.017	0.004
rs13159664	chr5	113081443	C/T	NA	1.1e-05	-0.017	0.004
rs4380641	chr5	113089165	C/T	NA	1.1e-05	-0.017	0.004
rs189061042	chr6	156293231	G/T	NA	1.1e-05	0.213	0.049
rs2073540	chr7	39470348	A/G	NA	1.1e-05	-0.018	0.004
rs2302123	chr7	39472708	A/G	NA	1.1e-05	-0.018	0.004
rs2299122	chr7	39492024	A/G	NA	1.1e-05	0.018	0.004
rs35735209	chr7	100790699	C/T	NA	1.1e-05	-0.016	0.004
rs17291908	chr7	114321943	A/G	NA	1.1e-05	0.016	0.004
rs12705979	chr7	114334571	C/T	NA	1.1e-05	0.016	0.004
rs7801487	chr7	119930490	C/T	NA	1.1e-05	0.023	0.005
rs56967206	chr7	119991625	G/T	NA	1.1e-05	0.026	0.006
rs62470545	chr7	119997116	C/T	NA	1.1e-05	0.026	0.006
rs10953909	chr7	119998541	A/G	NA	1.1e-05	0.026	0.006
rs62470548	chr7	120001495	A/G	NA	1.1e-05	-0.026	0.006
rs7778213	chr7	120003915	C/T	NA	1.1e-05	-0.026	0.006
rs62470550	chr7	120011894	A/G	NA	1.1e-05	-0.026	0.006
rs581636	chr8	12559475	A/G	NA	1.1e-05	-0.05	0.011
rs642072	chr8	60912697	A/G	NA	1.1e-05	0.016	0.004
rs671985	chr8	60914783	A/G	NA	1.1e-05	0.016	0.004
rs674767	chr8	60915388	C/T	NA	1.1e-05	-0.016	0.004
rs686889	chr8	60915732	A/C	NA	1.1e-05	0.016	0.004
rs488441	chr8	60926413	A/C	NA	1.1e-05	-0.016	0.004
rs1603495	chr8	104907842	A/G	NA	1.1e-05	0.017	0.004
rs6468899	chr8	104952929	A/C	NA	1.1e-05	-0.017	0.004
rs1954905	chr8	104977618	A/G	NA	1.1e-05	0.017	0.004
rs614520	chr11	65664006	A/G	0.35819	1.1e-05	-0.017	0.004
rs190883986	chr11	124870495	A/G	0.00645	1.1e-05	0.103	0.024
rs73015250	chr11	126439230	A/G	0.99735	1.1e-05	-0.182	0.042
rs190695811	chr12	68929274	G/T	0.0051	1.1e-05	-0.117	0.027
rs138542457	chr13	92872514	D/I	0.0011	1.1e-05	0.28	0.064
rs71101691	chr14	29716334	D/I	0.52869	1.1e-05	-0.016	0.004
rs1956233	chr14	29716370	C/T	0.47677	1.1e-05	0.016	0.004
rs146101062	chr14	66809766	D/I	0.12307	1.1e-05	-0.025	0.006
rs7218156	chr17	31602869	A/G	0.87541	1.1e-05	0.024	0.005
rs8081307	chr17	37188394	A/G	0.99843	1.1e-05	-0.228	0.052
rs372080518	chr17	78053097	C/T	0.99631	1.1e-05	-0.131	0.03
rs76526858	chr18	27876306	G/T	0.19491	1.1e-05	-0.02	0.005
rs34553368	chr19	4585940	A/G	0.79579	1.1e-05	-0.02	0.005
rs60547417	chr19	4587627	A/G	0.79359	1.1e-05	-0.02	0.004
rs34953437	chr19	4593842	A/G	0.80024	1.1e-05	-0.02	0.005
rs35982742	chr19	4594101	G/T	0.80048	1.1e-05	-0.02	0.005
rs35624599	chr19	55806788	A/G	0.02717	1.1e-05	0.05	0.011
rs80208643	chr21	19618935	A/G	0.98026	1.1e-05	0.063	0.014
rs61771805	chr1	72972799	A/T	0.79925	1.2e-05	0.02	0.004
rs71293186	chr1	150258516	D/I	0.50899	1.2e-05	-0.016	0.004
rs11366592	chr1	150262220	D/I	0.48995	1.2e-05	0.016	0.004
rs551302005	chr2	24191765	D/I	0.79185	1.2e-05	-0.021	0.005
rs9990096	chr3	85411193	G/T	0.63045	1.2e-05	-0.017	0.004
rs1030721	chr3	85458861	C/T	0.74786	1.2e-05	-0.018	0.004
rs12493461	chr3	85468919	A/G	0.25205	1.2e-05	0.018	0.004
rs1865250	chr3	85481412	C/T	0.3956	1.2e-05	0.016	0.004
rs11929525	chr3	85487482	C/T	0.39575	1.2e-05	0.016	0.004
rs7627044	chr3	85493225	A/G	0.39533	1.2e-05	0.016	0.004
rs17516546	chr3	85585025	A/G	0.61398	1.2e-05	-0.016	0.004
rs73130364	chr3	85585035	C/T	0.38602	1.2e-05	0.016	0.004
rs73130366	chr3	85585036	A/G	0.38601	1.2e-05	0.016	0.004
rs372826116	chr4	73773453	D/I	0.99255	1.2e-05	0.099	0.023
rs7678736	chr4	159388568	A/G	0.83414	1.2e-05	-0.021	0.005
rs6838938	chr4	159390575	G/T	0.83409	1.2e-05	-0.021	0.005
rs55975124	chr4	159403904	A/G	0.83476	1.2e-05	-0.021	0.005
rs6536339	chr4	159412909	A/G	0.83466	1.2e-05	-0.021	0.005
rs2124275	chr4	159415700	A/G	0.16531	1.2e-05	0.021	0.005
rs12509539	chr4	159420644	G/T	0.83466	1.2e-05	-0.021	0.005
rs143241669	chr4	159422060	A/G	0.83462	1.2e-05	-0.021	0.005
rs6852391	chr4	159422447	C/T	0.83465	1.2e-05	-0.021	0.005
rs56284987	chr5	113079021	C/T	NA	1.2e-05	-0.017	0.004
rs13155514	chr5	113084298	A/C	NA	1.2e-05	-0.017	0.004
rs35540152	chr5	113084596	A/G	NA	1.2e-05	0.017	0.004
rs2220023	chr5	113085470	A/T	NA	1.2e-05	-0.017	0.004
rs13184430	chr5	171897827	A/G	NA	1.2e-05	0.024	0.005
rs9456817	chr6	163310603	G/T	NA	1.2e-05	-0.02	0.005
rs3778933	chr7	39490389	C/T	NA	1.2e-05	0.018	0.004
rs1034874	chr7	39514899	A/T	NA	1.2e-05	0.018	0.004
rs4730954	chr7	119917158	G/T	NA	1.2e-05	0.024	0.005
rs62470541	chr7	119989842	C/T	NA	1.2e-05	0.026	0.006
rs62470547	chr7	120000010	A/G	NA	1.2e-05	-0.026	0.006
rs17323760	chr7	120013804	G/T	NA	1.2e-05	0.026	0.006
rs595819	chr8	60938263	C/T	NA	1.2e-05	0.016	0.004
rs2622526	chr8	60942515	C/T	NA	1.2e-05	0.016	0.004
rs548902	chr8	60943129	A/G	NA	1.2e-05	-0.016	0.004
rs17816262	chr8	104899009	A/G	NA	1.2e-05	-0.017	0.004
rs7357566	chr8	104979076	C/T	NA	1.2e-05	-0.017	0.004
rs12675809	chr8	104990120	A/G	NA	1.2e-05	-0.017	0.004
rs6468900	chr8	104998775	C/T	NA	1.2e-05	-0.017	0.004
rs10112626	chr8	105005199	A/G	NA	1.2e-05	-0.017	0.004
rs4386947	chr8	105006790	A/G	NA	1.2e-05	0.017	0.004
rs7830448	chr8	105008757	C/T	NA	1.2e-05	0.017	0.004
rs77680303	chr10	74121544	G/T	0.96309	1.2e-05	0.042	0.01
rs141479030	chr11	99795256	D/I	0.27058	1.2e-05	0.018	0.004
rs189087749	chr12	69000947	C/T	0.0062	1.2e-05	-0.108	0.025
rs563291072	chr14	29487423	C/T	0.89509	1.2e-05	0.029	0.007
rs5807524	chr14	29723451	D/I	0.475	1.2e-05	0.016	0.004
rs2960014	chr18	27861872	A/C	0.2006	1.2e-05	-0.02	0.005
rs58915283	chr19	4587766	C/T	0.79357	1.2e-05	-0.02	0.004
rs12976033	chr19	52874140	A/C	0.93369	1.2e-05	-0.032	0.007
rs9647060	chr21	32527017	C/T	0.08149	1.2e-05	-0.03	0.007
rs112585717	chr1	150404146	D/I	0.50354	1.3e-05	-0.016	0.004
rs138204263	chr1	150428106	D/I	0.55368	1.3e-05	-0.017	0.004
rs564212	chr1	234791721	C/T	0.37961	1.3e-05	-0.016	0.004
rs183210046	chr3	3333172	G/T	0.99194	1.3e-05	0.094	0.021
rs35827242	chr3	85482661	A/G	0.39513	1.3e-05	0.016	0.004
rs12629036	chr3	85488299	C/T	0.38997	1.3e-05	0.016	0.004
rs12637461	chr3	85488353	G/T	0.60472	1.3e-05	-0.016	0.004
rs1897699	chr3	85489304	A/T	0.60426	1.3e-05	-0.016	0.004
rs2082556	chr3	85490947	A/G	0.39574	1.3e-05	0.016	0.004
rs4856572	chr3	85494419	C/T	0.39518	1.3e-05	0.016	0.004
rs67177333	chr3	85499853	D/I	0.74635	1.3e-05	-0.018	0.004
rs78867021	chr3	85510810	D/I	0.3888	1.3e-05	0.016	0.004
rs144888873	chr3	85520968	D/I	0.76749	1.3e-05	-0.019	0.004
rs76534400	chr3	100837773	A/G	0.04221	1.3e-05	-0.039	0.009
rs6847548:C	chr4	159330637	A/C	0.16559	1.3e-05	0.021	0.005
rs72691452:A	chr4	159344154	A/G	0.83423	1.3e-05	-0.021	0.005
rs72691479	chr4	159362269	C/T	0.1668	1.3e-05	0.021	0.005
rs7678721	chr4	159388551	A/G	0.83205	1.3e-05	-0.021	0.005
rs5011799	chr4	159406363	A/G	0.83432	1.3e-05	-0.021	0.005
rs17037546	chr4	159411841	A/G	0.83469	1.3e-05	-0.021	0.005
rs72693323	chr4	159414906	A/G	0.83469	1.3e-05	-0.021	0.005
rs150072423:A	chr6	130276483	A/G	NA	1.3e-05	-0.157	0.036
rs7738903	chr6	163320074	C/T	NA	1.3e-05	-0.02	0.004
rs13204738	chr6	169399893	C/T	NA	1.3e-05	0.026	0.006
rs2876839	chr7	39494258	G/T	NA	1.3e-05	0.019	0.004
rs2237374	chr7	39495742	C/T	NA	1.3e-05	0.018	0.004
rs2237373	chr7	39495863	A/C	NA	1.3e-05	0.018	0.004
rs141729983	chr7	100803245	D/I	NA	1.3e-05	-0.017	0.004
rs4730955	chr7	119932790	A/G	NA	1.3e-05	0.022	0.005
rs544416	chr8	60934774	C/T	NA	1.3e-05	-0.016	0.004
rs549730	chr8	60943066	C/T	NA	1.3e-05	0.016	0.004
rs544344	chr8	60943629	A/G	NA	1.3e-05	0.016	0.004
rs490409	chr8	60944902	G/T	NA	1.3e-05	-0.016	0.004
rs1845928	chr8	104908099	C/T	NA	1.3e-05	-0.017	0.004
rs13248054	chr8	104926077	C/T	NA	1.3e-05	0.017	0.004
rs57773033	chr8	104976532	C/T	NA	1.3e-05	-0.017	0.004
rs549825970	chr9	134422453	D/I	NA	1.3e-05	-0.016	0.004
rs1778342	chr10	22936118	C/T	0.68454	1.3e-05	0.017	0.004
rs35669389	chr10	93672642	D/I	0.78003	1.3e-05	0.019	0.004
rs201432910	chr10	93871884	D/I	0.47415	1.3e-05	-0.016	0.004
rs2488796	chr10	94157185	C/T	0.54853	1.3e-05	0.016	0.004
rs7920701	chr10	115090828	C/T	0.65667	1.3e-05	0.017	0.004
rs12577683	chr11	131386186	A/G	0.88991	1.3e-05	-0.025	0.006
rs79220456	chr14	41408894	C/T	0.04419	1.3e-05	-0.04	0.009
rs143519339	chr14	67150132	D/I	0.87723	1.3e-05	0.024	0.006
rs62027616	chr15	102239865	G/T	0.98533	1.3e-05	-0.068	0.016
rs76748706	chr15	102251262	G/T	0.05225	1.3e-05	0.035	0.008
rs147834503	chr17	78141611	A/G	0.99611	1.3e-05	-0.123	0.028
rs10716966	chr18	27827171	D/I	0.1965	1.3e-05	-0.02	0.005
rs62077209	chr18	27875924	C/G	0.19559	1.3e-05	-0.02	0.005
rs12978149	chr19	52874234	G/T	0.93368	1.3e-05	-0.032	0.007
rs34830840	chr19	52890186	C/T	0.06774	1.3e-05	0.032	0.007
rs374091104	chr1	150416325	D/I	0.56275	1.4e-05	-0.016	0.004
rs11717589	chr3	7800462	C/T	0.99589	1.4e-05	-0.138	0.032
rs182243447	chr3	17201271	A/T	0.99841	1.4e-05	-0.262	0.06
rs111758983:AT	chr3	85420143	D/I	0.25308	1.4e-05	0.018	0.004
rs9865191	chr3	85422587	C/T	0.25169	1.4e-05	0.018	0.004
rs9879025	chr3	85436125	C/T	0.25145	1.4e-05	0.018	0.004
rs4856571	chr3	85474868	C/G	0.39611	1.4e-05	0.016	0.004
rs35894540	chr3	85475647	C/T	0.3954	1.4e-05	0.016	0.004
rs561704308	chr3	85482290	D/I	0.61107	1.4e-05	-0.016	0.004
rs7609594	chr3	85482595	A/G	0.39485	1.4e-05	0.016	0.004
rs1865251	chr3	85489069	A/C	0.60473	1.4e-05	-0.016	0.004
rs11376660	chr3	85491624	D/I	0.61166	1.4e-05	-0.016	0.004
rs12486239	chr3	85498227	A/G	0.37764	1.4e-05	0.016	0.004
rs13070166	chr3	85517507	A/T	0.76629	1.4e-05	-0.019	0.004
rs76806372	chr3	100814857	A/G	0.95996	1.4e-05	0.04	0.009
rs72691470	chr4	159359192	A/G	0.83425	1.4e-05	-0.021	0.005
rs59846446	chr4	159362274	G/T	0.83304	1.4e-05	-0.021	0.005
rs13102400	chr4	159392645	G/T	0.17633	1.4e-05	0.021	0.005
rs11936458	chr4	159452312	C/T	0.13625	1.4e-05	0.023	0.005
rs13188515	chr5	113083473	C/G	NA	1.4e-05	-0.017	0.004
rs34635281	chr5	113084572	C/T	NA	1.4e-05	-0.017	0.004
rs7730783:T	chr5	113088888	G/T	NA	1.4e-05	0.017	0.004
rs202142752	chr6	126568588	D/I	NA	1.4e-05	-0.02	0.005
rs28651247	chr7	39472215	C/T	NA	1.4e-05	0.018	0.004
rs28625432	chr7	39472267	A/G	NA	1.4e-05	-0.018	0.004
rs2074686	chr7	100800635	A/G	NA	1.4e-05	0.016	0.004
rs2074683	chr7	100803614	C/T	NA	1.4e-05	-0.016	0.004
rs10261050	chr7	114337652	C/T	NA	1.4e-05	0.016	0.004
rs6466740	chr7	119923779	C/G	NA	1.4e-05	-0.022	0.005
rs4409334	chr7	119995611	A/G	NA	1.4e-05	-0.02	0.005
rs13273017	chr8	104925755	A/G	NA	1.4e-05	-0.017	0.004
rs1954901	chr8	104995367	C/T	NA	1.4e-05	-0.017	0.004
rs190789866	chr8	142370885	C/T	NA	1.4e-05	0.132	0.03
rs147036279	chr9	134661165	G/T	NA	1.4e-05	-0.093	0.021
rs118015950	chr10	74628844	A/G	0.0384	1.4e-05	-0.041	0.009
rs537753773	chr10	93864137	D/I	0.48772	1.4e-05	-0.016	0.004
rs855706	chr10	93881119	A/T	0.68046	1.4e-05	0.017	0.004
rs11419992	chr10	94155092	D/I	0.45142	1.4e-05	-0.016	0.004
rs190917097	chr11	114767686	A/C	0.9982	1.4e-05	-0.202	0.046
rs527465073	chr13	40494685	A/G	0.9972	1.4e-05	0.168	0.039
rs17114453	chr14	29524241	C/T	0.79958	1.4e-05	0.019	0.004
rs78994055:G	chr16	86504586	A/G	0.00105	1.4e-05	0.293	0.067
rs4616357:A	chr18	27917312	A/G	0.20051	1.4e-05	-0.02	0.005
rs58688778	chr19	4588277	A/G	0.79362	1.4e-05	-0.02	0.004
rs35532331	chr19	4590503	A/G	0.79384	1.4e-05	-0.02	0.005
rs193257315	chr20	449279	A/C	0.00643	1.4e-05	-0.109	0.025
rs5918825	chrX	67518255	C/T	NA	1.4e-05	0.025	0.006
rs585199	chr1	234788013	A/G	0.37897	1.5e-05	-0.016	0.004
rs10202306	chr2	45187943	A/T	0.52449	1.5e-05	0.016	0.004
rs368948591:TTA	chr2	104321772	D/I	0.11014	1.5e-05	-0.025	0.006
rs72615721	chr3	85407546	A/T	0.36375	1.5e-05	0.016	0.004
rs4279114	chr3	85421737	C/G	0.25179	1.5e-05	0.018	0.004
rs13085170	chr3	85429172	A/C	0.74864	1.5e-05	-0.018	0.004
rs80285517	chr3	85467372	D/I	0.61152	1.5e-05	-0.016	0.004
rs60311538	chr3	85470687	G/T	0.39612	1.5e-05	0.016	0.004
rs1865252	chr3	85488740	A/G	0.60513	1.5e-05	-0.016	0.004
rs11922956	chr3	85497807	A/G	0.60571	1.5e-05	-0.016	0.004
rs11365888	chr3	85507139	D/I	0.38901	1.5e-05	0.016	0.004
rs144185970	chr4	82417306	A/G	0.0058	1.5e-05	0.116	0.027
rs145578200	chr4	114996495	A/G	0.99882	1.5e-05	-0.253	0.058
rs2168295	chr4	159345000	C/T	0.83416	1.5e-05	-0.021	0.005
rs1902211	chr4	159376087	A/G	0.82324	1.5e-05	-0.021	0.005
rs10032252	chr4	159377474	A/G	0.17679	1.5e-05	0.021	0.005
rs6536329	chr4	159379889	C/G	0.82322	1.5e-05	-0.021	0.005
rs10017585	chr4	159397662	C/G	0.16791	1.5e-05	0.021	0.005
rs72693314	chr4	159400695	A/G	0.83375	1.5e-05	-0.021	0.005
rs10942915	chr5	79574322	C/T	NA	1.5e-05	-0.016	0.004
rs10942916	chr5	79574532	C/G	NA	1.5e-05	0.016	0.004
rs75954755	chr5	111348250	A/G	NA	1.5e-05	-0.076	0.018
rs17065659	chr5	165083316	A/G	NA	1.5e-05	0.018	0.004
rs2073543	chr7	39469582	A/G	NA	1.5e-05	0.018	0.004
rs10951604	chr7	39471814	C/T	NA	1.5e-05	0.018	0.004
rs76915923	chr7	114387517	D/I	NA	1.5e-05	0.016	0.004
rs10488286	chr7	119974550	C/T	NA	1.5e-05	-0.025	0.006
rs575745	chr8	60926674	C/T	NA	1.5e-05	-0.016	0.004
rs562271	chr8	60956071	C/T	NA	1.5e-05	-0.017	0.004
rs16911214	chr8	83872638	A/G	NA	1.5e-05	0.178	0.041
rs34041732	chr8	104873017	D/I	NA	1.5e-05	0.018	0.004
rs139615096	chr8	142354320	A/G	NA	1.5e-05	-0.142	0.033
rs75198527	chr9	80081250	C/T	NA	1.5e-05	0.128	0.03
rs116907344	chr10	60957562	C/T	0.9916	1.5e-05	-0.09	0.021
rs2488797	chr10	94154636	A/T	0.54863	1.5e-05	0.016	0.004
rs143952201	chr11	69244411	A/G	0.99818	1.5e-05	-0.19	0.044
rs35598150	chr14	29536089	A/G	0.20345	1.5e-05	-0.019	0.004
rs9323472	chr14	66814750	C/T	0.87718	1.5e-05	0.024	0.006
rs114391936	chr14	67659783	A/C	0.05707	1.5e-05	-0.034	0.008
rs10431717	chr14	67682416	A/G	0.88963	1.5e-05	0.025	0.006
rs8004148	chr14	67686430	A/C	0.88965	1.5e-05	0.025	0.006
rs201011141:A_ATG	chr16	61994281	D/I	0.14785	1.5e-05	0.024	0.006
rs59820570	chr16	83984486	A/G	0.37968	1.5e-05	0.016	0.004
rs77644746	chr18	46811759	A/G	0.07996	1.5e-05	0.029	0.007
rs12974707	chr19	4586715	G/T	0.20432	1.5e-05	0.02	0.005
rs12985388	chr19	4589030	C/T	0.20619	1.5e-05	0.019	0.005
rs55938784	chrX	130860495	A/G	NA	1.5e-05	-0.018	0.004
rs10158311	chr1	43585718	C/T	0.00269	1.6e-05	0.162	0.038
rs35987241	chr1	150163915	D/I	0.54283	1.6e-05	-0.018	0.004
rs72123727	chr1	150262384	D/I	0.52612	1.6e-05	0.016	0.004
rs56993007	chr1	150334249	D/I	0.42974	1.6e-05	-0.017	0.004
rs704325	chr1	181760336	A/G	0.53878	1.6e-05	0.016	0.004
rs527175	chr1	234788553	C/T	0.37935	1.6e-05	-0.016	0.004
rs73018630	chr3	3326238	A/C	0.9935	1.6e-05	0.1	0.023
rs111758983:ATTTTTTTT	chr3	85420143	D/I	0.25315	1.6e-05	0.018	0.004
rs2326313	chr3	85434357	A/T	0.74886	1.6e-05	-0.018	0.004
rs1821349	chr3	85438564	A/G	0.25144	1.6e-05	0.018	0.004
rs1368743	chr3	85438709	A/G	0.25118	1.6e-05	0.018	0.004
rs12637798	chr3	85446776	A/G	0.60468	1.6e-05	-0.016	0.004
rs12638482	chr3	85454815	C/T	0.60429	1.6e-05	-0.016	0.004
rs4856569	chr3	85464125	A/G	0.60449	1.6e-05	-0.016	0.004
rs62250686	chr3	85468446	A/T	0.38886	1.6e-05	0.016	0.004
rs1433708	chr3	85481979	C/T	0.39468	1.6e-05	0.016	0.004
rs9860769	chr3	85482287	C/T	0.60529	1.6e-05	-0.016	0.004
rs2217720	chr3	85485230	G/T	0.60532	1.6e-05	-0.016	0.004
rs9863488	chr3	85487465	A/G	0.39483	1.6e-05	0.016	0.004
rs1821351	chr3	85488325	C/T	0.60518	1.6e-05	-0.016	0.004
rs2733393	chr3	114140714	C/T	0.18453	1.6e-05	0.038	0.009
rs11131574	chr4	60380238	A/G	0.64005	1.6e-05	0.016	0.004
rs56411055	chr4	60380778	A/G	0.35996	1.6e-05	-0.016	0.004
rs715800	chr4	88875463	A/G	0.0014	1.6e-05	0.223	0.052
rs10000102	chr4	92588960	C/G	0.83279	1.6e-05	-0.021	0.005
rs191958736	chr4	155496681	A/G	0.99187	1.6e-05	0.092	0.021
rs4691499	chr4	159362989	C/T	0.83416	1.6e-05	-0.021	0.005
rs2346793	chr4	159365684	G/T	0.16585	1.6e-05	0.021	0.005
rs7693421	chr4	159384300	C/G	0.82335	1.6e-05	-0.021	0.005
rs4691504	chr4	159397899	A/C	0.16785	1.6e-05	0.021	0.005
rs2237389	chr7	39468437	C/G	NA	1.6e-05	-0.018	0.004
rs2073541	chr7	39469662	A/G	NA	1.6e-05	-0.018	0.004
rs2302122	chr7	39472846	A/G	NA	1.6e-05	0.018	0.004
rs10953325	chr7	100805508	A/G	NA	1.6e-05	0.016	0.004
rs540326828	chr7	114317235	D/I	NA	1.6e-05	0.016	0.004
rs62470539	chr7	119974821	A/G	NA	1.6e-05	-0.025	0.006
rs17323788	chr7	120014132	A/G	NA	1.6e-05	-0.025	0.006
rs6993900	chr8	83876755	C/T	NA	1.6e-05	0.178	0.041
rs7357535	chr8	104978679	A/G	NA	1.6e-05	0.017	0.004
rs141364499	chr9	22438219	C/T	NA	1.6e-05	-0.068	0.016
rs7901152	chr10	22833153	A/G	0.38944	1.6e-05	-0.016	0.004
rs542892412	chr10	94146129	D/I	0.43417	1.6e-05	-0.016	0.004
rs4918813	chr10	115093210	C/G	0.6529	1.6e-05	0.016	0.004
rs17618560	chr11	99801380	A/G	0.73257	1.6e-05	-0.017	0.004
rs60126798	chr14	66818376	A/G	0.12291	1.6e-05	-0.024	0.006
rs34801654	chr14	67456373	D/I	0.84759	1.6e-05	0.022	0.005
rs3784084	chr14	67857988	A/G	0.02864	1.6e-05	-0.057	0.013
rs8037706	chr15	77894695	C/T	0.0036	1.6e-05	-0.133	0.031
rs3745512	chr19	50816683	A/C	0.23883	1.6e-05	0.019	0.004
rs189468111	chr22	41116963	C/T	0.00114	1.6e-05	-0.307	0.071
rs10493501	chr1	72974933	A/G	0.80042	1.7e-05	0.019	0.004
rs577079	chr1	234786590	G/T	0.37925	1.7e-05	-0.016	0.004
rs71108284	chr3	85420769	D/I	0.74301	1.7e-05	-0.018	0.004
rs9819830	chr3	85430137	C/T	0.74884	1.7e-05	-0.018	0.004
rs9814919	chr3	85432315	C/G	0.74886	1.7e-05	-0.018	0.004
rs9309977	chr3	85442709	C/T	0.2512	1.7e-05	0.018	0.004
rs1991872	chr3	85443793	A/G	0.39533	1.7e-05	0.016	0.004
rs4308294	chr3	85447830	A/T	0.61183	1.7e-05	-0.016	0.004
rs62250685	chr3	85457240	A/G	0.60409	1.7e-05	-0.016	0.004
rs11918899	chr3	85458577	A/G	0.60442	1.7e-05	-0.016	0.004
rs2326309	chr3	85477017	G/T	0.39479	1.7e-05	0.016	0.004
rs2326310	chr3	85477032	A/G	0.39496	1.7e-05	0.016	0.004
rs11920427:G	chr3	85477685	C/G	0.61095	1.7e-05	-0.016	0.004
rs2196099	chr3	85485087	C/G	0.39469	1.7e-05	0.016	0.004
rs57630146	chr3	85508427	A/G	0.38919	1.7e-05	0.016	0.004
rs115183319	chr3	100834570	C/T	0.95786	1.7e-05	0.038	0.009
rs186289410	chr3	159238155	C/T	0.00388	1.7e-05	0.143	0.033
rs62325881	chr4	118788958	A/G	0.85536	1.7e-05	-0.022	0.005
rs114659604	chr4	159350582	A/G	0.67646	1.7e-05	-0.017	0.004
rs6845510	chr4	159372887	C/T	0.82249	1.7e-05	-0.021	0.005
rs72691498	chr4	159374308	G/T	0.83389	1.7e-05	-0.021	0.005
rs7686525	chr4	159379418	C/G	0.83393	1.7e-05	-0.021	0.005
rs936084	chr4	159383543	C/T	0.16605	1.7e-05	0.021	0.005
rs139942092	chr4	159387885	A/G	0.1681	1.7e-05	0.021	0.005
rs200636885	chr4	159391194	D/I	0.83199	1.7e-05	-0.021	0.005
rs201457237	chr4	159391198	D/I	0.832	1.7e-05	-0.021	0.005
rs2346785	chr4	159412707	A/C	0.1656	1.7e-05	0.021	0.005
rs72693327	chr4	159420854	A/T	0.83438	1.7e-05	-0.021	0.005
rs34910493	chr4	159447731	A/G	0.86397	1.7e-05	-0.023	0.005
rs12519081	chr5	79580923	C/G	NA	1.7e-05	-0.016	0.004
rs10447259	chr5	113088184	C/T	NA	1.7e-05	0.017	0.004
rs2329394	chr7	39464424	A/C	NA	1.7e-05	-0.017	0.004
rs2073542	chr7	39469636	C/G	NA	1.7e-05	0.018	0.004
rs2302125	chr7	39472669	C/T	NA	1.7e-05	-0.018	0.004
rs2015739	chr7	39515179	A/G	NA	1.7e-05	-0.017	0.004
rs1563408	chr7	114303189	A/G	NA	1.7e-05	-0.015	0.004
rs7801746	chr7	119930487	G/T	NA	1.7e-05	0.02	0.005
rs1990429	chr7	119933847	A/G	NA	1.7e-05	0.02	0.005
rs475888	chr8	60929641	A/C	NA	1.7e-05	-0.016	0.004
rs2469970	chr8	104614003	G/T	NA	1.7e-05	0.017	0.004
rs112157422	chr8	104645323	C/T	NA	1.7e-05	0.017	0.004
rs56341650	chr8	104677271	A/G	NA	1.7e-05	-0.017	0.004
rs371623153	chr8	142358281	A/C	NA	1.7e-05	-0.148	0.034
rs6143823	chr10	22831241	D/I	0.61499	1.7e-05	0.016	0.004
rs943196	chr10	22928514	A/G	0.69488	1.7e-05	0.017	0.004
rs2559534	chr10	22928868	G/T	0.69489	1.7e-05	0.017	0.004
rs658157	chr11	65028822	A/T	0.06425	1.7e-05	0.033	0.008
rs11222678	chr11	131386216	A/T	0.11052	1.7e-05	0.024	0.006
rs4764533	chr12	6160744	A/G	0.894	1.7e-05	-0.026	0.006
rs200827217	chr14	29487042	A/G	0.81105	1.7e-05	0.02	0.005
rs721389	chr14	29521502	A/G	0.20084	1.7e-05	-0.019	0.004
rs1959673	chr14	66812962	A/C	0.12291	1.7e-05	-0.024	0.006
rs76956000	chr14	67668719	C/T	0.88956	1.7e-05	0.025	0.006
rs138079293	chr16	7015457	C/G	0.00125	1.7e-05	-0.263	0.061
rs8066858	chr17	78148692	A/G	0.99611	1.7e-05	-0.122	0.028
rs2912401	chr19	37049290	C/T	0.29884	1.7e-05	-0.017	0.004
rs2967424	chr19	37079884	A/G	0.29899	1.7e-05	-0.017	0.004
rs111234505	chr21	30820701	C/T	0.92677	1.7e-05	-0.031	0.007
rs185137329	chr22	41109648	C/G	0.00113	1.7e-05	-0.307	0.071
rs12560013	chrX	6648467	A/G	NA	1.7e-05	0.016	0.004
rs776135346	chrX	14175527	A/C	NA	1.7e-05	-0.068	0.016
rs61771804	chr1	72971306	G/T	0.19935	1.8e-05	-0.019	0.005
rs552856570	chr1	84444384	A/C	0.99873	1.8e-05	-0.253	0.059
rs144664284:AT	chr1	181752769	D/I	0.444	1.8e-05	-0.016	0.004
rs190409005	chr1	212417712	C/T	0.00224	1.8e-05	0.179	0.042
rs1368749:A	chr3	85412374	A/T	0.67945	1.8e-05	-0.017	0.004
rs1433711	chr3	85428963	C/T	0.25139	1.8e-05	0.018	0.004
rs7650284	chr3	85472227	C/T	0.39511	1.8e-05	0.016	0.004
rs75964821	chr3	85475282	D/I	0.3866	1.8e-05	0.016	0.004
rs569833454	chr3	85620559	D/I	0.61277	1.8e-05	-0.016	0.004
rs79753405	chr3	100839209	A/T	0.04258	1.8e-05	-0.038	0.009
rs16864828	chr3	189554873	C/G	0.73724	1.8e-05	0.018	0.004
rs111275944	chr4	159330971	A/G	0.16576	1.8e-05	0.021	0.005
rs4691508	chr4	159421690	C/T	0.16561	1.8e-05	0.021	0.005
rs6826846	chr4	159422527	A/G	0.83439	1.8e-05	-0.021	0.005
rs66478844	chr4	159450239	A/G	0.86388	1.8e-05	-0.022	0.005
rs138281689	chr7	11627661	G/T	NA	1.8e-05	-0.078	0.018
rs28627325	chr7	39472135	C/T	NA	1.8e-05	-0.018	0.004
rs10953327	chr7	100818751	C/T	NA	1.8e-05	0.021	0.005
rs6970950	chr7	100820995	C/T	NA	1.8e-05	0.021	0.005
rs776460	chr7	114379441	A/G	NA	1.8e-05	0.016	0.004
rs609138	chr7	114385308	A/T	NA	1.8e-05	0.016	0.004
rs624667	chr7	114387041	C/T	NA	1.8e-05	0.016	0.004
rs35395723	chr7	119983990	D/I	NA	1.8e-05	-0.02	0.005
rs11323659	chr7	119996331	D/I	NA	1.8e-05	-0.02	0.005
rs562309080	chr7	138007853	A/C	NA	1.8e-05	0.218	0.051
rs2952186	chr8	10124081	C/T	NA	1.8e-05	-0.021	0.005
rs700726	chr8	60931328	C/T	NA	1.8e-05	0.016	0.004
rs7815854	chr8	104981340	C/T	NA	1.8e-05	-0.017	0.004
rs151024932	chr8	142354380	A/G	NA	1.8e-05	-0.141	0.033
rs11013045	chr10	22827274	G/T	0.38759	1.8e-05	-0.016	0.004
rs55867440	chr10	22855103	C/T	0.40116	1.8e-05	-0.016	0.004
rs2154053	chr10	22937760	G/T	0.68748	1.8e-05	0.017	0.004
rs116933342	chr11	99373539	C/T	0.98562	1.8e-05	-0.069	0.016
rs3061404	chr11	99794489	A/G	0.71807	1.8e-05	-0.017	0.004
rs73026162	chr11	131386691	C/G	0.11055	1.8e-05	0.024	0.006
rs318982	chr11	131415267	C/T	0.24002	1.8e-05	-0.018	0.004
rs561074840	chr13	40463467	G/T	0.00426	1.8e-05	-0.13	0.03
rs190539627	chr13	65316562	C/T	0.01236	1.8e-05	0.073	0.017
rs548667840	chr13	79409070	A/G	0.99865	1.8e-05	-0.223	0.052
rs10150082	chr14	67675224	A/G	0.1104	1.8e-05	-0.025	0.006
rs3108599	chr19	37070030	G/T	0.70106	1.8e-05	0.017	0.004
rs3111543	chr19	37070123	C/T	0.29894	1.8e-05	-0.017	0.004
rs3096626	chr19	37082056	C/T	0.70099	1.8e-05	0.017	0.004
rs3111546	chr19	37086423	C/T	0.70101	1.8e-05	0.017	0.004
rs1227916	chr19	37235887	A/G	0.57898	1.8e-05	0.016	0.004
rs587681204	chr1	150301007	D/I	0.60401	1.9e-05	-0.017	0.004
rs34828199	chr1	150497472	D/I	0.49566	1.9e-05	-0.018	0.004
rs5846926	chr3	16534743	D/I	0.5026	1.9e-05	0.016	0.004
rs4461403	chr3	16547210	C/T	0.43613	1.9e-05	-0.015	0.004
rs34035632	chr3	16550341	D/I	0.56617	1.9e-05	0.015	0.004
rs2053108	chr3	85467972	A/C	0.39511	1.9e-05	0.016	0.004
rs6780968	chr3	85469041	C/G	0.60506	1.9e-05	-0.016	0.004
rs62250687	chr3	85469353	A/T	0.39534	1.9e-05	0.016	0.004
rs144059553	chr3	85471326	D/I	0.38967	1.9e-05	0.016	0.004
rs17447607	chr3	189553287	C/T	0.26302	1.9e-05	-0.017	0.004
rs564514396	chr4	73707797	D/I	0.99046	1.9e-05	0.078	0.018
rs72856295	chr4	73742206	A/G	0.98991	1.9e-05	0.075	0.017
rs150374815	chr4	73743917	A/G	0.98995	1.9e-05	0.075	0.018
rs139724996	chr4	73748674	A/T	0.01005	1.9e-05	-0.075	0.018
rs6855104	chr4	73750110	C/T	0.01005	1.9e-05	-0.075	0.018
rs72857516	chr4	73750806	C/T	0.01005	1.9e-05	-0.075	0.018
rs13340205	chr4	73751694	G/T	0.01005	1.9e-05	-0.075	0.018
rs113790978	chr4	73756181	A/C	0.98995	1.9e-05	0.075	0.018
rs72857531	chr4	73757362	C/T	0.01005	1.9e-05	-0.075	0.018
rs114640662	chr4	82426432	A/G	0.99697	1.9e-05	-0.156	0.037
rs1869715	chr4	159344816	A/G	0.16606	1.9e-05	0.021	0.005
rs11100172	chr4	159348320	C/T	0.83394	1.9e-05	-0.021	0.005
rs72691466	chr4	159350744	A/T	0.83394	1.9e-05	-0.021	0.005
rs7665704	chr4	159351973	A/G	0.16605	1.9e-05	0.021	0.005
rs6836745	chr4	159354196	A/T	0.17052	1.9e-05	0.021	0.005
rs7376578	chr4	159388063	A/G	0.83408	1.9e-05	-0.021	0.005
rs56158904	chr4	159404320	C/T	0.16556	1.9e-05	0.021	0.005
rs28473216	chr7	39471902	C/G	NA	1.9e-05	0.018	0.004
rs6950417	chr7	39517735	A/G	NA	1.9e-05	0.016	0.004
rs5886726	chr7	114379547	D/I	NA	1.9e-05	-0.016	0.004
rs10953908	chr7	119977971	A/G	NA	1.9e-05	-0.02	0.005
rs17324341	chr7	120038161	C/T	NA	1.9e-05	-0.025	0.006
rs140933826	chr7	127988358	A/G	NA	1.9e-05	0.127	0.03
rs150492037	chr8	12568171	G/T	NA	1.9e-05	-0.095	0.022
rs28679689	chr8	60528672	C/G	NA	1.9e-05	-0.016	0.004
rs574804892	chr8	142353770	D/I	NA	1.9e-05	0.142	0.033
rs143447178	chr8	142356921	C/G	NA	1.9e-05	0.142	0.033
rs6590584	chr11	131388701	C/T	0.11073	1.9e-05	0.024	0.006
rs71414088	chr14	29516008	A/G	0.82482	1.9e-05	0.02	0.005
rs75316443	chr14	67754023	D/I	0.05877	1.9e-05	-0.033	0.008
rs535430587	chr16	30711590	A/C	0.99894	1.9e-05	-0.278	0.065
rs62045882	chr16	83983892	C/T	0.63249	1.9e-05	-0.016	0.004
rs117194017	chr18	1247794	C/G	0.03214	1.9e-05	-0.046	0.011
rs35953943	chr19	52892615	A/G	0.06431	1.9e-05	0.032	0.007
rs36009530	chr19	52892771	A/G	0.9357	1.9e-05	-0.032	0.007
rs767910619	chr1	43552378	C/T	0.00126	2e-05	0.24	0.056
rs574307960	chr1	43619882	D/I	0.99751	2e-05	-0.165	0.039
rs74322702	chr1	150356929	C/T	0.41217	2e-05	-0.016	0.004
rs1829364	chr2	141177427	A/G	0.21561	2e-05	-0.019	0.004
rs9809258	chr3	85406931	C/G	0.68208	2e-05	-0.017	0.004
rs9866089	chr3	85413995	C/T	0.74851	2e-05	-0.018	0.004
rs7638953	chr3	85472462	A/G	0.39519	2e-05	0.016	0.004
rs145394945	chr3	85503999	D/I	0.61214	2e-05	-0.016	0.004
rs9844512	chr3	85544070	A/C	0.76877	2e-05	-0.018	0.004
rs13084531	chr3	85553994	C/G	0.23137	2e-05	0.018	0.004
rs9851444	chr3	85576706	C/T	0.76877	2e-05	-0.018	0.004
rs6855096	chr4	73750098	C/T	0.01061	2e-05	-0.074	0.017
rs6853765	chr4	73750121	A/G	0.98995	2e-05	0.075	0.018
rs6857879	chr4	73759556	A/G	0.01005	2e-05	-0.075	0.018
rs7663967	chr4	73775909	A/G	0.98949	2e-05	0.074	0.017
rs141927328	chr4	159333633	D/I	0.83299	2e-05	-0.021	0.005
rs56108652	chr4	159336328	C/T	0.83408	2e-05	-0.021	0.005
rs113529967	chr4	159340143	A/G	0.83408	2e-05	-0.021	0.005
rs72691454	chr4	159344160	A/G	0.16608	2e-05	0.021	0.005
rs72691455	chr4	159344253	C/G	0.16608	2e-05	0.021	0.005
rs72691456	chr4	159344310	C/T	0.83392	2e-05	-0.021	0.005
rs72691457	chr4	159344475	A/G	0.16608	2e-05	0.021	0.005
rs138795576	chr4	159391193	D/I	0.8326	2e-05	-0.021	0.005
rs35587552	chr7	100821542	A/G	NA	2e-05	0.021	0.005
rs582035	chr7	114370904	A/G	NA	2e-05	0.016	0.004
rs583524	chr7	114371252	A/G	NA	2e-05	0.016	0.004
rs666187	chr7	114378032	A/G	NA	2e-05	-0.016	0.004
rs6466741	chr7	119925238	A/G	NA	2e-05	0.02	0.005
rs2402525	chr7	119925751	C/T	NA	2e-05	0.02	0.005
rs2191734	chr7	119927295	A/G	NA	2e-05	-0.02	0.005
rs12666459	chr7	119930925	C/T	NA	2e-05	0.02	0.005
rs4730956	chr7	119935156	A/G	NA	2e-05	-0.02	0.005
rs114318914	chr7	120032334	G/T	NA	2e-05	0.025	0.006
rs73217220	chr7	120037499	A/G	NA	2e-05	0.025	0.006
rs62471555	chr7	120037869	C/G	NA	2e-05	-0.025	0.006
rs62471556	chr7	120039065	A/G	NA	2e-05	-0.025	0.006
rs10953911	chr7	120039538	G/T	NA	2e-05	0.025	0.006
rs73217221	chr7	120041859	C/T	NA	2e-05	-0.025	0.006
rs17324614	chr7	120041860	A/G	NA	2e-05	-0.025	0.006
rs10488289	chr7	120041985	C/G	NA	2e-05	-0.025	0.006
rs10488290	chr7	120042131	C/T	NA	2e-05	-0.025	0.006
rs60376461	chr7	120042213	A/T	NA	2e-05	0.025	0.006
rs55708859	chr7	120043003	C/T	NA	2e-05	0.025	0.006
rs73217223	chr7	120043698	C/T	NA	2e-05	-0.025	0.006
rs62471559	chr7	120043732	A/G	NA	2e-05	-0.025	0.006
rs17324726	chr7	120043977	C/T	NA	2e-05	0.025	0.006
rs56797671	chr7	120044158	A/C	NA	2e-05	-0.025	0.006
rs11765076	chr7	120045905	C/T	NA	2e-05	-0.025	0.006
rs73217224	chr7	120047442	C/T	NA	2e-05	-0.025	0.006
rs116524176	chr7	120047760	C/T	NA	2e-05	0.025	0.006
rs62472261	chr7	120049258	A/G	NA	2e-05	-0.025	0.006
rs7794826	chr7	120050491	G/T	NA	2e-05	0.025	0.006
rs56306813	chr7	120053528	A/G	NA	2e-05	0.025	0.006
rs2952184	chr8	10125195	C/T	NA	2e-05	-0.021	0.005
rs73296420	chr8	83866577	C/T	NA	2e-05	-0.175	0.041
rs73296447	chr8	83870817	C/T	NA	2e-05	0.175	0.041
rs2242090	chr8	144688736	C/G	NA	2e-05	0.016	0.004
rs188460680	chr10	11346973	C/T	0.00183	2e-05	0.195	0.046
rs7082618	chr10	22834473	C/T	0.6101	2e-05	0.016	0.004
rs943190	chr10	22842368	C/T	0.6036	2e-05	0.016	0.004
rs147202989	chr10	34215052	A/G	0.01013	2e-05	-0.086	0.02
rs117794472	chr10	74159771	C/T	0.96189	2e-05	0.04	0.009
rs59549151	chr10	94151649	D/I	0.54902	2e-05	0.016	0.004
rs4753961	chr11	99797457	A/G	0.27614	2e-05	0.017	0.004
rs181024584	chr12	11584135	A/G	0.99349	2e-05	-0.114	0.027
rs146230871	chr16	834103	C/T	0.00426	2e-05	-0.141	0.033
rs4782567	chr16	83980506	C/T	0.39614	2e-05	0.016	0.004
rs368377256	chr17	78078270	A/G	0.99623	2e-05	-0.122	0.029
rs112017524	chr17	78144769	A/G	0.00413	2e-05	0.119	0.028
rs3108587	chr19	37057827	C/G	0.29853	2e-05	-0.017	0.004
rs3108595	chr19	37061115	C/T	0.70137	2e-05	0.017	0.004
rs559387197	chr19	37073295	D/I	0.29975	2e-05	-0.017	0.004
rs35280531	chr19	52895637	A/G	0.9357	2e-05	-0.032	0.007
rs71578487	chr1	150340059	D/I	0.49337	2.1e-05	0.016	0.004
rs13014909	chr2	140963621	A/T	0.30015	2.1e-05	-0.017	0.004
rs56683503	chr2	141202499	A/T	0.72516	2.1e-05	0.017	0.004
rs116624576	chr2	185825767	C/T	0.98687	2.1e-05	-0.071	0.017
rs144444799	chr2	232161115	A/G	0.99429	2.1e-05	0.117	0.027
rs1368742	chr3	85442208	A/G	0.60467	2.1e-05	-0.016	0.004
rs6808400	chr3	85468059	C/T	0.39518	2.1e-05	0.016	0.004
rs7636243	chr3	85472033	C/T	0.60481	2.1e-05	-0.016	0.004
rs6809805	chr3	85553096	A/C	0.76893	2.1e-05	-0.018	0.004
rs10580985	chr3	85577477	D/I	0.39806	2.1e-05	0.016	0.004
rs13434920	chr4	60377641	A/G	0.64543	2.1e-05	0.016	0.004
rs183875427	chr4	73712677	A/G	0.99023	2.1e-05	0.076	0.018
rs4315864	chr4	118785575	C/T	0.11277	2.1e-05	0.025	0.006
rs4691490	chr4	159331242	A/G	0.16591	2.1e-05	0.021	0.005
rs4691491:A	chr4	159331251	A/C	0.83409	2.1e-05	-0.021	0.005
rs4691492	chr4	159331569	A/G	0.83409	2.1e-05	-0.021	0.005
rs4691493	chr4	159331657	A/G	0.16671	2.1e-05	0.02	0.005
rs565677762	chr4	159336749	D/I	0.16707	2.1e-05	0.02	0.005
rs13123730	chr4	159353200	C/T	0.16804	2.1e-05	0.021	0.005
rs115027961	chr5	88037781	C/T	NA	2.1e-05	0.072	0.017
rs2299128	chr7	39467484	C/T	NA	2.1e-05	-0.018	0.004
rs10231331	chr7	114337481	A/G	NA	2.1e-05	0.015	0.004
rs776466	chr7	114367237	A/C	NA	2.1e-05	0.016	0.004
rs613196	chr7	114368420	A/C	NA	2.1e-05	-0.016	0.004
rs600286	chr7	114369005	C/T	NA	2.1e-05	-0.016	0.004
rs144418874	chr7	114374062	D/I	NA	2.1e-05	0.016	0.004
rs148894564	chr7	119902425	D/I	NA	2.1e-05	0.021	0.005
rs1860704	chr7	119927993	A/G	NA	2.1e-05	-0.02	0.005
rs2402526	chr7	119955585	C/T	NA	2.1e-05	0.019	0.005
rs11769340	chr7	119967322	A/C	NA	2.1e-05	-0.025	0.006
rs7792980	chr7	119967395	G/T	NA	2.1e-05	-0.02	0.005
rs62471549	chr7	120031334	A/T	NA	2.1e-05	0.025	0.006
rs11772156	chr7	120033414	C/T	NA	2.1e-05	-0.025	0.006
rs11772193	chr7	120033589	C/T	NA	2.1e-05	-0.025	0.006
rs62471550	chr7	120034062	A/G	NA	2.1e-05	0.025	0.006
rs62471551	chr7	120034114	G/T	NA	2.1e-05	-0.025	0.006
rs62471552	chr7	120034229	A/C	NA	2.1e-05	-0.025	0.006
rs62471553	chr7	120034992	C/T	NA	2.1e-05	-0.025	0.006
rs62471554	chr7	120035156	G/T	NA	2.1e-05	0.025	0.006
rs62471557	chr7	120041606	C/T	NA	2.1e-05	0.025	0.006
rs143309686	chr7	120050346	D/I	NA	2.1e-05	0.025	0.006
rs2952185	chr8	10124097	C/T	NA	2.1e-05	0.021	0.005
rs17708276	chr8	10199548	A/G	NA	2.1e-05	-0.023	0.005
rs73197263	chr8	10252577	A/C	NA	2.1e-05	0.023	0.005
rs183825419	chr8	51342591	G/T	NA	2.1e-05	-0.151	0.035
rs534569556	chr8	142343864	D/I	NA	2.1e-05	-0.141	0.033
rs568108453	chr8	142358550	D/I	NA	2.1e-05	-0.141	0.033
rs769548005	chr8	142358610	D/I	NA	2.1e-05	-0.141	0.033
rs144015436	chr9	79141932	A/G	NA	2.1e-05	-0.107	0.025
rs1750748	chr10	22928924	A/G	0.30504	2.1e-05	-0.017	0.004
rs111640500	chr10	94152490	D/I	0.55059	2.1e-05	0.016	0.004
rs6590583	chr11	131383662	A/G	0.11141	2.1e-05	0.024	0.006
rs12421163	chr11	131389811	C/G	0.89036	2.1e-05	-0.024	0.006
rs7107366	chr11	131390232	A/G	0.88965	2.1e-05	-0.024	0.006
rs181072905	chr13	22493818	A/C	0.99664	2.1e-05	0.166	0.039
rs564064653	chr13	40502234	C/G	0.99624	2.1e-05	0.139	0.033
rs59310514	chr13	92893009	A/G	0.99889	2.1e-05	-0.249	0.059
rs117660583:T	chr14	29641651	C/T	0.0361	2.1e-05	-0.041	0.01
rs199573416	chr14	29720315	A/G	0.47681	2.1e-05	0.015	0.004
rs118130998	chr15	44023308	A/T	0.01163	2.1e-05	0.077	0.018
rs58815676	chr16	77135728	A/G	0.91441	2.1e-05	0.027	0.006
rs150751264	chr16	83538929	A/G	0.99427	2.1e-05	0.11	0.026
rs1045056	chr17	35346641	C/T	0.68528	2.1e-05	0.018	0.004
rs2912416	chr19	37081761	A/G	0.70127	2.1e-05	0.017	0.004
rs3108601	chr19	37083943	A/C	0.70128	2.1e-05	0.017	0.004
rs2912417	chr19	37084120	C/T	0.29877	2.1e-05	-0.017	0.004
rs77683568	chr1	43605219	G/T	0.99742	2.2e-05	-0.161	0.038
rs704326	chr1	181759657	A/G	0.53675	2.2e-05	0.015	0.004
rs72898263	chr2	141180522	A/G	0.21563	2.2e-05	-0.018	0.004
rs9854036	chr3	16547594	A/C	0.56365	2.2e-05	0.015	0.004
rs9310498	chr3	16548027	C/T	0.43635	2.2e-05	-0.015	0.004
rs3821785	chr3	16554254	C/G	0.5566	2.2e-05	0.015	0.004
rs12714625	chr3	85411012	A/G	0.68188	2.2e-05	-0.016	0.004
rs1433715	chr3	85501729	A/C	0.3921	2.2e-05	0.016	0.004
rs4856592	chr3	85612730	A/G	0.38389	2.2e-05	0.016	0.004
rs112069021	chr3	85617685	C/T	0.38176	2.2e-05	0.016	0.004
rs200913163	chr3	85627135	D/I	0.26441	2.2e-05	0.018	0.004
rs2718419	chr3	114136969	G/T	0.8147	2.2e-05	-0.037	0.009
rs77412155	chr3	171155508	C/T	0.00985	2.2e-05	-0.085	0.02
rs35177766	chr4	10447986	D/I	0.44131	2.2e-05	-0.015	0.004
rs62307304	chr4	60384186	G/T	0.62948	2.2e-05	0.016	0.004
rs113196668	chr4	73760736	A/G	0.99002	2.2e-05	0.075	0.018
rs114584987	chr4	74164869	C/G	0.98076	2.2e-05	0.06	0.014
rs146402699	chr4	159331721	D/I	0.83277	2.2e-05	-0.02	0.005
rs11346020	chr4	159333482	D/I	0.83311	2.2e-05	-0.02	0.005
rs141907001	chr4	159338886	D/I	0.16719	2.2e-05	0.02	0.005
rs9761260	chr4	159387644	C/T	0.17117	2.2e-05	0.021	0.005
esv3602836	chr4	159550097	X/Y	0.06121	2.2e-05	0.036	0.008
rs62334777	chr4	186631272	A/G	0.78923	2.2e-05	0.02	0.005
rs201105915	chr5	109200152	D/I	NA	2.2e-05	0.061	0.014
rs147191129	chr5	121550842	C/G	NA	2.2e-05	0.203	0.048
rs11975490	chr7	100814444	A/G	NA	2.2e-05	0.02	0.005
rs10953326	chr7	100814722	A/G	NA	2.2e-05	-0.02	0.005
rs2396765	chr7	114304969	C/T	NA	2.2e-05	-0.015	0.004
rs1378766	chr7	114347154	A/C	NA	2.2e-05	0.024	0.006
rs776467	chr7	114366979	C/T	NA	2.2e-05	-0.016	0.004
rs2057926	chr7	119892061	A/G	NA	2.2e-05	-0.021	0.005
rs11767260	chr7	119903924	G/T	NA	2.2e-05	0.021	0.005
rs7805413	chr7	119966927	A/G	NA	2.2e-05	0.019	0.005
rs1035014	chr7	119973934	A/C	NA	2.2e-05	0.019	0.005
rs118147398	chr7	120031168	C/G	NA	2.2e-05	0.025	0.006
rs138314719	chr7	120038326	D/I	NA	2.2e-05	0.025	0.006
rs36005791	chr7	120041013	D/I	NA	2.2e-05	-0.025	0.006
rs146053142	chr8	208965	C/T	NA	2.2e-05	0.156	0.037
rs56079401	chr8	60581467	A/G	NA	2.2e-05	0.017	0.004
rs60461555	chr8	60599331	G/T	NA	2.2e-05	0.017	0.004
rs943189	chr10	22842590	C/T	0.39354	2.2e-05	-0.016	0.004
rs1778338	chr10	22932909	C/G	0.69252	2.2e-05	0.016	0.004
rs1750775	chr10	22938848	C/T	0.685	2.2e-05	0.016	0.004
rs143162033:A	chr11	76210777	A/G	0.99114	2.2e-05	0.086	0.02
rs146494259	chr12	28246912	D/I	0.66668	2.2e-05	-0.016	0.004
rs35590615	chr14	29515639	A/G	0.20041	2.2e-05	-0.019	0.004
rs1957883	chr14	29518858	A/T	0.20073	2.2e-05	-0.019	0.004
rs34734717	chr14	29735272	D/I	0.46849	2.2e-05	0.015	0.004
rs60387447	chr14	67032686	D/I	0.1363	2.2e-05	-0.023	0.005
rs58367317	chr14	67396766	A/G	0.88945	2.2e-05	0.024	0.006
rs201072782	chr15	48649338	C/G	0.99732	2.2e-05	-0.172	0.041
rs551601341	chr15	48649346	C/G	0.00268	2.2e-05	0.172	0.041
rs77811908	chr16	77136349	G/T	0.08561	2.2e-05	-0.027	0.006
rs57653517	chr16	83983920	A/G	0.36354	2.2e-05	0.016	0.004
rs548199418:CA	chr17	5360926	D/I	0.12813	2.2e-05	0.024	0.006
rs2912402	chr19	37050560	C/T	0.29854	2.2e-05	-0.017	0.004
rs3108548	chr19	37050782	C/T	0.29846	2.2e-05	-0.017	0.004
rs2967470	chr19	37071639	C/T	0.29864	2.2e-05	-0.017	0.004
rs3096621	chr19	37073650	A/G	0.70132	2.2e-05	0.017	0.004
rs3111545	chr19	37086170	C/T	0.7013	2.2e-05	0.017	0.004
rs3108169	chr19	37122997	C/T	0.30177	2.2e-05	-0.017	0.004
rs56374938	chr19	52895294	A/G	0.06446	2.2e-05	0.032	0.007
rs146268016	chrX	67876689	A/G	NA	2.2e-05	-0.2	0.047
rs375423136	chr1	72986485	D/I	0.79287	2.3e-05	0.019	0.005
rs12079820	chr1	174209909	C/T	0.61317	2.3e-05	0.029	0.007
rs163499	chr2	45178329	C/T	0.56964	2.3e-05	0.015	0.004
rs1983312	chr2	45187127	A/G	0.49488	2.3e-05	-0.015	0.004
rs1518445	chr2	141197776	C/T	0.72627	2.3e-05	0.017	0.004
rs536457963	chr2	191039860	C/T	0.00109	2.3e-05	-0.284	0.067
rs1896822	chr3	16549894	C/G	0.4363	2.3e-05	-0.015	0.004
rs28732378	chr3	85403892	A/G	0.7257	2.3e-05	-0.017	0.004
rs2163972	chr3	85404960	A/G	0.68192	2.3e-05	-0.016	0.004
rs11705775	chr3	85406938	G/T	0.31798	2.3e-05	0.016	0.004
rs9841144	chr3	85531199	A/T	0.23107	2.3e-05	0.018	0.004
rs73137879	chr3	85617711	A/C	0.38174	2.3e-05	0.016	0.004
rs74343554	chr3	85617920	D/I	0.38026	2.3e-05	0.016	0.004
rs201174135	chr4	66322040	D/I	0.31603	2.3e-05	-0.017	0.004
rs12510184	chr4	159347714	A/G	0.16747	2.3e-05	0.02	0.005
rs67229607	chr6	169390706	D/I	NA	2.3e-05	0.043	0.01
rs6960301	chr7	119888754	A/G	NA	2.3e-05	0.021	0.005
rs10953907	chr7	119891175	C/G	NA	2.3e-05	-0.021	0.005
rs62471544	chr7	120026475	C/T	NA	2.3e-05	0.025	0.006
rs62471545	chr7	120028154	A/G	NA	2.3e-05	0.025	0.006
rs73217215	chr7	120029310	A/T	NA	2.3e-05	-0.025	0.006
rs55732347	chr7	120029762	A/T	NA	2.3e-05	-0.025	0.006
rs56087326	chr7	120030185	A/C	NA	2.3e-05	0.025	0.006
rs11769050	chr7	120041216	C/T	NA	2.3e-05	0.025	0.006
rs11762819	chr7	120063211	C/G	NA	2.3e-05	0.025	0.006
rs11972808	chr7	120064012	G/T	NA	2.3e-05	0.025	0.006
rs11970921	chr7	120065473	C/T	NA	2.3e-05	-0.025	0.006
rs4738781	chr8	60522878	C/T	NA	2.3e-05	0.015	0.004
rs28690501	chr8	60524049	A/G	NA	2.3e-05	0.015	0.004
rs10099680	chr8	60524457	A/G	NA	2.3e-05	-0.015	0.004
rs11372515	chr8	86266524	D/I	NA	2.3e-05	-0.017	0.004
rs148959031	chr8	142372003	A/G	NA	2.3e-05	-0.13	0.031
rs188275735	chr8	142372112	C/T	NA	2.3e-05	0.128	0.03
rs76676971	chr9	80076732	C/G	NA	2.3e-05	0.051	0.012
rs4748816	chr10	22855237	A/C	0.59714	2.3e-05	0.016	0.004
rs1778335	chr10	22932148	C/T	0.69245	2.3e-05	0.016	0.004
rs35801442	chr10	94117421	D/I	0.48241	2.3e-05	0.015	0.004
rs6583812	chr10	94128379	A/G	0.48254	2.3e-05	0.015	0.004
rs994876	chr14	29516645	A/G	0.79959	2.3e-05	0.019	0.004
rs17104114	chr14	67667510	C/T	0.88966	2.3e-05	0.024	0.006
rs76786619	chr16	77136256	A/T	0.08553	2.3e-05	-0.027	0.006
rs74839300	chr16	77136341	A/G	0.0856	2.3e-05	-0.027	0.006
rs77347556	chr16	77136699	G/T	0.08559	2.3e-05	-0.027	0.006
rs147264695	chr17	78077668	A/G	0.00373	2.3e-05	0.121	0.029
rs2912406	chr19	37065732	A/C	0.29865	2.3e-05	-0.017	0.004
19:37093345	chr19	37093346	D/I	0.6942	2.3e-05	0.017	0.004
rs73215924	chr21	39816711	G/T	0.04072	2.3e-05	0.038	0.009
rs4827296	chrX	42066320	A/T	NA	2.3e-05	0.018	0.004
rs75440007	chr1	43601632	A/G	0.99731	2.4e-05	-0.158	0.037
rs34649458	chr2	79323550	A/G	0.94131	2.4e-05	0.034	0.008
rs111290126	chr2	141195862	A/C	0.72638	2.4e-05	0.017	0.004
rs7575460	chr2	141286140	C/T	0.77648	2.4e-05	0.018	0.004
rs78182985	chr3	10572520	C/T	0.0045	2.4e-05	0.124	0.029
rs568609227	chr3	59167629	A/G	0.0016	2.4e-05	-0.234	0.056
rs13094105	chr3	85412537	A/G	0.31819	2.4e-05	0.016	0.004
rs10511087	chr3	85439136	A/G	0.60499	2.4e-05	-0.016	0.004
rs9849399	chr3	85537665	A/C	0.23111	2.4e-05	0.018	0.004
rs2733412	chr3	114147043	C/T	0.79611	2.4e-05	-0.019	0.005
rs57542547	chr4	73683521	C/T	0.99002	2.4e-05	0.076	0.018
rs72854298	chr4	73685629	C/T	0.99002	2.4e-05	0.075	0.018
rs16848718	chr4	73688667	C/T	0.99001	2.4e-05	0.076	0.018
rs72856207	chr4	73689259	A/G	0.00999	2.4e-05	-0.076	0.018
rs148186598	chr4	73690235	A/T	0.00999	2.4e-05	-0.076	0.018
rs57295189	chr4	73692432	A/G	0.00999	2.4e-05	-0.076	0.018
rs76336041	chr4	73710399	A/G	0.99011	2.4e-05	0.076	0.018
rs11931209	chr4	159332036	A/T	0.16611	2.4e-05	0.02	0.005
rs11945276	chr4	159332069	C/T	0.83392	2.4e-05	-0.02	0.005
rs72691430	chr4	159332074	A/G	0.83392	2.4e-05	-0.02	0.005
rs7675213:C	chr4	159341000	C/G	0.83384	2.4e-05	-0.02	0.005
rs530847341:TAA	chr4	159341845	D/I	0.16729	2.4e-05	0.02	0.005
rs6536314	chr4	159343143	A/C	0.83385	2.4e-05	-0.02	0.005
rs6536315	chr4	159343206	A/C	0.16616	2.4e-05	0.02	0.005
rs4320455	chr7	25069340	C/T	NA	2.4e-05	-0.017	0.004
rs2299127	chr7	39467541	C/T	NA	2.4e-05	-0.018	0.004
rs6977512	chr7	39505059	C/T	NA	2.4e-05	0.016	0.004
rs11982332	chr7	100814445	A/G	NA	2.4e-05	-0.02	0.005
rs622775	chr7	114384551	C/T	NA	2.4e-05	-0.016	0.004
rs10488293	chr7	120057988	A/C	NA	2.4e-05	-0.025	0.006
rs62472263	chr7	120060610	A/G	NA	2.4e-05	-0.025	0.006
rs62472264	chr7	120060655	C/T	NA	2.4e-05	-0.025	0.006
rs56354160	chr7	120062134	A/G	NA	2.4e-05	-0.025	0.006
rs56249686	chr7	120089751	A/T	NA	2.4e-05	-0.025	0.006
rs74598754	chr8	116473005	C/T	NA	2.4e-05	0.124	0.029
rs56359292	chr9	134425099	C/G	NA	2.4e-05	0.016	0.004
rs746203	chr10	22830541	C/T	0.60771	2.4e-05	0.016	0.004
rs11308958	chr10	22837813	D/I	0.37735	2.4e-05	-0.016	0.004
rs11186964	chr10	94143195	A/T	0.55253	2.4e-05	0.016	0.004
rs2027555	chr10	94145986	A/T	0.67682	2.4e-05	0.016	0.004
rs7113856:G	chr11	131373854	A/G	0.09777	2.4e-05	0.027	0.006
rs55861988	chr13	92841030	A/G	0.0022	2.4e-05	0.175	0.041
rs1957479	chr14	29519144	A/T	0.20032	2.4e-05	-0.019	0.004
rs12887023	chr14	29520584	G/T	0.20167	2.4e-05	-0.019	0.004
rs2333487	chr14	29727024	A/G	0.47455	2.4e-05	0.015	0.004
rs8045689	chr16	28988269	C/T	0.69496	2.4e-05	0.032	0.007
rs144839890	chr16	30907142	C/G	0.00113	2.4e-05	0.258	0.061
rs627128	chr16	77138665	C/G	0.08558	2.4e-05	-0.027	0.006
rs35402563	chr19	37053736	D/I	0.69014	2.4e-05	0.017	0.004
rs2967455	chr19	37090959	C/T	0.29869	2.4e-05	-0.017	0.004
rs73934445	chr19	52894465	C/T	0.93533	2.4e-05	-0.031	0.007
rs117536335	chr21	39468353	C/G	0.98089	2.4e-05	0.056	0.013
rs768886777	chrX	128354075	C/T	NA	2.4e-05	0.135	0.032
rs997869	chr1	84230125	A/G	0.1567	2.5e-05	-0.021	0.005
rs1518444	chr2	141197873	C/T	0.27483	2.5e-05	-0.017	0.004
rs12373650	chr2	141201226	C/T	0.27455	2.5e-05	-0.017	0.004
rs9853822	chr3	16547421	C/T	0.43625	2.5e-05	-0.015	0.004
rs1346604	chr3	16553146	C/G	0.54956	2.5e-05	0.015	0.004
rs56088977	chr3	85538812	D/I	0.77065	2.5e-05	-0.018	0.004
rs34418561	chr3	85538847	D/I	0.76772	2.5e-05	-0.018	0.004
rs9841829	chr3	85569361	G/T	0.76867	2.5e-05	-0.018	0.004
rs79269550	chr3	85586644	G/T	0.38158	2.5e-05	0.016	0.004
rs142262917	chr3	85590429	D/I	0.61867	2.5e-05	-0.016	0.004
rs57813006	chr3	85590652	D/I	0.61555	2.5e-05	-0.016	0.004
rs12492119	chr3	112013896	C/G	0.08882	2.5e-05	-0.027	0.006
rs12495525	chr3	112013897	G/T	0.91116	2.5e-05	0.027	0.006
rs72854292	chr4	73684492	A/G	0.00998	2.5e-05	-0.075	0.018
rs72854294	chr4	73684706	C/T	0.00998	2.5e-05	-0.075	0.018
rs72856214	chr4	73695527	C/T	0.00999	2.5e-05	-0.075	0.018
rs12108471	chr4	73697062	C/T	0.00999	2.5e-05	-0.075	0.018
rs6536311	chr4	159335427	C/G	0.16613	2.5e-05	0.02	0.005
rs11930054	chr4	159338367	C/T	0.16616	2.5e-05	0.02	0.005
rs11930202	chr4	159338635	A/G	0.83384	2.5e-05	-0.02	0.005
rs111761764	chr4	159339046	C/T	0.16616	2.5e-05	0.02	0.005
rs1840538	chr4	159339507	C/T	0.83384	2.5e-05	-0.02	0.005
rs112507163	chr4	159339745	C/G	0.16616	2.5e-05	0.02	0.005
rs113749737	chr4	159340259	A/G	0.16616	2.5e-05	0.02	0.005
rs72691445	chr4	159340276	A/G	0.16616	2.5e-05	0.02	0.005
rs7673937	chr4	159340545	A/G	0.16616	2.5e-05	0.02	0.005
rs7674102	chr4	159340581	C/T	0.16616	2.5e-05	0.02	0.005
rs12501655	chr4	159341211	A/G	0.83385	2.5e-05	-0.02	0.005
rs12509332	chr4	159341425	A/G	0.16615	2.5e-05	0.02	0.005
rs72691448	chr4	159341600	A/T	0.83387	2.5e-05	-0.02	0.005
rs2881546	chr4	159343015	C/T	0.16652	2.5e-05	0.02	0.005
rs6536316	chr4	159343335	A/G	0.83384	2.5e-05	-0.02	0.005
rs7693381	chr4	159343508	A/G	0.16616	2.5e-05	0.02	0.005
rs11929811	chr4	159343749	A/C	0.83384	2.5e-05	-0.02	0.005
rs200401288	chr4	159354875	D/I	0.37215	2.5e-05	0.017	0.004
rs72769500	chr5	71080935	A/G	0.94322	2.5e-05	0.036	0.009
rs6936476	chr6	169404097	C/T	NA	2.5e-05	-0.027	0.006
rs549984047	chr7	8337829	C/G	NA	2.5e-05	-0.048	0.011
rs622537	chr7	114380943	A/T	NA	2.5e-05	0.016	0.004
rs684253	chr7	114382908	C/T	NA	2.5e-05	-0.016	0.004
rs681914	chr7	114383452	C/T	NA	2.5e-05	0.016	0.004
rs623144	chr7	114384475	C/T	NA	2.5e-05	-0.016	0.004
rs611295	chr7	114384828	A/C	NA	2.5e-05	0.016	0.004
rs181685823	chr7	119913490	A/C	NA	2.5e-05	-0.021	0.005
rs147025526	chr9	6084895	C/T	NA	2.5e-05	0.128	0.03
rs7088318	chr10	22852948	A/C	0.40919	2.5e-05	-0.016	0.004
rs1778334	chr10	22931940	A/C	0.30762	2.5e-05	-0.016	0.004
rs1409393	chr10	22932781	A/G	0.69282	2.5e-05	0.016	0.004
rs1750778	chr10	22934940	C/T	0.67502	2.5e-05	0.016	0.004
rs559056292:CT	chr11	65404848	D/I	0.0732	2.5e-05	-0.03	0.007
rs77546518	chr12	28251745	D/I	0.66235	2.5e-05	-0.016	0.004
rs35574229	chr12	28252090	D/I	0.66211	2.5e-05	-0.016	0.004
rs12590645	chr14	29721277	C/T	0.46755	2.5e-05	0.015	0.004
rs11386591	chr14	29725144	D/I	0.53226	2.5e-05	-0.015	0.004
rs28668348	chr14	67645942	A/T	0.89554	2.5e-05	0.025	0.006
rs73276994	chr14	67660834	C/T	0.06518	2.5e-05	-0.031	0.007
rs17104106	chr14	67663432	A/T	0.06505	2.5e-05	-0.031	0.007
rs1018903	chr17	45889840	A/G	0.47049	2.5e-05	-0.015	0.004
rs16992451	chr19	4596137	A/G	0.19503	2.5e-05	0.019	0.005
rs3108170	chr19	37121399	A/G	0.70107	2.5e-05	0.017	0.004
rs74070111	chr1	43600916	A/G	0.99742	2.6e-05	-0.159	0.038
rs550901102	chr1	174202548	D/I	0.97047	2.6e-05	0.046	0.011
rs704328	chr1	181750469	G/T	0.46164	2.6e-05	-0.015	0.004
rs9820228	chr3	85493753	C/T	0.22994	2.6e-05	0.018	0.004
rs6804845	chr3	85563846	A/C	0.61699	2.6e-05	-0.016	0.004
rs10511083	chr3	85570959	A/G	0.61698	2.6e-05	-0.016	0.004
rs5850692	chr3	85601161	D/I	0.38083	2.6e-05	0.016	0.004
rs76084961	chr3	85604041	G/T	0.38524	2.6e-05	0.016	0.004
rs73225608	chr3	112012803	C/T	0.08864	2.6e-05	-0.027	0.006
rs9870073	chr3	114163782	C/T	0.79857	2.6e-05	-0.019	0.005
rs9839275	chr3	133650894	C/T	0.8315	2.6e-05	0.02	0.005
rs139230268	chr3	179976988	A/G	0.00108	2.6e-05	0.285	0.068
rs72691429	chr4	159331874	A/C	0.83385	2.6e-05	-0.02	0.005
rs11945284	chr4	159332141	C/T	0.83385	2.6e-05	-0.02	0.005
rs7687105	chr4	159333391	A/T	0.83384	2.6e-05	-0.02	0.005
rs72691433	chr4	159333746	A/G	0.16616	2.6e-05	0.02	0.005
rs72691435	chr4	159334134	A/T	0.83384	2.6e-05	-0.02	0.005
rs72691436	chr4	159334223	A/G	0.83384	2.6e-05	-0.02	0.005
rs113072799	chr4	159334321	C/G	0.83386	2.6e-05	-0.02	0.005
rs12509516	chr4	159334525	A/G	0.83384	2.6e-05	-0.02	0.005
rs6536312	chr4	159335560	A/G	0.83381	2.6e-05	-0.02	0.005
rs12503774	chr4	159336133	A/G	0.16617	2.6e-05	0.02	0.005
rs55974116	chr4	159336279	C/T	0.83384	2.6e-05	-0.02	0.005
rs56171509	chr4	159336335	C/T	0.16616	2.6e-05	0.02	0.005
rs9685902	chr4	159337169	C/G	0.83384	2.6e-05	-0.02	0.005
rs12512619	chr4	159337498	C/T	0.16617	2.6e-05	0.02	0.005
rs12504987	chr4	159337536	A/G	0.16613	2.6e-05	0.02	0.005
rs12512682	chr4	159337650	A/C	0.83384	2.6e-05	-0.02	0.005
rs12501458	chr4	159337667	C/T	0.83384	2.6e-05	-0.02	0.005
rs12501505	chr4	159337838	C/T	0.83384	2.6e-05	-0.02	0.005
rs12512794	chr4	159337889	G/T	0.16616	2.6e-05	0.02	0.005
rs11930095	chr4	159338538	C/T	0.16619	2.6e-05	0.02	0.005
rs72691449	chr4	159341700	A/C	0.834	2.6e-05	-0.02	0.005
rs72691451	chr4	159342056	C/T	0.16604	2.6e-05	0.02	0.005
rs60015731	chr4	159357936	A/T	0.30639	2.6e-05	0.017	0.004
rs13131286	chr4	159366264	A/T	0.2895	2.6e-05	0.018	0.004
rs187459020	chr4	182053873	A/G	0.99864	2.6e-05	-0.25	0.059
rs147725835	chr5	59980808	C/T	0.00134	2.6e-05	-0.239	0.057
rs9364339	chr6	169402589	A/G	NA	2.6e-05	0.027	0.006
rs9346602	chr6	169408883	A/G	NA	2.6e-05	0.027	0.006
rs9655406	chr7	39516575	C/T	NA	2.6e-05	-0.016	0.004
rs34043825	chr7	100800193	D/I	NA	2.6e-05	0.016	0.004
rs1468358	chr7	100853173	C/T	NA	2.6e-05	-0.017	0.004
rs34539765	chr7	114337878	D/I	NA	2.6e-05	-0.015	0.004
rs582618	chr7	114371071	C/T	NA	2.6e-05	0.016	0.004
rs613499	chr7	114373289	A/G	NA	2.6e-05	-0.016	0.004
rs625726	chr7	114373730	A/G	NA	2.6e-05	-0.016	0.004
rs601926	chr7	114375280	A/G	NA	2.6e-05	0.016	0.004
rs675236	chr7	114387656	A/T	NA	2.6e-05	-0.016	0.004
rs4730958	chr7	119980553	A/G	NA	2.6e-05	-0.019	0.005
rs7809257	chr7	120098304	A/G	NA	2.6e-05	-0.025	0.006
rs5888835	chr8	1439558	D/I	NA	2.6e-05	-0.017	0.004
rs2975675:T	chr8	10121563	C/T	NA	2.6e-05	-0.021	0.005
rs2952189	chr8	10121605	C/T	NA	2.6e-05	0.021	0.005
rs17092176	chr8	20097325	C/T	NA	2.6e-05	-0.016	0.004
rs6983204	chr8	60554538	A/C	NA	2.6e-05	-0.015	0.004
rs10091544	chr8	104931609	C/T	NA	2.6e-05	-0.016	0.004
rs147942575	chr9	132978182	C/T	NA	2.6e-05	0.115	0.027
rs10828314	chr10	22834967	C/T	0.60612	2.6e-05	0.016	0.004
rs138115361	chr11	39942901	D/I	0.92541	2.6e-05	-0.031	0.007
rs117633282	chr12	81319003	A/G	0.99679	2.6e-05	-0.18	0.043
rs12587426	chr14	29721341	A/G	0.46776	2.6e-05	0.015	0.004
rs368768208	chr14	67152717	D/I	0.8745	2.6e-05	0.023	0.005
rs375059810	chr14	67152718	C/G	0.8745	2.6e-05	0.023	0.005
rs8003434	chr14	67341100	G/T	0.88941	2.6e-05	0.024	0.006
rs11287906	chr18	46940472	D/I	0.08384	2.6e-05	0.029	0.007
rs147900696	chr19	37086547	D/I	0.69831	2.6e-05	0.016	0.004
rs5963299	chrX	42067270	C/T	NA	2.6e-05	0.018	0.004
rs11713036	chr3	7751782	A/G	0.00399	2.7e-05	0.135	0.032
rs73225610	chr3	112013358	A/G	0.91141	2.7e-05	0.027	0.006
rs12498283	chr4	159334796	C/T	0.83397	2.7e-05	-0.02	0.005
rs6853284	chr4	159335052	C/T	0.83397	2.7e-05	-0.02	0.005
rs7670774	chr4	159335092	G/T	0.16603	2.7e-05	0.02	0.005
rs72691450	chr4	159341756	A/G	0.83403	2.7e-05	-0.02	0.005
rs1455457	chr4	159341904	A/G	0.83399	2.7e-05	-0.02	0.005
rs13129441	chr4	159357789	A/G	0.69272	2.7e-05	-0.017	0.004
rs1903305	chr5	63736385	A/T	0.36103	2.7e-05	-0.016	0.004
rs34968446	chr5	113101995	A/T	NA	2.7e-05	-0.018	0.004
rs58221684	chr6	169413740	C/T	NA	2.7e-05	-0.027	0.006
rs377433550	chr7	34906035	A/G	NA	2.7e-05	-0.141	0.034
rs6465790	chr7	100832019	C/G	NA	2.7e-05	0.016	0.004
rs10953766	chr7	114313218	A/G	NA	2.7e-05	0.015	0.004
rs647055	chr7	114372026	C/T	NA	2.7e-05	-0.016	0.004
rs683363	chr7	114383092	C/T	NA	2.7e-05	0.016	0.004
rs59368803	chr7	114391177	D/I	NA	2.7e-05	0.016	0.004
rs143651971	chr7	119892792	D/I	NA	2.7e-05	0.037	0.009
rs2191736	chr7	119983631	A/G	NA	2.7e-05	-0.019	0.005
rs57286411	chr7	120074873	D/I	NA	2.7e-05	0.021	0.005
rs62472317	chr7	120095327	G/T	NA	2.7e-05	-0.025	0.006
rs917901	chr7	120096711	C/T	NA	2.7e-05	-0.025	0.006
rs2952183	chr8	10126062	C/T	NA	2.7e-05	0.021	0.005
rs7827079	chr8	83865341	A/G	NA	2.7e-05	0.178	0.042
rs78210169	chr8	142323523	A/G	NA	2.7e-05	-0.138	0.033
rs139774274	chr8	142363192	A/G	NA	2.7e-05	0.138	0.033
rs140770604	chr8	142365549	C/T	NA	2.7e-05	0.137	0.033
rs10901070	chr9	134422445	A/C	NA	2.7e-05	-0.016	0.004
rs3215826	chr10	22825288	D/I	0.3701	2.7e-05	-0.016	0.004
rs113320823	chr10	22825897	D/I	0.37005	2.7e-05	-0.016	0.004
rs1409395	chr10	22932491	C/T	0.69199	2.7e-05	0.016	0.004
rs1409394	chr10	22932747	C/T	0.30784	2.7e-05	-0.016	0.004
rs7090556	chr10	94128186	A/G	0.4832	2.7e-05	0.015	0.004
rs182880853	chr12	11496585	A/G	0.99401	2.7e-05	-0.11	0.026
rs73627798	chr13	92897919	G/T	0.00119	2.7e-05	0.237	0.057
rs57720922	chr14	29717564	D/I	0.5316	2.7e-05	-0.015	0.004
rs7147943	chr14	67358481	A/T	0.8927	2.7e-05	0.025	0.006
rs10135117	chr14	67399391	G/T	0.11072	2.7e-05	-0.024	0.006
rs7158760	chr14	67402270	A/G	0.8894	2.7e-05	0.024	0.006
rs732510	chr16	1993477	A/G	0.4221	2.7e-05	-0.016	0.004
rs374128566	chr17	78095491	C/T	0.00376	2.7e-05	0.118	0.028
rs139851696	chr17	78133561	A/G	0.99618	2.7e-05	-0.12	0.029
rs553348183	chr19	14175885	A/G	0.95271	2.7e-05	0.047	0.011
rs8112546	chr19	37069156	C/T	0.29838	2.7e-05	-0.016	0.004
rs7245665	chr19	58904665	A/G	0.00165	2.7e-05	0.208	0.05
rs73195227	chr21	18801259	C/T	0.06594	2.7e-05	0.031	0.008
rs8133904	chr21	32526124	A/G	0.89557	2.7e-05	0.026	0.006
rs5964106	chrX	42067271	A/G	NA	2.7e-05	0.018	0.004
rs60455979	chr1	150360969	D/I	0.2424	2.8e-05	0.021	0.005
rs13030651	chr2	43508205	A/G	0.44806	2.8e-05	0.015	0.004
rs163516	chr2	45183999	G/T	0.41015	2.8e-05	-0.015	0.004
rs72898260	chr2	141178998	A/G	0.21574	2.8e-05	-0.018	0.004
rs192139228	chr2	238722843	A/T	0.00148	2.8e-05	-0.237	0.057
rs2346914	chr3	16553934	A/T	0.43414	2.8e-05	-0.015	0.004
rs11129018	chr3	21769577	A/G	0.63364	2.8e-05	0.016	0.004
rs13068434	chr3	85508814	A/G	0.22977	2.8e-05	0.018	0.004
rs55897272	chr3	85538984	A/G	0.38292	2.8e-05	0.016	0.004
rs5850698	chr3	85608849	D/I	0.38129	2.8e-05	0.016	0.004
rs5850699	chr3	85610385	D/I	0.38057	2.8e-05	0.016	0.004
rs78015688	chr3	85610907	G/T	0.38112	2.8e-05	0.016	0.004
rs9839950	chr3	133651286	C/T	0.83244	2.8e-05	0.02	0.005
rs16848681	chr4	73680165	A/T	0.00997	2.8e-05	-0.075	0.018
rs74334239	chr4	73685511	A/T	0.99	2.8e-05	0.075	0.018
rs72854302	chr4	73685728	A/G	0.99005	2.8e-05	0.075	0.018
rs111474344	chr4	73689342	A/G	0.99005	2.8e-05	0.075	0.018
rs189489188	chr4	73746558	C/G	0.98992	2.8e-05	0.073	0.018
rs199712054	chr4	73747271	D/I	0.98992	2.8e-05	0.073	0.018
rs115926456	chr4	73749529	C/T	0.01025	2.8e-05	-0.073	0.017
rs372356280	chr4	73764603	D/I	0.99084	2.8e-05	0.08	0.019
4:137428227:G_GTTTTTTTTTTTT	chr4	137428227	D/I	0.10153	2.8e-05	0.026	0.006
rs12507689	chr4	159385732	A/C	0.82662	2.8e-05	-0.02	0.005
rs12500078	chr4	159385733	C/T	0.82662	2.8e-05	-0.02	0.005
rs7670398	chr4	159453070	A/T	0.85909	2.8e-05	-0.022	0.005
rs13163577	chr5	79599884	A/G	NA	2.8e-05	-0.016	0.004
rs753330268	chr6	18852410	D/I	NA	2.8e-05	0.254	0.061
rs62403288	chr6	39542581	C/T	NA	2.8e-05	-0.021	0.005
rs9355120	chr6	169407865	C/T	NA	2.8e-05	0.027	0.006
rs9355032	chr6	169408228	A/C	NA	2.8e-05	0.027	0.006
rs2237390	chr7	39467589	C/T	NA	2.8e-05	-0.017	0.004
rs626273	chr7	114367797	C/T	NA	2.8e-05	-0.016	0.004
rs626204	chr7	114367870	C/T	NA	2.8e-05	0.016	0.004
rs683740	chr7	114383049	A/T	NA	2.8e-05	-0.016	0.004
rs683720	chr7	114383056	A/C	NA	2.8e-05	-0.016	0.004
rs58499287	chr7	114391407	D/I	NA	2.8e-05	0.016	0.004
rs10488287	chr7	119984364	A/G	NA	2.8e-05	0.019	0.005
rs62471541	chr7	120023711	A/G	NA	2.8e-05	-0.025	0.006
rs55703704	chr8	56924145	C/T	NA	2.8e-05	0.142	0.034
rs7827440	chr8	142322676	C/G	NA	2.8e-05	0.138	0.033
rs73320238	chr10	94125441	A/G	0.47874	2.8e-05	0.015	0.004
rs7080630	chr10	94125874	C/T	0.47874	2.8e-05	0.015	0.004
rs9600086	chr13	73759608	A/G	0.93634	2.8e-05	0.032	0.008
rs7156852	chr14	67340549	G/T	0.88933	2.8e-05	0.024	0.006
rs11158655	chr14	67671701	C/T	0.06503	2.8e-05	-0.031	0.007
rs117390716	chr14	72488863	A/G	0.98085	2.8e-05	-0.057	0.014
rs4888596	chr16	77123033	C/T	0.07811	2.8e-05	-0.028	0.007
rs536116700	chr19	18133295	A/G	0.00146	2.8e-05	-0.23	0.055
rs111914911	chr19	37063812	D/I	0.69887	2.8e-05	0.016	0.004
rs865448	chr19	37235747	C/T	0.42015	2.8e-05	-0.015	0.004
rs9647059	chr21	32527012	A/G	0.91726	2.8e-05	0.029	0.007
rs2001104	chrX	42041098	A/G	NA	2.8e-05	0.021	0.005
rs5969671	chrX	81757439	C/T	NA	2.8e-05	0.02	0.005
rs34270037	chr1	45859411	D/I	0.71751	2.9e-05	-0.018	0.004
rs11716233	chr3	85481659	C/T	0.22989	2.9e-05	0.018	0.004
rs35882540	chr3	85586758	D/I	0.38617	2.9e-05	0.016	0.004
rs9873400	chr3	85590097	A/G	0.76884	2.9e-05	-0.018	0.004
rs58796643	chr3	85590253	A/T	0.61883	2.9e-05	-0.015	0.004
rs60597959	chr3	85590266	A/T	0.38117	2.9e-05	0.015	0.004
rs62253961	chr3	85590271	C/T	0.61883	2.9e-05	-0.015	0.004
rs112438529	chr3	85604025	A/T	0.38338	2.9e-05	0.016	0.004
rs4856275	chr3	85606520	A/C	0.38113	2.9e-05	0.015	0.004
rs4856586	chr3	85606521	G/T	0.38113	2.9e-05	0.015	0.004
rs75142626	chr3	85615035	D/I	0.38244	2.9e-05	0.016	0.004
rs12491414	chr3	112013546	C/T	0.08857	2.9e-05	-0.027	0.006
rs62262337	chr3	127171689	C/T	0.02516	2.9e-05	-0.049	0.012
rs17548632	chr3	168951271	C/T	0.97854	2.9e-05	0.052	0.012
rs147024919	chr4	73702051	C/T	0.01003	2.9e-05	-0.074	0.018
rs72856229	chr4	73707531	A/G	0.01003	2.9e-05	-0.074	0.018
rs117334499	chr4	73712503	A/C	0.98997	2.9e-05	0.074	0.018
rs11562901	chr4	118672160	A/G	0.05499	2.9e-05	0.035	0.008
rs2090104	chr4	128466700	A/G	0.33408	2.9e-05	0.016	0.004
rs4538359	chr4	159353297	G/T	0.69508	2.9e-05	-0.017	0.004
rs72616762	chr4	159361419	A/G	0.30655	2.9e-05	0.017	0.004
rs70962621	chr4	159601230	D/I	0.86753	2.9e-05	-0.022	0.005
rs557177285	chr6	40882691	A/G	NA	2.9e-05	-0.197	0.047
rs35444554	chr7	100835940	D/I	NA	2.9e-05	0.016	0.004
rs2402527	chr7	119995395	A/C	NA	2.9e-05	-0.019	0.005
rs4730960	chr7	120011222	C/T	NA	2.9e-05	0.019	0.005
rs72771956	chr9	138829829	C/T	NA	2.9e-05	-0.09	0.022
rs3039463	chr10	54973144	G/T	0.5401	2.9e-05	-0.015	0.004
rs2384158	chr10	54973757	C/T	0.46009	2.9e-05	0.015	0.004
rs11370930	chr10	94146047	D/I	0.44803	2.9e-05	-0.015	0.004
rs142496923	chr11	18509076	C/T	0.00223	2.9e-05	0.203	0.049
rs540495278	chr12	28353952	C/T	0.06012	2.9e-05	0.042	0.01
rs73119451	chr12	65761089	A/G	0.86043	2.9e-05	0.022	0.005
rs543215019	chr12	99490540	C/T	0.00224	2.9e-05	0.187	0.045
rs2333484	chr14	29722492	C/T	0.47332	2.9e-05	0.015	0.004
rs76523269	chr14	41608252	C/T	0.02247	2.9e-05	-0.055	0.013
rs183157759	chr14	62661163	A/C	0.00384	2.9e-05	-0.135	0.032
rs17104103	chr14	67661952	C/T	0.93445	2.9e-05	0.03	0.007
rs61024303	chr14	67673753	C/T	0.06503	2.9e-05	-0.031	0.007
rs145035077	chr19	37071252	D/I	0.69859	2.9e-05	0.016	0.004
rs3108220	chr19	37230345	C/T	0.57965	2.9e-05	0.015	0.004
rs28494860	chr19	58907107	A/G	0.00176	2.9e-05	0.2	0.048
rs776290660	chr1	43538593	A/G	0.99878	3e-05	-0.238	0.057
rs6430903	chr2	141268578	A/T	0.77741	3e-05	0.018	0.004
rs116063111	chr2	198574013	A/G	0.00183	3e-05	0.2	0.048
rs541878625	chr2	199065201	A/G	0.99871	3e-05	-0.252	0.06
rs9858869	chr3	16548222	C/T	0.43527	3e-05	-0.015	0.004
rs9859948	chr3	16548760	A/G	0.56401	3e-05	0.015	0.004
rs2196097	chr3	85470645	C/T	0.22948	3e-05	0.018	0.004
rs9828679	chr3	85497198	C/T	0.76986	3e-05	-0.018	0.004
rs139750202	chr3	85588062	D/I	0.62046	3e-05	-0.016	0.004
rs1900919	chr3	85592384	A/T	0.61821	3e-05	-0.015	0.004
rs547374225	chr3	85592388	A/T	0.61821	3e-05	-0.015	0.004
rs2326318	chr3	85592549	C/G	0.6198	3e-05	-0.015	0.004
rs1449404	chr3	85594359	C/G	0.23117	3e-05	0.018	0.004
rs13092437	chr3	85595726	A/T	0.23118	3e-05	0.018	0.004
rs11712915	chr3	85596665	A/C	0.23118	3e-05	0.018	0.004
rs5850694	chr3	85602678	D/I	0.38098	3e-05	0.015	0.004
rs9810724	chr3	85615144	A/G	0.23129	3e-05	0.018	0.004
rs13077660	chr3	85616260	A/C	0.23129	3e-05	0.018	0.004
rs77594305	chr3	168921575	A/G	0.97778	3e-05	0.051	0.012
rs192751731	chr4	38672236	C/G	0.00481	3e-05	0.112	0.027
rs139398293	chr4	159354433	C/T	0.68536	3e-05	-0.017	0.004
rs72693395	chr4	159612318	C/T	0.87064	3e-05	-0.022	0.005
rs11738136	chr5	79598589	G/T	NA	3e-05	0.016	0.004
rs544900259	chr5	113016267	D/I	NA	3e-05	0.021	0.005
rs12206378	chr6	79876976	C/T	NA	3e-05	0.017	0.004
rs180704329	chr6	130266351	C/T	NA	3e-05	-0.165	0.039
rs9355033	chr6	169412558	C/T	NA	3e-05	-0.027	0.006
rs6957112	chr7	8340841	A/G	NA	3e-05	-0.047	0.011
rs35615356	chr7	39521132	D/I	NA	3e-05	-0.016	0.004
rs645576	chr7	114369311	G/T	NA	3e-05	0.016	0.004
rs17520265	chr7	119674508	A/G	NA	3e-05	0.043	0.01
rs62471537	chr7	120017478	C/T	NA	3e-05	0.024	0.006
rs10953910	chr7	120017847	A/G	NA	3e-05	0.024	0.006
rs17376968	chr7	120018487	G/T	NA	3e-05	0.024	0.006
rs17324055	chr7	120018581	A/G	NA	3e-05	0.024	0.006
rs62471538	chr7	120018898	A/C	NA	3e-05	0.024	0.006
rs718805	chr7	120019161	A/T	NA	3e-05	0.024	0.006
rs200783464	chr7	120056831	D/I	NA	3e-05	-0.025	0.006
rs10504295	chr8	60580660	A/G	NA	3e-05	0.015	0.004
rs62534070	chr8	119683054	G/T	NA	3e-05	0.035	0.009
rs111563427	chr8	142334784	G/T	NA	3e-05	0.137	0.033
rs141879841	chr9	115813570	G/T	NA	3e-05	-0.135	0.032
rs10785992	chr10	92935629	A/G	0.41874	3e-05	-0.015	0.004
rs2253904	chr10	94065119	A/G	0.67894	3e-05	0.016	0.004
rs11195703	chr10	113501035	A/G	0.73966	3e-05	-0.017	0.004
rs11437543	chr12	98538832	D/I	0.3301	3e-05	0.016	0.004
rs7155767	chr14	29475867	A/G	0.18519	3e-05	-0.019	0.005
rs78257418	chr14	29482218	A/T	0.81411	3e-05	0.019	0.005
rs75207656	chr14	29482383	A/G	0.1859	3e-05	-0.019	0.005
rs11846370	chr14	29721813	G/T	0.52649	3e-05	-0.015	0.004
rs1957297	chr14	67286714	A/G	0.88948	3e-05	0.024	0.006
rs10873200	chr14	67667019	C/T	0.06497	3e-05	-0.031	0.007
rs72371417	chr16	83984410	D/I	0.58595	3e-05	0.018	0.004
rs143937597	chr17	78102979	C/T	0.9962	3e-05	-0.117	0.028
rs776018865	chr18	74578841	A/G	0.99601	3e-05	-0.124	0.03
rs826986	chr19	37237710	C/G	0.42012	3e-05	-0.015	0.004
rs5964096	chrX	42032144	C/T	NA	3e-05	-0.021	0.005
rs5964098	chrX	42033560	A/G	NA	3e-05	-0.021	0.005
X:67825128	chrX	67825128	A/G	NA	3e-05	0.28	0.067
rs55696206	chr1	43596198	C/T	0.00258	3.1e-05	0.157	0.038
rs16830359	chr1	43596384	A/G	0.99741	3.1e-05	-0.157	0.038
rs587604513	chr1	150438854	D/I	0.51273	3.1e-05	-0.015	0.004
rs11804941	chr1	174593212	C/T	0.46298	3.1e-05	-0.028	0.007
rs572469968	chr2	45189241	D/I	0.66634	3.1e-05	-0.016	0.004
rs35489310	chr3	85486210	D/I	0.76891	3.1e-05	-0.018	0.004
rs551414092	chr3	85491756	A/G	0.23036	3.1e-05	0.018	0.004
rs569822025	chr3	85491757	A/T	0.76964	3.1e-05	-0.018	0.004
rs530949414	chr3	85491764	A/G	0.23036	3.1e-05	0.018	0.004
rs549942803	chr3	85491765	A/T	0.76964	3.1e-05	-0.018	0.004
rs568187754	chr3	85491766	A/G	0.23036	3.1e-05	0.018	0.004
rs2196098	chr3	85505246	A/G	0.22982	3.1e-05	0.018	0.004
rs35701422	chr3	85575775	C/T	0.38633	3.1e-05	0.016	0.004
rs2167046	chr3	85586806	A/G	0.38175	3.1e-05	0.015	0.004
rs12714629	chr3	85598424	C/T	0.76878	3.1e-05	-0.018	0.004
rs7637527	chr3	85599081	C/T	0.38106	3.1e-05	0.015	0.004
rs72615727	chr3	85609398	C/G	0.3818	3.1e-05	0.015	0.004
rs77852438	chr3	85609412	C/T	0.6183	3.1e-05	-0.015	0.004
rs78288623	chr3	85609413	A/C	0.3817	3.1e-05	0.015	0.004
rs28685787	chr4	60379010	A/G	0.36012	3.1e-05	-0.016	0.004
rs72268759	chr4	60381227	D/I	0.64463	3.1e-05	0.016	0.004
rs16848679	chr4	73678482	G/T	0.01009	3.1e-05	-0.075	0.018
rs143776471	chr4	137404474	D/I	0.36647	3.1e-05	0.016	0.004
rs34574081	chr4	159350581	D/I	0.30835	3.1e-05	0.017	0.004
rs13144989	chr4	159352905	A/G	0.30469	3.1e-05	0.017	0.004
rs13150082	chr4	159353034	C/T	0.69529	3.1e-05	-0.017	0.004
rs13150098	chr4	159353112	A/G	0.69523	3.1e-05	-0.017	0.004
rs13150758	chr4	159353164	C/G	0.30477	3.1e-05	0.017	0.004
rs12646049	chr4	159357719	A/T	0.30762	3.1e-05	0.017	0.004
rs2198681	chr4	159374072	A/T	0.69348	3.1e-05	-0.016	0.004
rs111779826	chr5	149845210	C/G	NA	3.1e-05	-0.121	0.029
rs189645341	chr7	71202099	A/G	NA	3.1e-05	0.092	0.022
rs533253146	chr7	114303492	D/I	NA	3.1e-05	0.018	0.004
rs10252522	chr7	114365343	G/T	NA	3.1e-05	0.015	0.004
rs200293459	chr7	114384411	D/I	NA	3.1e-05	0.016	0.004
rs12706280	chr7	120005146	A/G	NA	3.1e-05	0.019	0.005
rs73217214	chr7	120023501	G/T	NA	3.1e-05	-0.024	0.006
rs62471543	chr7	120024417	A/G	NA	3.1e-05	-0.024	0.006
rs4342576	chr8	60551655	A/T	NA	3.1e-05	-0.015	0.004
rs6471795	chr8	60564143	A/T	NA	3.1e-05	0.015	0.004
rs782022	chr8	60870519	A/G	NA	3.1e-05	0.015	0.004
rs74838545	chr8	142323773	A/G	NA	3.1e-05	0.137	0.033
rs147462792	chr8	142367289	C/T	NA	3.1e-05	0.137	0.033
rs10785994	chr10	92938465	C/T	0.41366	3.1e-05	-0.015	0.004
rs6583811	chr10	94119943	C/T	0.47869	3.1e-05	0.015	0.004
rs11186950	chr10	94133040	A/G	0.47874	3.1e-05	0.015	0.004
rs12357015	chr10	94134525	A/G	0.47879	3.1e-05	0.015	0.004
rs146392193	chr11	76125171	G/T	0.99094	3.1e-05	0.084	0.02
rs571699113	chr12	98538784	D/I	0.32925	3.1e-05	0.016	0.004
rs10483344	chr14	29478406	C/G	0.81467	3.1e-05	0.019	0.005
rs78565318	chr14	29478461	A/G	0.18542	3.1e-05	-0.019	0.005
rs1957468	chr14	29489891	A/G	0.18545	3.1e-05	-0.019	0.005
rs4981678	chr14	29490601	C/T	0.81455	3.1e-05	0.019	0.005
rs10144919	chr14	67249619	G/T	0.1042	3.1e-05	-0.025	0.006
rs60550390	chr14	67441407	A/T	0.10377	3.1e-05	-0.025	0.006
rs8037339	chr15	39529008	C/T	0.92885	3.1e-05	-0.029	0.007
rs117691910	chr15	86570196	A/G	0.00637	3.1e-05	0.101	0.024
rs58405272	chr16	83984234	A/G	0.57026	3.1e-05	-0.016	0.004
rs60433739	chr16	83984236	A/G	0.42973	3.1e-05	0.016	0.004
rs62045884	chr16	83984544	A/G	0.61224	3.1e-05	0.019	0.004
rs111915806	chr17	78100190	A/G	0.99615	3.1e-05	-0.116	0.028
rs12959202	chr18	27823698	C/T	0.7664	3.1e-05	0.018	0.004
rs72988615	chr19	7276426	G/T	0.1567	3.1e-05	-0.021	0.005
rs7254978	chr19	37147639	C/T	0.2986	3.1e-05	-0.016	0.004
rs2385640	chr19	37224103	A/C	0.57969	3.1e-05	0.015	0.004
rs3108588	chr19	37230718	A/G	0.57976	3.1e-05	0.015	0.004
rs2462576	chr19	37241781	A/G	0.57999	3.1e-05	0.015	0.004
rs11798696	chrX	42035244	A/G	NA	3.1e-05	0.021	0.005
rs2157349	chrX	42036234	C/T	NA	3.1e-05	0.021	0.005
rs4827294	chrX	42042309	A/G	NA	3.1e-05	-0.021	0.005
rs11163830	chr1	84236133	A/T	0.8433	3.2e-05	0.021	0.005
rs62252501	chr3	85579638	A/G	0.61924	3.2e-05	-0.015	0.004
rs5850693	chr3	85602457	D/I	0.61861	3.2e-05	-0.015	0.004
rs11713902	chr3	85604425	C/T	0.23115	3.2e-05	0.018	0.004
rs11922796	chr3	114163830	C/T	0.20321	3.2e-05	0.019	0.005
rs13435528	chr4	60377782	C/T	0.63968	3.2e-05	0.015	0.004
rs28756199	chr4	60378026	A/G	0.64018	3.2e-05	0.015	0.004
rs12511853	chr4	60379858	C/T	0.63964	3.2e-05	0.015	0.004
rs12642978	chr4	159357776	G/T	0.69018	3.2e-05	-0.017	0.004
rs111524131	chr4	159397258	D/I	0.30763	3.2e-05	0.016	0.004
4:159450410	chr4	159450411	D/I	0.85734	3.2e-05	-0.023	0.005
rs13159554	chr5	79599738	A/G	NA	3.2e-05	-0.016	0.004
rs140049244	chr6	143417250	A/C	NA	3.2e-05	-0.098	0.024
rs142314435	chr6	169410264	D/I	NA	3.2e-05	0.026	0.006
rs17376905	chr7	120015947	C/T	NA	3.2e-05	0.024	0.006
rs55713335	chr7	120022018	C/G	NA	3.2e-05	0.024	0.006
rs72376752	chr7	120043369	D/I	NA	3.2e-05	0.024	0.006
rs113941601:T	chr8	19051786	C/T	NA	3.2e-05	0.25	0.06
rs112650302	chr8	56927818	A/G	NA	3.2e-05	-0.147	0.035
rs526249	chr8	60872376	C/T	NA	3.2e-05	0.015	0.004
rs7459445	chr8	119683126	C/T	NA	3.2e-05	-0.035	0.008
rs145332046	chr8	142367940	A/G	NA	3.2e-05	-0.137	0.033
rs10881896	chr10	92938168	A/G	0.4136	3.2e-05	-0.015	0.004
rs2771265	chr10	94055289	C/T	0.32123	3.2e-05	-0.016	0.004
[truncated: 8,002 more rows]

## Sheet: S26
Supplementary Table 26. Top 10,000 SNPs for UPPS-P Negative Urgency
snpid	chr	bp	alleles	EAF	pvalue	effect	se
rs4840542	chr8	10944809	G/T	NA	1.8e-10	0.024	0.004
rs10098664	chr8	11417493	C/T	NA	2e-10	0.024	0.004
rs10108618	chr8	10953092	C/T	NA	2.1e-10	-0.024	0.004
rs11995206	chr8	11450133	A/G	NA	2.3e-10	0.024	0.004
rs34623605	chr8	10951175	D/I	NA	2.8e-10	0.024	0.004
rs4841495	chr8	10958824	C/T	NA	3.2e-10	-0.024	0.004
rs10903340	chr8	11450587	G/T	NA	3.8e-10	0.024	0.004
rs529577981	chr8	10945767	D/I	NA	3.9e-10	0.023	0.004
rs4841401	chr8	10489592	C/G	NA	4.2e-10	0.025	0.004
rs34478855	chr8	10948422	D/I	NA	5.6e-10	0.023	0.004
rs12541800	chr8	11423072	A/G	NA	6.2e-10	-0.023	0.004
rs5008475	chr5	87969935	C/T	NA	6.4e-10	-0.047	0.008
rs7829975	chr8	8548117	A/T	NA	6.5e-10	-0.023	0.004
rs13255662	chr8	11446652	A/G	NA	7.2e-10	0.023	0.004
rs10108511	chr8	11435516	C/T	NA	8.1e-10	-0.023	0.004
rs11250007	chr8	10285086	C/G	NA	8.2e-10	0.025	0.004
rs12549144	chr8	11422861	C/G	NA	8.2e-10	-0.023	0.004
rs2921061	chr8	8317615	A/T	NA	8.4e-10	-0.023	0.004
rs111613945	chr8	11434415	D/I	NA	8.4e-10	0.023	0.004
rs13270267	chr8	11444837	C/T	NA	9e-10	-0.023	0.004
rs2409797	chr8	11433780	C/T	NA	9.7e-10	-0.023	0.004
rs2980766	chr8	8318095	C/T	NA	1e-09	0.023	0.004
rs34765125	chr8	11422495	D/I	NA	1e-09	0.023	0.004
rs2921051	chr8	8320104	A/C	NA	1.1e-09	0.023	0.004
rs10503426	chr8	11589383	G/T	NA	1.1e-09	0.023	0.004
rs7831971	chr8	10250399	A/G	NA	1.2e-09	-0.023	0.004
rs13259086	chr8	10490218	C/G	NA	1.2e-09	0.024	0.004
rs2921060	chr8	8317817	A/C	NA	1.3e-09	-0.023	0.004
rs2921057	chr8	8318667	C/T	NA	1.3e-09	-0.023	0.004
rs10097870	chr8	11444516	A/G	NA	1.3e-09	0.023	0.004
rs12549150	chr8	11422936	C/T	NA	1.4e-09	-0.023	0.004
rs4840484	chr8	10297049	C/T	NA	1.5e-09	0.025	0.004
rs1422192	chr5	87959023	A/G	NA	1.6e-09	-0.03	0.005
rs28712068	chr8	10251145	C/G	NA	1.6e-09	-0.022	0.004
rs2409691	chr8	10943276	C/T	NA	1.6e-09	0.023	0.004
rs1533058	chr8	8685190	A/G	NA	1.7e-09	-0.023	0.004
rs7001281	chr8	10503046	C/G	NA	1.7e-09	0.023	0.004
rs6982381	chr8	10952500	A/T	NA	1.7e-09	0.023	0.004
rs6893807	chr5	87965021	A/G	NA	1.8e-09	0.03	0.005
rs10283145	chr8	10241411	C/T	NA	1.8e-09	0.022	0.004
rs4433149	chr8	10249268	A/T	NA	1.8e-09	-0.022	0.004
rs28507213	chr8	10250849	C/T	NA	1.8e-09	0.022	0.004
rs11778453	chr8	10489836	C/G	NA	1.8e-09	-0.024	0.004
rs34362508	chr8	8679142	D/I	NA	1.9e-09	0.022	0.004
rs4610752	chr8	10248962	A/G	NA	1.9e-09	0.022	0.004
rs2304608	chr5	87962298	A/C	NA	2e-09	-0.03	0.005
rs11787278	chr8	10492611	C/G	NA	2e-09	0.023	0.004
rs12542037	chr8	10758496	A/G	NA	2e-09	0.023	0.004
rs35482693	chr8	11417017	D/I	NA	2e-09	-0.023	0.004
rs7823651	chr8	11447679	C/G	NA	2e-09	-0.023	0.004
rs34553044	chr5	87951956	D/I	NA	2.1e-09	-0.03	0.005
rs13174131	chr5	87959538	G/T	NA	2.1e-09	-0.032	0.005
rs2980755	chr8	8363683	A/G	NA	2.1e-09	-0.023	0.004
rs4841329	chr8	10253098	A/G	NA	2.1e-09	0.022	0.004
rs2409694	chr8	10946861	G/T	NA	2.1e-09	-0.022	0.004
rs7016598	chr8	10976569	A/G	NA	2.1e-09	0.023	0.004
rs56051089	chr8	11447119	C/T	NA	2.1e-09	0.023	0.004
rs1533059	chr8	8684953	A/G	NA	2.2e-09	0.022	0.004
rs6995805	chr8	10976571	G/T	NA	2.2e-09	0.023	0.004
rs17153498	chr8	11446955	A/G	NA	2.2e-09	-0.023	0.004
rs1422191	chr5	87949158	A/G	NA	2.3e-09	-0.03	0.005
rs11783065	chr8	11417257	A/G	NA	2.3e-09	0.022	0.004
rs13166120	chr5	87948883	A/G	NA	2.4e-09	-0.03	0.005
rs907180	chr8	8702827	A/G	NA	2.4e-09	-0.022	0.004
rs6601451	chr8	10243681	C/G	NA	2.4e-09	0.022	0.004
rs13259242	chr8	11593033	G/T	NA	2.4e-09	-0.022	0.004
rs16903275	chr5	87950543	A/C	NA	2.5e-09	-0.03	0.005
rs1501673	chr5	87963600	A/G	NA	2.5e-09	-0.032	0.005
rs907181	chr8	8702875	C/T	NA	2.5e-09	0.022	0.004
rs201075941	chr8	8703782	D/I	NA	2.5e-09	0.023	0.004
rs11250151	chr8	11446680	C/T	NA	2.5e-09	-0.023	0.004
rs11774572	chr8	11446800	C/T	NA	2.5e-09	0.023	0.004
rs11778830	chr8	11446868	C/T	NA	2.5e-09	-0.023	0.004
rs1501672	chr5	87963761	A/G	NA	2.6e-09	0.032	0.005
rs3814424	chr5	87968953	C/T	NA	2.6e-09	0.03	0.005
rs5889248	chr8	8676627	D/I	NA	2.6e-09	0.022	0.004
rs11250150	chr8	11446637	A/G	NA	2.6e-09	-0.023	0.004
rs7013471	chr8	8687325	A/G	NA	2.8e-09	0.022	0.004
rs2921059:T	chr8	8317887	G/T	NA	2.9e-09	-0.023	0.004
rs6996846	chr8	10976494	C/G	NA	2.9e-09	0.022	0.004
rs11780420	chr8	11446421	A/G	NA	2.9e-09	-0.023	0.004
rs13163173	chr5	87943620	A/C	NA	3e-09	-0.03	0.005
rs13163336	chr5	87943710	A/C	NA	3e-09	-0.03	0.005
rs13252982	chr8	10255105	C/G	NA	3e-09	0.022	0.004
rs17778581	chr8	10743421	C/T	NA	3e-09	0.022	0.004
rs11986122	chr8	10009949	C/G	NA	3.1e-09	-0.023	0.004
rs17709397	chr8	10249861	A/G	NA	3.1e-09	-0.022	0.004
rs7843666	chr8	10742059	A/G	NA	3.1e-09	-0.022	0.004
rs4841282	chr8	9975604	A/C	NA	3.2e-09	0.023	0.004
rs11993089	chr8	10009952	G/T	NA	3.3e-09	-0.023	0.004
rs13254263	chr8	10255181	A/G	NA	3.3e-09	0.022	0.004
rs11783478	chr8	10465748	C/T	NA	3.3e-09	0.023	0.004
rs4841559	chr8	11416885	C/T	NA	3.3e-09	0.022	0.004
rs34822279	chr5	87955087	D/I	NA	3.4e-09	-0.032	0.005
rs35991856	chr5	87968347	A/C	NA	3.4e-09	-0.032	0.005
rs7843924	chr8	9976540	C/T	NA	3.4e-09	-0.023	0.004
rs7824675	chr8	10243418	A/C	NA	3.4e-09	-0.022	0.004
rs7386213	chr8	10503525	A/G	NA	3.4e-09	-0.023	0.004
rs34190028	chr8	11417150	G/T	NA	3.4e-09	0.022	0.004
rs34421088	chr8	11589042	A/G	NA	3.4e-09	0.022	0.004
rs7459532	chr8	10261068	C/T	NA	3.5e-09	0.022	0.004
rs4841411	chr8	10521890	C/G	NA	3.5e-09	-0.023	0.004
rs56382513	chr8	10464885	C/T	NA	3.6e-09	0.023	0.004
rs17724467	chr8	10975682	C/G	NA	3.6e-09	0.022	0.004
rs35431455	chr8	8673736	C/T	NA	3.8e-09	0.022	0.004
rs11249995	chr8	10238922	C/T	NA	3.8e-09	0.023	0.004
rs13273172	chr8	11461111	A/G	NA	3.8e-09	0.023	0.004
rs13161518	chr5	87969515	C/T	NA	3.9e-09	-0.032	0.005
rs3789849	chr8	8687054	C/G	NA	3.9e-09	0.022	0.004
rs6983332	chr8	9977918	C/T	NA	3.9e-09	-0.022	0.004
rs10481445	chr8	11109269	C/T	NA	3.9e-09	-0.022	0.004
rs36048422	chr8	11417144	C/T	NA	3.9e-09	-0.022	0.004
rs112862634	chr5	87970352	C/G	NA	4e-09	-0.032	0.005
rs17765901	chr8	10249480	G/T	NA	4e-09	0.022	0.004
rs13162708	chr5	87943345	C/T	NA	4.1e-09	0.032	0.005
rs7831557	chr8	10280228	A/G	NA	4.1e-09	-0.022	0.004
rs28722721	chr8	10948968	A/G	NA	4.1e-09	-0.022	0.004
rs55896564	chr8	11447093	A/G	NA	4.1e-09	-0.022	0.004
rs2409092	chr8	8682192	A/T	NA	4.2e-09	-0.022	0.004
rs7005680	chr8	10978065	G/T	NA	4.2e-09	0.022	0.004
rs13173305	chr5	87945377	A/G	NA	4.3e-09	0.032	0.005
rs6601414	chr8	9976748	A/G	NA	4.3e-09	0.022	0.004
rs1484640	chr8	9983243	G/T	NA	4.3e-09	-0.022	0.004
rs882462	chr8	8678530	A/G	NA	4.4e-09	0.022	0.004
rs2921064	chr8	8316637	C/T	NA	4.5e-09	-0.022	0.004
rs6601415	chr8	9976805	A/C	NA	4.5e-09	0.022	0.004
rs11991716	chr8	10948575	A/T	NA	4.5e-09	0.022	0.004
rs16903285	chr5	87978252	C/T	NA	4.6e-09	-0.031	0.005
rs35739911	chr8	10746964	D/I	NA	4.6e-09	-0.022	0.004
rs2244648	chr8	11450422	A/G	NA	4.6e-09	-0.022	0.004
rs10090444	chr8	10745469	C/G	NA	4.7e-09	0.022	0.004
rs35039922	chr8	8675325	A/T	NA	4.8e-09	-0.022	0.004
rs35580513	chr8	11431559	D/I	NA	4.8e-09	-0.022	0.004
rs7703782	chr5	87938557	A/T	NA	4.9e-09	-0.032	0.005
rs140471203	chr8	11435291	D/I	NA	4.9e-09	0.022	0.004
rs6601450	chr8	10243101	G/T	NA	5e-09	-0.022	0.004
rs1039915	chr8	8679614	C/T	NA	5.3e-09	0.022	0.004
rs57312668	chr8	8680477	A/G	NA	5.3e-09	0.022	0.004
rs34394602	chr8	11460909	D/I	NA	5.3e-09	-0.022	0.004
rs7721099	chr5	87936379	C/T	NA	5.4e-09	-0.031	0.005
rs17689674	chr8	9981854	A/C	NA	5.4e-09	0.022	0.004
rs3030048	chr8	11587455	D/I	NA	5.4e-09	0.022	0.004
rs11249992	chr8	10220412	A/C	NA	5.5e-09	0.023	0.004
rs11775523	chr8	8679176	A/G	NA	5.9e-09	-0.022	0.004
rs559531387:CA	chr8	10973149	D/I	NA	5.9e-09	0.022	0.004
rs11777976	chr8	10255402	A/G	NA	6e-09	0.022	0.004
rs6992818	chr8	10331209	C/G	NA	6.1e-09	-0.023	0.004
rs138500155	chr8	11469077	D/I	NA	6.2e-09	0.026	0.004
rs34476021	chr8	10947916	D/I	NA	6.4e-09	-0.022	0.004
rs34163377	chr8	11450213	C/G	NA	6.4e-09	-0.023	0.004
rs6601465	chr8	10321881	A/G	NA	6.5e-09	-0.023	0.004
rs10090800	chr8	10306432	C/T	NA	6.6e-09	0.024	0.004
rs60755617	chr8	10243327	G/T	NA	6.7e-09	0.022	0.004
rs427370	chr8	8770512	C/T	NA	6.8e-09	-0.022	0.004
rs9329221	chr8	10240202	G/T	NA	6.9e-09	-0.022	0.004
rs7834248	chr8	10770311	G/T	NA	6.9e-09	0.022	0.004
rs2976876	chr8	8318850	C/T	NA	7.1e-09	0.022	0.004
rs35005793	chr8	11450472	A/G	NA	7.2e-09	0.023	0.004
rs9650651	chr8	10267540	A/C	NA	7.3e-09	0.022	0.004
rs14879	chr8	10286273	A/G	NA	7.3e-09	-0.023	0.004
rs11250149	chr8	11439961	C/G	NA	7.3e-09	-0.024	0.004
rs13278965	chr8	11466745	A/T	NA	7.3e-09	0.023	0.004
rs2409799	chr8	11435927	C/G	NA	7.4e-09	-0.022	0.004
rs12677146	chr8	11450737	C/G	NA	7.4e-09	-0.023	0.004
rs34087173	chr8	8669682	D/I	NA	7.6e-09	0.022	0.004
rs10098488	chr8	11130977	G/T	NA	7.6e-09	0.022	0.004
rs2898290	chr8	11433909	C/T	NA	7.6e-09	-0.021	0.004
rs11250163	chr8	11596437	A/C	NA	7.6e-09	0.022	0.004
rs13256554	chr8	11432946	A/C	NA	7.9e-09	-0.022	0.004
rs34962960	chr8	11594597	A/G	NA	7.9e-09	-0.022	0.004
rs2979179	chr8	8320029	A/G	NA	8.1e-09	0.022	0.004
rs35558344	chr8	11434232	C/T	NA	8.2e-09	0.022	0.004
rs2921056	chr8	8319182	C/T	NA	8.3e-09	0.022	0.004
rs2980769	chr8	8320291	A/G	NA	8.4e-09	0.022	0.004
rs11250098	chr8	10818607	A/G	NA	8.4e-09	0.022	0.004
rs1057626	chr8	10962800	C/T	NA	8.5e-09	-0.022	0.004
rs4484648	chr8	10483302	A/G	NA	8.6e-09	0.023	0.004
rs4840544	chr8	10960572	C/T	NA	8.9e-09	0.022	0.004
rs2980767	chr8	8318123	C/G	NA	9e-09	-0.022	0.004
rs7823757	chr8	8670177	A/T	NA	9.1e-09	0.022	0.004
rs4840525	chr8	10765635	A/C	NA	9.2e-09	-0.021	0.004
rs4326350	chr8	10763655	C/G	NA	9.3e-09	0.021	0.004
rs7017567	chr8	10933699	A/T	NA	9.3e-09	-0.022	0.004
rs201632662	chr5	87969926	D/I	NA	9.4e-09	-0.03	0.005
rs546577534	chr5	87969929	A/T	NA	9.4e-09	-0.03	0.005
rs568303215	chr5	87969937	C/T	NA	9.5e-09	-0.03	0.005
rs60315134	chr8	8670599	A/G	NA	9.5e-09	-0.022	0.004
rs11777085:C	chr8	8672429	C/G	NA	9.5e-09	0.022	0.004
rs4841042	chr8	8664622	A/G	NA	9.6e-09	0.022	0.004
rs2975648	chr8	10135976	C/T	NA	9.8e-09	0.022	0.004
rs6601562	chr8	10962929	C/G	NA	9.8e-09	-0.022	0.004
rs4840362	chr8	8670082	C/G	NA	1e-08	0.021	0.004
rs1039916	chr8	8685854	A/G	NA	1e-08	-0.021	0.004
rs11249896	chr8	8706209	A/C	NA	1e-08	-0.022	0.004
rs332040	chr8	8730488	A/G	NA	1e-08	0.022	0.004
rs28722737	chr8	10511419	C/T	NA	1e-08	0.022	0.004
rs36206870	chr8	10770161	D/I	NA	1e-08	-0.021	0.004
rs7464263	chr8	11434176	A/T	NA	1e-08	0.022	0.004
rs4841567	chr8	11440019	A/G	NA	1e-08	-0.021	0.004
rs2921055	chr8	8319342	A/C	NA	1.1e-08	0.022	0.004
rs2921036	chr8	8363897	C/T	NA	1.1e-08	0.021	0.004
rs4841045	chr8	8672579	A/G	NA	1.1e-08	-0.021	0.004
rs4481596	chr8	8704330	C/G	NA	1.1e-08	0.021	0.004
rs6997839	chr8	10766028	C/T	NA	1.1e-08	-0.021	0.004
rs13270870	chr8	10770782	A/G	NA	1.1e-08	0.021	0.004
rs6991930	chr8	10963288	C/G	NA	1.1e-08	-0.022	0.004
rs693109	chr8	8640172	A/C	NA	1.2e-08	-0.021	0.004
rs34140883	chr8	8661114	D/I	NA	1.2e-08	-0.021	0.004
rs59046059	chr8	8670736	A/C	NA	1.2e-08	0.021	0.004
rs13259216	chr8	8673601	A/C	NA	1.2e-08	-0.021	0.004
rs4841051	chr8	8685646	C/T	NA	1.2e-08	0.021	0.004
rs11249893	chr8	8700851	C/T	NA	1.2e-08	-0.021	0.004
rs3750310	chr8	10283426	A/G	NA	1.2e-08	-0.021	0.004
rs3750311	chr8	10283602	A/C	NA	1.2e-08	-0.021	0.004
rs61470890	chr8	10754276	D/I	NA	1.2e-08	-0.021	0.004
rs4073948	chr8	10772644	A/T	NA	1.2e-08	0.021	0.004
rs2572418	chr8	11113089	A/G	NA	1.2e-08	-0.022	0.004
rs35181953	chr8	11435049	A/G	NA	1.2e-08	-0.021	0.004
rs4840572	chr8	11443204	A/G	NA	1.2e-08	0.023	0.004
rs2953806	chr8	8914124	C/T	NA	1.3e-08	-0.022	0.004
rs1351876	chr8	9984777	A/G	NA	1.3e-08	0.022	0.004
rs35840352	chr8	10239807	A/G	NA	1.3e-08	-0.022	0.004
rs6985109	chr8	10761585	A/G	NA	1.3e-08	-0.021	0.004
rs6997997	chr8	10766082	C/T	NA	1.3e-08	-0.021	0.004
rs4841489	chr8	10936811	A/G	NA	1.3e-08	0.021	0.004
rs559667973	chr8	10955384	D/I	NA	1.3e-08	-0.021	0.004
rs2572397	chr8	11176403	A/G	NA	1.3e-08	0.021	0.004
rs1382563	chr8	11426790	C/G	NA	1.3e-08	-0.021	0.004
rs2409814	chr8	11606152	C/G	NA	1.3e-08	-0.021	0.004
rs907183	chr8	8729761	C/G	NA	1.4e-08	0.021	0.004
rs35945547	chr8	8915214	D/I	NA	1.4e-08	0.022	0.004
rs10107145	chr8	10758213	A/G	NA	1.4e-08	0.021	0.004
rs6989105	chr8	10769000	G/T	NA	1.4e-08	-0.022	0.004
rs11250097	chr8	10811829	C/T	NA	1.4e-08	-0.021	0.004
rs11773990	chr8	10935082	C/T	NA	1.4e-08	-0.021	0.004
rs34094119	chr8	10935898	A/G	NA	1.4e-08	0.021	0.004
rs4841490	chr8	10936891	C/T	NA	1.4e-08	-0.021	0.004
rs2572398	chr8	11178093	A/C	NA	1.4e-08	-0.021	0.004
rs13275864	chr8	11361261	C/G	NA	1.4e-08	0.021	0.004
rs13248757	chr8	11421321	C/T	NA	1.4e-08	0.026	0.005
rs13274269	chr8	11449325	G/T	NA	1.4e-08	-0.023	0.004
rs10112585	chr8	8795030	A/T	NA	1.5e-08	0.022	0.004
rs35002784	chr8	8914035	D/I	NA	1.5e-08	0.021	0.004
rs6995837	chr8	9975675	C/T	NA	1.5e-08	0.022	0.004
rs13264586	chr8	9979385	C/T	NA	1.5e-08	0.022	0.004
rs7825778	chr8	10261010	C/T	NA	1.5e-08	0.021	0.004
rs113442811	chr8	10772255	D/I	NA	1.5e-08	0.021	0.004
rs4545055	chr8	10935366	C/T	NA	1.5e-08	-0.021	0.004
rs2898257	chr8	10935368	A/C	NA	1.5e-08	0.021	0.004
rs35367405	chr8	11153609	D/I	NA	1.5e-08	-0.023	0.004
rs804280	chr8	11612698	A/C	NA	1.5e-08	0.021	0.004
rs6986885	chr8	9978471	A/G	NA	1.6e-08	0.021	0.004
rs34381075	chr8	10243785	C/G	NA	1.6e-08	-0.022	0.004
rs34986609	chr8	10247274	D/I	NA	1.6e-08	0.022	0.004
rs73198802	chr8	10510989	C/T	NA	1.6e-08	-0.022	0.004
rs11250086	chr8	10769783	A/G	NA	1.6e-08	0.021	0.004
rs4841564	chr8	11425809	G/T	NA	1.6e-08	-0.021	0.004
rs9650661:T	chr8	11427133	G/T	NA	1.6e-08	0.021	0.004
rs7831039	chr8	11427637	A/T	NA	1.6e-08	0.021	0.004
rs11991139	chr8	11428395	C/T	NA	1.6e-08	0.021	0.004
rs13280442	chr8	11467557	C/G	NA	1.6e-08	0.022	0.004
rs1554533	chr8	8549874	A/G	NA	1.7e-08	0.021	0.004
rs11784052	chr8	8671962	C/T	NA	1.7e-08	-0.021	0.004
rs7820738	chr8	8702607	C/G	NA	1.7e-08	0.021	0.004
rs408459	chr8	8706332	A/C	NA	1.7e-08	-0.022	0.004
rs1039917	chr8	8718850	A/G	NA	1.7e-08	0.022	0.004
rs4382480	chr8	8721473	A/G	NA	1.7e-08	0.021	0.004
rs891570	chr8	8794454	A/G	NA	1.7e-08	-0.021	0.004
rs11776838	chr8	8794801	C/T	NA	1.7e-08	0.021	0.004
rs34646090	chr8	8914158	D/I	NA	1.7e-08	-0.021	0.004
rs6982308	chr8	10193772	C/G	NA	1.7e-08	0.021	0.004
rs112720423:TGGG	chr8	10243322	D/I	NA	1.7e-08	-0.022	0.004
rs4240645	chr8	10254463	C/G	NA	1.7e-08	0.022	0.004
rs7821826	chr8	10769439	C/T	NA	1.7e-08	0.021	0.004
rs7819412	chr8	11045161	A/G	NA	1.7e-08	-0.021	0.004
rs2532373	chr17	43671436	A/G	0.08299	1.7e-08	0.051	0.009
rs10106453	chr8	8548801	A/G	NA	1.8e-08	-0.021	0.004
rs6422352	chr8	8794193	A/G	NA	1.8e-08	0.021	0.004
rs2921378	chr8	8914812	C/G	NA	1.8e-08	-0.021	0.004
rs6995859	chr8	9975709	A/T	NA	1.8e-08	0.021	0.004
rs7833387	chr8	10009533	A/G	NA	1.8e-08	0.021	0.004
rs2001337	chr8	10251154	A/G	NA	1.8e-08	0.022	0.004
rs1962073	chr8	10260553	A/G	NA	1.8e-08	0.021	0.004
rs28459259	chr8	10511707	C/T	NA	1.8e-08	0.021	0.004
rs12680762	chr8	11332026	C/T	NA	1.8e-08	-0.024	0.004
rs1877119	chr8	8707197	C/G	NA	1.9e-08	-0.021	0.004
rs4841071	chr8	8791144	A/C	NA	1.9e-08	0.022	0.004
rs615632	chr8	9796321	C/T	NA	1.9e-08	0.021	0.004
rs2062332	chr8	9980024	A/G	NA	1.9e-08	0.021	0.004
rs4240671	chr8	10767748	A/G	NA	1.9e-08	-0.021	0.004
rs2293855	chr8	11177410	A/G	NA	1.9e-08	0.022	0.004
rs6983727	chr8	11415812	C/T	NA	1.9e-08	0.021	0.004
rs1478891	chr8	11448328	C/G	NA	1.9e-08	0.022	0.004
rs34376504	chr8	8321217	A/C	NA	2e-08	0.021	0.004
rs12547493	chr8	8661534	C/T	NA	2e-08	0.021	0.004
rs12544992	chr8	8661681	C/G	NA	2e-08	-0.021	0.004
rs12545499	chr8	8682878	C/T	NA	2e-08	0.021	0.004
rs7820146	chr8	8699757	A/T	NA	2e-08	0.021	0.004
rs7833171	chr8	8699761	C/T	NA	2e-08	-0.021	0.004
rs7005000	chr8	8796602	A/G	NA	2e-08	0.021	0.004
rs534523	chr8	9884999	C/G	NA	2e-08	0.021	0.004
rs13254175	chr8	9978772	C/T	NA	2e-08	-0.021	0.004
rs12678797	chr8	9978919	A/G	NA	2e-08	0.021	0.004
rs7460436	chr8	10254322	C/T	NA	2e-08	-0.022	0.004
rs4841407	chr8	10516185	A/G	NA	2e-08	-0.021	0.004
rs7015168:C	chr8	10772210	C/G	NA	2e-08	-0.021	0.004
rs718427	chr8	11139038	C/G	NA	2e-08	-0.021	0.004
rs1478892	chr8	11448529	G/T	NA	2e-08	-0.022	0.004
rs112876765	chr8	11599893	G/T	NA	2e-08	0.021	0.004
rs11779061	chr8	8549432	A/G	NA	2.1e-08	-0.021	0.004
rs2409091	chr8	8654057	A/G	NA	2.1e-08	0.021	0.004
rs4841072	chr8	8791253	A/C	NA	2.1e-08	-0.021	0.004
rs2953805	chr8	8914757	C/T	NA	2.1e-08	0.021	0.004
rs34155841	chr8	10247529	G/T	NA	2.1e-08	0.022	0.004
rs35220360	chr8	10269406	D/I	NA	2.1e-08	0.022	0.004
rs756038	chr8	11336781	A/G	NA	2.1e-08	-0.021	0.004
rs1126089	chr8	9806824	C/G	NA	2.2e-08	0.021	0.004
rs6986911	chr8	9978523	A/G	NA	2.2e-08	0.021	0.004
rs1484639	chr8	9983224	G/T	NA	2.2e-08	0.021	0.004
rs9650650	chr8	10247976	C/T	NA	2.2e-08	-0.022	0.004
rs12541491	chr8	10250048	C/T	NA	2.2e-08	-0.022	0.004
rs9969466	chr8	10512511	C/G	NA	2.2e-08	-0.021	0.004
rs4240672	chr8	10767917	A/G	NA	2.2e-08	-0.021	0.004
rs4554431	chr8	10771638	A/T	NA	2.2e-08	-0.021	0.004
rs7004362	chr8	11135974	A/G	NA	2.2e-08	-0.021	0.004
rs34602481	chr8	8661027	D/I	NA	2.3e-08	0.021	0.004
rs411831	chr8	8769708	C/T	NA	2.3e-08	-0.021	0.004
rs448231	chr8	8790059	A/T	NA	2.3e-08	0.021	0.004
rs12678800	chr8	9978940	A/G	NA	2.3e-08	0.021	0.004
rs4841466	chr8	10828909	C/T	NA	2.3e-08	-0.021	0.004
rs7823100	chr8	11422491	A/C	NA	2.3e-08	-0.021	0.004
rs7823101	chr8	11422492	C/G	NA	2.3e-08	0.021	0.004
rs609958	chr8	8633548	G/T	NA	2.4e-08	-0.021	0.004
rs406206	chr8	8768895	A/G	NA	2.4e-08	-0.021	0.004
rs2127127	chr8	11434792	C/G	NA	2.4e-08	0.021	0.004
rs559308702	chr8	8916350	D/I	NA	2.5e-08	-0.022	0.004
rs2062331	chr8	9979992	A/G	NA	2.5e-08	-0.021	0.004
rs11249999	chr8	10251265	C/T	NA	2.5e-08	0.022	0.004
rs4512422	chr8	10258889	C/T	NA	2.5e-08	0.021	0.004
rs34809001:AGCC	chr8	10772856	D/I	NA	2.5e-08	0.021	0.004
rs6991606	chr8	11176159	A/G	NA	2.5e-08	0.021	0.004
rs12149541	chr16	52238139	A/G	0.16931	2.5e-08	-0.028	0.005
rs9899833	chr17	43992943	A/G	0.66653	2.5e-08	-0.022	0.004
rs2048419	chr8	8658540	A/G	NA	2.6e-08	-0.021	0.004
rs12548025	chr8	10260921	A/T	NA	2.6e-08	-0.022	0.004
rs6980856	chr8	10938260	A/G	NA	2.6e-08	-0.021	0.004
rs2572431	chr8	11105077	C/T	NA	2.6e-08	0.021	0.004
rs2736381	chr8	11132766	A/T	NA	2.6e-08	-0.021	0.004
rs55864141	chr8	9807022	C/T	NA	2.7e-08	-0.021	0.004
rs2001433	chr8	10903475	A/T	NA	2.7e-08	-0.021	0.004
rs36080897	chr8	11060218	D/I	NA	2.7e-08	-0.021	0.004
rs2293856	chr8	11177447	C/T	NA	2.7e-08	-0.021	0.004
rs66931131	chr16	52246387	D/I	0.80874	2.7e-08	0.026	0.005
rs2001338	chr8	10251217	A/G	NA	2.8e-08	-0.021	0.004
rs7002088	chr8	10494738	A/C	NA	2.8e-08	-0.021	0.004
rs6980908	chr8	10795475	C/G	NA	2.8e-08	0.021	0.004
rs7837036	chr8	11175489	A/G	NA	2.8e-08	-0.021	0.004
rs35243476	chr11	113232676	D/I	0.43441	2.8e-08	-0.022	0.004
rs7832968	chr8	8652889	A/G	NA	2.9e-08	0.021	0.004
rs11250002	chr8	10257041	G/T	NA	2.9e-08	0.021	0.004
rs2164272	chr8	11162496	A/C	NA	2.9e-08	-0.021	0.004
rs7822958	chr8	11422442	A/C	NA	2.9e-08	-0.021	0.004
rs11985709	chr8	11423083	A/C	NA	2.9e-08	0.021	0.004
rs13259070	chr8	8690787	C/T	NA	3e-08	-0.021	0.004
rs10105843	chr8	10197863	A/G	NA	3e-08	-0.021	0.004
rs7837979	chr8	10198534	C/T	NA	3e-08	-0.021	0.004
rs56115529	chr8	10277728	D/I	NA	3e-08	0.021	0.004
rs7834121	chr8	10770255	G/T	NA	3e-08	0.021	0.004
rs3808518	chr8	11143272	G/T	NA	3e-08	-0.021	0.004
rs147501616	chr8	11156229	D/I	NA	3e-08	-0.021	0.004
rs11775635	chr8	11164865	A/G	NA	3e-08	0.021	0.004
rs143461173	chr16	52283158	A/G	0.19636	3e-08	-0.026	0.005
rs552569471	chr16	52285983	D/I	0.19603	3e-08	-0.026	0.005
rs1846974	chr5	87969927	A/G	NA	3.1e-08	-0.032	0.006
rs7002383	chr8	8800760	G/T	NA	3.1e-08	-0.022	0.004
rs4841342	chr8	10309639	A/G	NA	3.1e-08	-0.024	0.004
rs5889350	chr8	10773018	D/I	NA	3.1e-08	-0.021	0.004
rs17797443	chr8	11164012	C/T	NA	3.1e-08	0.021	0.004
rs2251473	chr8	11177126	A/C	NA	3.1e-08	0.021	0.004
rs58045369	chr8	11185881	D/I	NA	3.1e-08	-0.021	0.004
rs58161499	chr8	11185882	D/I	NA	3.1e-08	-0.021	0.004
rs1531576	chr8	11338146	A/G	NA	3.1e-08	0.021	0.004
rs9915721	chr17	43991553	A/G	0.33564	3.1e-08	0.022	0.004
rs486781	chr8	8639740	A/G	NA	3.2e-08	0.021	0.004
rs200739028:GT	chr8	8644213	D/I	NA	3.2e-08	-0.021	0.004
rs1126091	chr8	9806492	C/T	NA	3.2e-08	-0.021	0.004
rs12678938	chr8	10016969	C/T	NA	3.2e-08	0.021	0.004
rs13254942	chr8	10257678	C/T	NA	3.2e-08	0.021	0.004
rs35388602	chr8	10259188	C/T	NA	3.2e-08	0.021	0.004
rs11781592	chr8	10511121	A/G	NA	3.2e-08	-0.021	0.004
rs3808519	chr8	11142970	C/G	NA	3.2e-08	-0.021	0.004
rs2060465	chr8	11162609	C/T	NA	3.2e-08	0.021	0.004
rs35392635	chr8	11164349	C/G	NA	3.2e-08	0.021	0.004
rs7843987	chr8	11422130	C/T	NA	3.2e-08	-0.021	0.004
rs34214423	chr16	52303107	A/C	0.19433	3.2e-08	-0.026	0.005
rs4841040	chr8	8654527	C/T	NA	3.3e-08	0.021	0.004
rs9644776	chr8	8665802	C/T	NA	3.3e-08	0.021	0.004
rs6986546	chr8	8792032	C/T	NA	3.3e-08	-0.021	0.004
rs28730413	chr8	8795447	A/C	NA	3.3e-08	0.021	0.004
rs13282106	chr8	9981900	G/T	NA	3.3e-08	-0.021	0.004
rs2409689	chr8	10932868	A/G	NA	3.3e-08	0.021	0.004
rs6984759:G	chr8	11139755	C/G	NA	3.3e-08	-0.021	0.004
rs3808513	chr8	11157460	G/T	NA	3.3e-08	0.021	0.004
rs28507159	chr8	11166076	C/T	NA	3.3e-08	-0.021	0.004
rs11250162	chr8	11593222	C/T	NA	3.3e-08	0.021	0.004
rs67505663	chr16	52295593	G/T	0.19443	3.3e-08	-0.026	0.005
rs6503451	chr17	43948347	C/T	0.6642	3.3e-08	-0.023	0.004
rs560544	chr8	8637429	A/G	NA	3.4e-08	-0.021	0.004
rs6982832	chr8	8792217	A/C	NA	3.4e-08	0.021	0.004
rs6983150	chr8	8792426	A/G	NA	3.4e-08	0.021	0.004
rs35342402	chr8	8795328	A/G	NA	3.4e-08	-0.021	0.004
rs56243511	chr8	9805695	C/T	NA	3.4e-08	-0.021	0.004
rs2898256	chr8	10932695	C/G	NA	3.4e-08	-0.021	0.004
rs4568582	chr8	11160495	A/T	NA	3.4e-08	-0.021	0.004
rs10099569	chr8	11161276	C/G	NA	3.4e-08	-0.021	0.004
rs7733438	chr5	87986284	G/T	NA	3.5e-08	-0.029	0.005
rs34483452	chr5	87986314	A/C	NA	3.5e-08	-0.029	0.005
rs13270070	chr8	8691622	A/T	NA	3.5e-08	0.021	0.004
rs332037	chr8	8722675	C/T	NA	3.5e-08	-0.021	0.004
rs34583341	chr8	8795209	A/T	NA	3.5e-08	0.021	0.004
rs3021416	chr8	8919136	A/G	NA	3.5e-08	0.021	0.004
rs34741518	chr8	10776860	A/C	NA	3.5e-08	0.021	0.004
rs3808509	chr8	11163256	G/T	NA	3.5e-08	-0.021	0.004
rs144570899	chr16	52272977	D/I	0.79022	3.5e-08	0.027	0.005
rs10514301	chr5	87939654	C/T	NA	3.6e-08	0.031	0.006
rs483916	chr8	9793601	A/C	NA	3.6e-08	0.021	0.004
rs12547997	chr8	10260837	A/G	NA	3.6e-08	-0.021	0.004
rs7000594	chr8	10795483	A/G	NA	3.6e-08	0.021	0.004
rs4559208	chr8	11153925	C/G	NA	3.6e-08	-0.021	0.004
rs10104728	chr8	11171300	A/G	NA	3.6e-08	-0.021	0.004
rs804281	chr8	11611865	A/G	NA	3.6e-08	-0.021	0.004
rs10093926	chr8	8549020	A/C	NA	3.7e-08	0.021	0.004
rs35147353	chr8	8706131	D/I	NA	3.7e-08	0.021	0.004
rs35406700	chr8	10244593	A/G	NA	3.7e-08	-0.021	0.004
rs4841457	chr8	10773511	G/T	NA	3.7e-08	-0.021	0.004
rs10092831	chr8	10837414	A/C	NA	3.7e-08	0.021	0.004
rs11250127	chr8	11170209	A/G	NA	3.7e-08	0.021	0.004
rs10521261	chr16	52300255	G/T	0.8054	3.7e-08	0.026	0.005
rs2979181	chr8	8323088	A/T	NA	3.8e-08	-0.021	0.004
rs6990746	chr8	8547811	A/G	NA	3.8e-08	0.021	0.004
rs7832708	chr8	10190040	C/T	NA	3.8e-08	-0.021	0.004
rs7821092	chr8	10508801	C/G	NA	3.8e-08	-0.021	0.004
rs11783418	chr8	10841858	A/G	NA	3.8e-08	-0.02	0.004
rs72792195	chr16	52232773	C/T	0.83061	3.8e-08	0.027	0.005
rs2976855	chr8	8301794	A/G	NA	3.9e-08	0.021	0.004
rs35900578	chr8	8719513	A/G	NA	3.9e-08	0.021	0.004
rs11786677	chr8	10264260	A/G	NA	3.9e-08	-0.021	0.004
rs1042701	chr8	11422045	A/G	NA	3.9e-08	-0.021	0.004
rs62494426:C	chr8	9036130	A/C	NA	4e-08	-0.023	0.004
rs11249996	chr8	10245463	A/C	NA	4e-08	-0.021	0.004
rs2572417	chr8	11111462	A/T	NA	4e-08	0.021	0.004
rs200525228	chr8	11361851	D/I	NA	4e-08	-0.021	0.004
rs72792194	chr16	52232367	C/T	0.1694	4e-08	-0.027	0.005
rs35717469	chr16	52311579	A/G	0.19441	4e-08	-0.026	0.005
rs555200	chr8	9888729	A/G	NA	4.1e-08	0.021	0.004
rs11774836:A	chr8	10062543	A/G	NA	4.1e-08	0.021	0.004
rs13264580	chr8	10250699	C/T	NA	4.1e-08	-0.021	0.004
rs6985460	chr8	11171087	A/C	NA	4.1e-08	-0.021	0.004
rs571054239	chr5	87987364	D/I	NA	4.2e-08	0.029	0.005
rs11250001	chr8	10255901	A/G	NA	4.2e-08	-0.021	0.004
rs7837038	chr8	10783074	A/G	NA	4.2e-08	-0.021	0.004
rs7843470	chr8	10784492	C/G	NA	4.2e-08	0.021	0.004
rs4314618	chr8	10816772	A/G	NA	4.2e-08	0.021	0.004
rs1897951	chr8	11169854	C/T	NA	4.2e-08	-0.021	0.004
rs11779205	chr8	10260100	C/T	NA	4.3e-08	-0.021	0.004
rs10111950	chr8	10815754	C/G	NA	4.3e-08	0.021	0.004
rs4841465	chr8	10819854	C/T	NA	4.3e-08	0.02	0.004
rs1897950	chr8	11169551	A/C	NA	4.3e-08	0.021	0.004
rs13280813	chr8	11425105	G/T	NA	4.3e-08	0.02	0.004
rs72794118	chr16	52287445	A/G	0.1949	4.3e-08	-0.026	0.005
rs10088408	chr8	10817197	C/T	NA	4.4e-08	0.021	0.004
rs57230438	chr8	11113031	D/I	NA	4.4e-08	-0.021	0.004
rs1478894	chr8	11448754	C/T	NA	4.4e-08	-0.021	0.004
rs6994038	chr8	8660538	A/C	NA	4.5e-08	0.021	0.004
rs1976071	chr8	10018154	C/G	NA	4.5e-08	0.021	0.004
rs9969558	chr8	11253575	A/T	NA	4.5e-08	0.021	0.004
rs67753568	chr16	52285658	C/T	0.80503	4.5e-08	0.026	0.005
rs10110008	chr8	11133736	G/T	NA	4.6e-08	0.021	0.004
rs6985146	chr8	11170721	G/T	NA	4.6e-08	0.021	0.004
rs1362376	chr16	52291939	C/T	0.80497	4.6e-08	0.026	0.005
rs2979253	chr8	8919676	C/T	NA	4.7e-08	-0.021	0.004
rs4841093	chr8	8920269	C/G	NA	4.7e-08	-0.021	0.004
rs7387360	chr8	8922464	C/T	NA	4.7e-08	-0.021	0.004
rs4349986	chr8	10278851	C/T	NA	4.7e-08	-0.021	0.004
rs6601579	chr8	11138098	A/T	NA	4.7e-08	-0.021	0.004
rs7003241	chr8	11169075	A/G	NA	4.7e-08	-0.021	0.004
rs11250160	chr8	11592717	A/G	NA	4.7e-08	-0.02	0.004
rs3826196	chr16	52292671	C/T	0.80498	4.7e-08	0.026	0.005
rs35184172	chr8	10992545	D/I	NA	4.8e-08	-0.021	0.004
rs113674355	chr8	11027491	D/I	NA	4.8e-08	0.021	0.004
rs12930844	chr16	52289127	A/G	0.19491	4.8e-08	-0.026	0.005
rs73197281	chr8	10263282	C/T	NA	4.9e-08	-0.021	0.004
rs12599115	chr16	52279707	A/T	0.19486	4.9e-08	-0.026	0.005
rs13271489	chr8	9803712	C/T	NA	5e-08	-0.02	0.004
rs11250099	chr8	10818657	A/G	NA	5e-08	0.02	0.004
rs13270679	chr8	11159755	C/T	NA	5e-08	-0.021	0.004
rs35013996	chr8	9947145	A/G	NA	5.1e-08	0.021	0.004
rs111889058	chr8	10210991	D/I	NA	5.1e-08	-0.022	0.004
rs11435426	chr8	8698977	D/I	NA	5.2e-08	-0.021	0.004
rs10096511	chr8	10810451	A/G	NA	5.2e-08	0.02	0.004
rs35910832	chr8	10813197	C/T	NA	5.2e-08	-0.02	0.004
rs10105315	chr8	10932203	C/G	NA	5.2e-08	-0.02	0.004
rs6601561	chr8	10961433	C/T	NA	5.2e-08	0.02	0.004
rs10481454	chr8	11109303	C/G	NA	5.2e-08	0.02	0.004
rs2164273	chr8	11168499	A/G	NA	5.2e-08	-0.021	0.004
rs12926607	chr16	52255127	A/T	0.19103	5.2e-08	-0.026	0.005
rs36098668	chr16	52310380	D/I	0.80436	5.2e-08	0.026	0.005
rs34314602	chr8	8321213	D/I	NA	5.3e-08	0.021	0.004
rs17723229	chr8	10930069	A/C	NA	5.3e-08	0.02	0.004
rs145806791:GACACAC	chr8	11416905	D/I	NA	5.3e-08	0.026	0.005
rs12930480	chr16	52310545	A/C	0.19403	5.4e-08	-0.026	0.005
rs34539318	chr8	8259606	D/I	NA	5.5e-08	0.021	0.004
rs2271342	chr8	8643938	C/T	NA	5.5e-08	-0.02	0.004
rs4314693	chr8	10258932	G/T	NA	5.5e-08	0.02	0.004
rs12934095	chr16	52256448	A/C	0.80893	5.5e-08	0.026	0.005
rs13279067	chr8	11135828	A/G	NA	5.6e-08	0.021	0.004
rs60383089	chr8	10983579	G/T	NA	5.7e-08	-0.021	0.004
rs144734807	chr8	11153008	D/I	NA	5.7e-08	0.021	0.004
rs4841335	chr8	10277818	G/T	NA	5.8e-08	-0.021	0.004
rs11783249	chr8	10295310	A/T	NA	5.8e-08	0.024	0.004
rs35470964	chr8	10821057	D/I	NA	5.8e-08	-0.021	0.004
rs11779348	chr8	10481666	A/T	NA	5.9e-08	-0.021	0.004
rs2409784	chr8	11396856	A/C	NA	5.9e-08	-0.02	0.004
rs11250157	chr8	11525435	A/G	NA	5.9e-08	0.02	0.004
rs3105738	chr8	9889914	A/T	NA	6e-08	0.02	0.004
rs2060463:G	chr8	11161610	G/T	NA	6e-08	0.021	0.004
rs332039	chr8	8723651	C/G	NA	6.3e-08	-0.021	0.004
rs56315420	chr5	115073848	C/T	NA	6.4e-08	0.211	0.039
rs13264066	chr8	9804075	C/G	NA	6.4e-08	0.02	0.004
rs958648	chr8	11103895	A/G	NA	6.4e-08	0.02	0.004
rs1347410	chr8	11111242	A/G	NA	6.4e-08	-0.02	0.004
rs12677543	chr8	8644274	C/G	NA	6.6e-08	0.02	0.004
rs4598253	chr8	9890304	A/T	NA	6.6e-08	0.02	0.004
rs11250144	chr8	11386276	C/G	NA	6.6e-08	0.023	0.004
rs4500049	chr8	11521079	A/T	NA	6.6e-08	-0.02	0.004
rs2736374	chr8	11113828	C/T	NA	6.7e-08	-0.021	0.004
rs4841526	chr8	11258378	A/G	NA	6.7e-08	-0.021	0.004
rs11992186	chr8	8524474	C/G	NA	6.9e-08	-0.021	0.004
rs2921077	chr8	8304502	A/G	NA	7e-08	0.02	0.004
rs525726	chr8	9887797	C/G	NA	7e-08	-0.02	0.004
rs113053260	chr8	10263265	D/I	NA	7e-08	-0.021	0.004
rs2304607	chr5	87988733	A/G	NA	7.1e-08	0.028	0.005
rs67173113	chr8	10289235	A/G	NA	7.1e-08	0.024	0.004
rs11250131	chr8	11251175	A/G	NA	7.1e-08	-0.021	0.004
rs7835490	chr8	8386427	A/C	NA	7.3e-08	0.022	0.004
rs11782465	chr8	10295160	A/G	NA	7.3e-08	-0.023	0.004
rs1477290	chr5	87988934	C/T	NA	7.5e-08	-0.028	0.005
rs1510934	chr8	8696449	G/T	NA	7.5e-08	0.02	0.004
rs643955	chr8	9891254	G/T	NA	7.5e-08	-0.02	0.004
rs138301754	chr8	11168330	D/I	NA	7.6e-08	0.021	0.004
rs968179	chr8	11438064	G/T	NA	7.6e-08	-0.022	0.004
rs13250399	chr8	9872810	C/T	NA	7.8e-08	0.02	0.004
rs12543645	chr8	10246325	C/G	NA	7.8e-08	0.021	0.004
rs12682352	chr8	8646246	C/T	NA	7.9e-08	0.02	0.004
rs814359	chr8	9883132	G/T	NA	7.9e-08	-0.02	0.004
rs34069332	chr8	10962099	A/T	NA	7.9e-08	0.02	0.004
rs9650622	chr8	9804292	G/T	NA	8e-08	0.02	0.004
rs7005216	chr8	8547110	C/G	NA	8.1e-08	-0.02	0.004
rs688491	chr8	9884823	C/G	NA	8.1e-08	0.02	0.004
rs35073964	chr8	10295566	C/G	NA	8.1e-08	0.023	0.004
rs658385	chr8	9892177	C/T	NA	8.2e-08	0.02	0.004
rs393155	chr8	9033093	A/G	NA	8.3e-08	0.02	0.004
rs6980884	chr8	11362275	A/C	NA	8.4e-08	-0.02	0.004
rs12155745	chr8	11362277	G/T	NA	8.4e-08	0.02	0.004
rs12677326	chr8	11439225	A/G	NA	8.4e-08	0.022	0.004
rs2979139	chr8	8268313	A/G	NA	8.5e-08	-0.02	0.004
rs11250093	chr8	10798828	C/T	NA	8.5e-08	-0.02	0.004
rs33960758	chr8	10927235	D/I	NA	8.5e-08	-0.02	0.004
rs34975042	chr8	10295907	C/T	NA	8.6e-08	0.023	0.004
rs2920983	chr8	8268063	C/G	NA	8.7e-08	0.02	0.004
rs4840554	chr8	11134105	C/T	NA	8.7e-08	-0.02	0.004
rs2061830	chr8	11397457	C/G	NA	8.7e-08	-0.02	0.004
rs11250013	chr8	10292990	C/G	NA	8.8e-08	0.023	0.004
rs35472251	chr8	10246669	A/G	NA	8.9e-08	-0.021	0.004
rs3088186	chr8	10226355	C/T	NA	9e-08	-0.022	0.004
rs7017207	chr8	8328581	C/G	NA	9.1e-08	-0.02	0.004
rs9898399	chr17	43950322	A/G	0.3568	9.1e-08	0.021	0.004
rs61296026	chr8	8383140	G/T	NA	9.4e-08	0.02	0.004
rs34199627	chr8	11865307	A/G	NA	9.4e-08	-0.022	0.004
rs1080490	chr16	52262415	A/G	0.80712	9.5e-08	0.025	0.005
rs1080489	chr16	52262467	G/T	0.19288	9.5e-08	-0.025	0.005
rs11433078	chr8	8905786	D/I	NA	9.6e-08	-0.02	0.004
rs11250101	chr8	10837568	C/T	NA	9.6e-08	-0.02	0.004
rs11250102	chr8	10837569	C/G	NA	9.6e-08	-0.02	0.004
rs2736372	chr8	11106041	C/T	NA	9.6e-08	-0.02	0.004
rs9694828	chr8	11872051	A/C	NA	9.7e-08	0.023	0.004
rs11784393	chr8	8903134	C/T	NA	9.8e-08	-0.02	0.004
rs149636132	chr8	11136213	D/I	NA	9.9e-08	0.02	0.004
rs2428	chr8	8641145	C/T	NA	1e-07	-0.02	0.004
rs11249891	chr8	8649881	C/T	NA	1e-07	-0.02	0.004
rs1562211	chr8	8902424	A/G	NA	1e-07	0.02	0.004
rs657913	chr8	9882575	G/T	NA	1e-07	0.02	0.004
rs4526366	chr8	9890179	C/G	NA	1e-07	0.02	0.004
rs35437983	chr8	10005053	C/T	NA	1e-07	0.02	0.004
rs28630503	chr8	10009016	C/T	NA	1e-07	-0.022	0.004
rs62488738	chr8	10012232	C/G	NA	1e-07	-0.022	0.004
rs34675714	chr8	10295874	C/T	NA	1e-07	-0.023	0.004
rs4240673	chr8	10787612	C/T	NA	1e-07	-0.02	0.004
rs10107010	chr8	11132712	A/C	NA	1e-07	-0.02	0.004
rs9969586	chr8	11253599	G/T	NA	1e-07	-0.02	0.004
rs12677843	chr8	11387189	C/T	NA	1e-07	-0.022	0.004
rs2898295	chr8	11595969	A/G	NA	1e-07	-0.02	0.004
rs9694819	chr8	11872044	A/C	NA	1e-07	0.023	0.004
rs9694820	chr8	11872045	A/C	NA	1e-07	0.023	0.004
rs67253370	chr16	52294303	A/T	0.81036	1e-07	0.026	0.005
rs34296884	chr16	52303494	A/G	0.18991	1e-07	-0.026	0.005
rs7841082	chr8	8168987	C/T	NA	1.1e-07	0.02	0.004
rs2921073	chr8	8307643	C/T	NA	1.1e-07	-0.02	0.004
rs1973776	chr8	8524567	A/G	NA	1.1e-07	0.023	0.004
rs6989926	chr8	8547313	A/C	NA	1.1e-07	0.02	0.004
rs2409096	chr8	8692477	C/T	NA	1.1e-07	0.02	0.004
rs3925830	chr8	8708974	C/G	NA	1.1e-07	-0.021	0.004
rs4537305	chr8	8902670	A/G	NA	1.1e-07	-0.02	0.004
rs560638	chr8	9882767	A/G	NA	1.1e-07	0.02	0.004
rs34487437	chr8	10243803	A/G	NA	1.1e-07	0.021	0.004
rs6601455	chr8	10273426	A/G	NA	1.1e-07	-0.021	0.004
rs11250005	chr8	10278678	A/G	NA	1.1e-07	-0.021	0.004
rs35479789	chr8	10297727	A/C	NA	1.1e-07	-0.023	0.004
rs7837520	chr8	10300132	A/G	NA	1.1e-07	-0.023	0.004
rs34390254	chr8	10313637	D/I	NA	1.1e-07	0.023	0.004
rs1986358	chr8	10316170	A/G	NA	1.1e-07	0.023	0.004
rs7461177	chr8	10789982	C/T	NA	1.1e-07	0.02	0.004
rs7461180	chr8	10790019	C/T	NA	1.1e-07	0.02	0.004
rs7000772	chr8	10795613	A/G	NA	1.1e-07	0.02	0.004
rs7010262	chr8	10836508	A/G	NA	1.1e-07	-0.02	0.004
rs10092835	chr8	10837420	A/G	NA	1.1e-07	0.02	0.004
rs2898260	chr8	10939490	G/T	NA	1.1e-07	0.02	0.004
rs35353728	chr8	11432453	C/T	NA	1.1e-07	-0.021	0.004
rs35373084	chr8	11457248	C/T	NA	1.1e-07	0.02	0.004
rs35027900	chr8	8116030	D/I	NA	1.2e-07	0.02	0.004
rs2979160	chr8	8307666	A/G	NA	1.2e-07	-0.02	0.004
rs3081202	chr8	8546283	D/I	NA	1.2e-07	0.02	0.004
rs7829810	chr8	8578067	C/T	NA	1.2e-07	-0.02	0.004
rs485107	chr8	8581408	C/G	NA	1.2e-07	0.02	0.004
rs144010740	chr8	8582156	D/I	NA	1.2e-07	0.02	0.004
rs777709	chr8	8583872	C/T	NA	1.2e-07	-0.02	0.004
rs777707	chr8	8584344	A/G	NA	1.2e-07	-0.02	0.004
rs7005133	chr8	8901222	G/T	NA	1.2e-07	0.02	0.004
rs35232157	chr8	8907055	D/I	NA	1.2e-07	-0.02	0.004
rs4841271	chr8	9870137	A/T	NA	1.2e-07	-0.02	0.004
rs77620296	chr8	10008789	A/T	NA	1.2e-07	-0.021	0.004
rs34738102	chr8	10837190	A/G	NA	1.2e-07	0.02	0.004
rs11991118	chr8	10939273	G/T	NA	1.2e-07	0.02	0.004
rs4841517	chr8	11132007	C/G	NA	1.2e-07	0.02	0.004
rs3808502	chr8	11179458	G/T	NA	1.2e-07	-0.02	0.004
rs55860742	chr8	11358156	C/T	NA	1.2e-07	-0.02	0.004
rs375515340	chr8	11419335	D/I	NA	1.2e-07	0.021	0.004
rs9693693	chr8	11872004	A/G	NA	1.2e-07	-0.023	0.004
rs9693694	chr8	11872005	A/G	NA	1.2e-07	-0.023	0.004
rs12930272	chr16	52265792	A/G	0.80708	1.2e-07	0.025	0.005
rs3027167	chr17	8059117	C/T	0.66437	1.2e-07	0.021	0.004
rs139218494	chr8	8257337	D/I	NA	1.3e-07	0.02	0.004
rs2979138	chr8	8268437	C/T	NA	1.3e-07	-0.02	0.004
rs2921053	chr8	8319963	C/G	NA	1.3e-07	0.02	0.004
rs11324581	chr8	8378464	D/I	NA	1.3e-07	0.02	0.004
rs7825636	chr8	8578229	A/G	NA	1.3e-07	0.02	0.004
rs3958877	chr8	8709971	C/T	NA	1.3e-07	-0.021	0.004
rs112324193	chr8	9826630	D/I	NA	1.3e-07	-0.02	0.004
rs13258627	chr8	10274578	C/T	NA	1.3e-07	0.021	0.004
rs35338507	chr8	10277982	A/G	NA	1.3e-07	0.021	0.004
rs4841459	chr8	10782442	A/C	NA	1.3e-07	0.02	0.004
rs11250092	chr8	10786543	A/G	NA	1.3e-07	-0.02	0.004
rs4841460	chr8	10789493	C/G	NA	1.3e-07	0.02	0.004
rs12679529	chr8	10803465	C/T	NA	1.3e-07	-0.02	0.004
rs7011106	chr8	10836359	C/T	NA	1.3e-07	0.02	0.004
rs9969436	chr8	10842659	G/T	NA	1.3e-07	-0.02	0.004
rs2729940	chr8	11382367	A/G	NA	1.3e-07	0.02	0.004
rs12386974	chr8	11400628	C/G	NA	1.3e-07	-0.02	0.004
rs62495366	chr8	11870957	C/T	NA	1.3e-07	0.022	0.004
rs62495367	chr8	11870959	C/T	NA	1.3e-07	-0.022	0.004
rs9694750	chr8	11872036	A/G	NA	1.3e-07	0.022	0.004
rs9694751	chr8	11872038	C/G	NA	1.3e-07	0.022	0.004
rs576108805	chr17	43687182	D/I	0.75043	1.3e-07	-0.025	0.005
rs2435200	chr17	44071851	A/G	0.58402	1.3e-07	-0.02	0.004
rs2945873	chr8	8260445	C/T	NA	1.4e-07	-0.02	0.004
rs7009054	chr8	8379514	C/T	NA	1.4e-07	0.02	0.004
rs28663303	chr8	8556278	C/T	NA	1.4e-07	-0.02	0.004
rs670044	chr8	9892529	A/C	NA	1.4e-07	0.021	0.004
rs2062333	chr8	9981149	A/G	NA	1.4e-07	-0.02	0.004
rs13257718	chr8	10298408	G/T	NA	1.4e-07	-0.023	0.004
rs7016385	chr8	10779472	C/T	NA	1.4e-07	0.02	0.004
rs10089518	chr8	10839803	C/T	NA	1.4e-07	0.02	0.004
rs2572430	chr8	11105304	G/T	NA	1.4e-07	-0.02	0.004
rs10105659	chr8	11256184	A/G	NA	1.4e-07	-0.02	0.004
rs12679960	chr8	11430990	C/T	NA	1.4e-07	-0.021	0.004
rs9891103	chr17	44091886	C/T	0.2277	1.4e-07	0.023	0.004
rs2976926	chr8	8261624	C/T	NA	1.5e-07	0.02	0.004
rs1879957	chr8	8544808	C/T	NA	1.5e-07	-0.02	0.004
rs6601724	chr8	8544872	A/G	NA	1.5e-07	-0.02	0.004
rs546505861	chr8	8616498	D/I	NA	1.5e-07	0.021	0.004
rs1964719	chr8	8709756	C/G	NA	1.5e-07	0.021	0.004
rs7819827	chr8	8797055	C/G	NA	1.5e-07	-0.02	0.004
rs11781243	chr8	10322581	C/T	NA	1.5e-07	-0.023	0.004
rs66724331	chr8	10789345	A/C	NA	1.5e-07	-0.02	0.004
rs10096381	chr8	10813904	G/T	NA	1.5e-07	0.02	0.004
rs2736313	chr8	11086942	C/T	NA	1.5e-07	-0.02	0.004
rs3021505	chr8	11142389	D/I	NA	1.5e-07	-0.02	0.004
rs12680792	chr8	11143999	C/G	NA	1.5e-07	0.02	0.004
rs6601647	chr8	11852869	A/G	NA	1.5e-07	0.02	0.004
rs16950964	chr16	52266818	C/T	0.80692	1.5e-07	0.025	0.005
rs8075427	chr17	8060863	G/T	0.32682	1.5e-07	-0.021	0.004
rs7210728	chr17	43968415	A/G	0.65966	1.5e-07	-0.02	0.004
rs4792891	chr17	43973498	G/T	0.65951	1.5e-07	-0.02	0.004
rs28646281	chr17	43977846	G/T	0.66099	1.5e-07	-0.021	0.004
rs1560312	chr17	43978988	A/G	0.33901	1.5e-07	0.021	0.004
rs10651842:AGT	chr2	51051439	D/I	0.57768	1.6e-07	-0.022	0.004
rs2920991	chr8	8259117	A/T	NA	1.6e-07	0.02	0.004
rs2945871	chr8	8261902	A/G	NA	1.6e-07	-0.02	0.004
rs523598	chr8	8589117	C/T	NA	1.6e-07	0.02	0.004
rs12542733	chr8	8824858	G/T	NA	1.6e-07	0.02	0.004
rs59287733	chr8	9817344	D/I	NA	1.6e-07	0.019	0.004
rs17767186	chr8	10277494	C/T	NA	1.6e-07	-0.021	0.004
rs4319147	chr8	10282658	A/G	NA	1.6e-07	0.022	0.004
rs12548184	chr8	10786072	A/T	NA	1.6e-07	0.02	0.004
rs34180049	chr8	10812334	D/I	NA	1.6e-07	-0.02	0.004
rs2409754	chr8	11155613	A/G	NA	1.6e-07	-0.02	0.004
rs17153419	chr8	11394233	A/G	NA	1.6e-07	-0.022	0.004
rs71521632	chr8	11868958	D/I	NA	1.6e-07	0.022	0.004
rs12325489	chr16	52307076	C/T	0.19825	1.6e-07	-0.025	0.005
rs2471737	chr17	44070583	A/G	0.42195	1.6e-07	0.02	0.004
rs9910284	chr17	44200191	C/T	0.36726	1.6e-07	0.021	0.004
rs7837587	chr8	8378992	C/T	NA	1.7e-07	0.02	0.004
rs572307	chr8	8578811	C/T	NA	1.7e-07	-0.02	0.004
rs6601273	chr8	8796519	G/T	NA	1.7e-07	-0.02	0.004
rs7844374	chr8	8798684	A/G	NA	1.7e-07	0.02	0.004
rs13272731	chr8	9906934	C/G	NA	1.7e-07	0.02	0.004
rs57410636	chr8	10263346	D/I	NA	1.7e-07	-0.02	0.004
rs12156350	chr8	10268516	G/T	NA	1.7e-07	-0.02	0.004
rs6996283	chr8	10286532	A/G	NA	1.7e-07	-0.022	0.004
rs35335292	chr8	10296109	G/T	NA	1.7e-07	-0.023	0.004
rs4451267	chr8	10835917	C/T	NA	1.7e-07	0.02	0.004
rs6601544	chr8	10836024	C/T	NA	1.7e-07	-0.02	0.004
rs10113808	chr8	10926892	A/C	NA	1.7e-07	-0.02	0.004
rs2572419	chr8	11137820	C/T	NA	1.7e-07	0.02	0.004
rs3824212	chr8	11142918	A/G	NA	1.7e-07	0.02	0.004
rs58602899	chr8	11848833	G/T	NA	1.7e-07	-0.02	0.004
rs6498798	chr16	52310527	A/G	0.8017	1.7e-07	0.025	0.005
rs9303523	chr17	43976684	C/T	0.65967	1.7e-07	-0.02	0.004
rs79475341	chr4	137431523	D/I	0.10145	1.8e-07	0.033	0.006
rs2979151	chr8	8258019	A/G	NA	1.8e-07	0.02	0.004
rs68168815	chr8	8556865	C/G	NA	1.8e-07	-0.02	0.004
rs1109618	chr8	8571364	A/T	NA	1.8e-07	0.02	0.004
rs572366	chr8	8578794	A/T	NA	1.8e-07	0.02	0.004
rs7838674	chr8	8797073	A/T	NA	1.8e-07	0.02	0.004
rs73189192	chr8	9910639	C/T	NA	1.8e-07	0.02	0.004
rs4451266	chr8	10835480	C/T	NA	1.8e-07	0.02	0.004
rs7010719	chr8	10836069	C/T	NA	1.8e-07	0.02	0.004
rs7014861	chr8	10837019	A/G	NA	1.8e-07	-0.02	0.004
rs2272594	chr8	11142625	C/T	NA	1.8e-07	0.02	0.004
rs6601599	chr8	11402347	A/G	NA	1.8e-07	0.02	0.004
rs713522	chr17	44065263	C/T	0.57584	1.8e-07	-0.02	0.004
rs34472278	chr17	44205143	D/I	0.35	1.8e-07	0.022	0.004
rs11393081	chr4	137438643	D/I	0.89837	1.9e-07	-0.033	0.006
rs7826660	chr8	8379107	A/C	NA	1.9e-07	0.02	0.004
rs6601703	chr8	8380224	A/G	NA	1.9e-07	-0.019	0.004
rs7823056	chr8	8382705	A/G	NA	1.9e-07	-0.02	0.004
rs7842359	chr8	8797078	G/T	NA	1.9e-07	-0.02	0.004
rs13252276	chr8	9904713	C/T	NA	1.9e-07	0.02	0.004
rs7004130	chr8	10077172	C/T	NA	1.9e-07	0.02	0.004
rs7823296	chr8	10778546	A/G	NA	1.9e-07	0.02	0.004
rs7005884	chr8	10796472	A/G	NA	1.9e-07	0.02	0.004
rs6996943	chr8	10836436	C/T	NA	1.9e-07	-0.02	0.004
rs7011268	chr8	10836463	C/G	NA	1.9e-07	0.02	0.004
rs10091637	chr8	11144314	C/T	NA	1.9e-07	0.02	0.004
rs7813424	chr8	11144517	A/G	NA	1.9e-07	0.02	0.004
rs35257263	chr8	11871732	D/I	NA	1.9e-07	0.023	0.004
rs184978170	chr15	44577942	A/C	0.99671	1.9e-07	-0.204	0.039
rs426583	chr16	83744723	A/G	0.39141	1.9e-07	0.02	0.004
rs796233698	chr17	43947867	D/I	0.84241	1.9e-07	-0.032	0.006
rs13270194	chr8	8378102	C/T	NA	2e-07	0.019	0.004
rs7826654	chr8	8379106	C/T	NA	2e-07	-0.02	0.004
rs141541089	chr8	8545625	D/I	NA	2e-07	-0.019	0.004
rs2921377	chr8	8916346	A/C	NA	2e-07	0.02	0.004
rs6601427	chr8	10156025	C/T	NA	2e-07	-0.02	0.004
rs375026578	chr8	10766676	D/I	NA	2e-07	-0.02	0.004
rs12677504	chr8	11133175	A/G	NA	2e-07	-0.02	0.004
rs13268126	chr8	11230574	A/G	NA	2e-07	-0.02	0.004
rs11650713:T	chr17	8076916	C/T	0.65507	2e-07	0.021	0.004
rs560623594	chr17	43971207	D/I	0.79072	2e-07	-0.025	0.005
rs117124984	chr17	44051588	C/G	0.21762	2e-07	0.024	0.005
rs118087478	chr17	44051589	G/T	0.78231	2e-07	-0.024	0.005
rs58879558	chr17	44095467	C/T	0.7711	2e-07	-0.023	0.004
rs9998160	chr4	137404436	A/T	0.28631	2.1e-07	0.024	0.005
rs144522698	chr4	137459706	D/I	0.89769	2.1e-07	-0.033	0.006
rs2945870	chr8	8262061	C/T	NA	2.1e-07	-0.022	0.004
rs7827182	chr8	8380471	C/G	NA	2.1e-07	0.019	0.004
rs6601274	chr8	8799059	G/T	NA	2.1e-07	-0.02	0.004
rs6999466	chr8	10265712	A/G	NA	2.1e-07	-0.02	0.004
rs12546721	chr8	10319404	A/T	NA	2.1e-07	-0.023	0.004
rs199987701	chr4	137439101	D/I	0.10175	2.2e-07	0.033	0.006
rs4431276	chr4	137443328	A/C	0.10175	2.2e-07	0.032	0.006
rs876954	chr8	8310923	A/G	NA	2.2e-07	0.019	0.004
rs2976907	chr8	8345168	C/T	NA	2.2e-07	-0.02	0.004
rs6995407	chr8	8384647	C/G	NA	2.2e-07	-0.019	0.004
rs3789843	chr8	8724257	C/T	NA	2.2e-07	-0.02	0.004
rs12550717	chr8	10266706	A/G	NA	2.2e-07	0.02	0.004
rs2736385	chr8	11148613	C/T	NA	2.2e-07	0.02	0.004
rs763519891	chr17	43947869	D/I	0.84229	2.2e-07	-0.031	0.006
esv3640676	chr17	44153977	X/Y	0.19795	2.2e-07	0.026	0.005
rs2979206	chr8	8345581	C/G	NA	2.3e-07	0.02	0.004
rs7817376	chr8	8380530	C/T	NA	2.3e-07	0.019	0.004
rs7829826	chr8	8578120	A/T	NA	2.3e-07	-0.019	0.004
rs3827806	chr8	8724276	C/T	NA	2.3e-07	-0.02	0.004
rs62494425	chr8	9036108	A/G	NA	2.3e-07	-0.02	0.004
rs17730481	chr8	9276163	A/G	NA	2.3e-07	0.021	0.004
rs2016285	chr8	11138860	A/G	NA	2.3e-07	-0.02	0.004
rs34876360	chr8	11455262	A/G	NA	2.3e-07	0.021	0.004
rs10020852	chr4	137425029	C/G	0.09911	2.4e-07	0.033	0.006
rs9998429	chr4	137425097	A/G	0.09912	2.4e-07	0.033	0.006
rs10005371	chr4	137427700	A/G	0.09949	2.4e-07	0.033	0.006
4:137428227:G_GTTTTTTTTTTTT	chr4	137428227	D/I	0.10153	2.4e-07	0.033	0.006
rs439989	chr8	9033744	C/G	NA	2.4e-07	-0.02	0.004
rs6995374	chr8	10326112	C/G	NA	2.4e-07	-0.022	0.004
rs4543505	chr8	10483292	G/T	NA	2.4e-07	-0.02	0.004
rs1529856	chr8	11146031	A/G	NA	2.4e-07	0.02	0.004
rs13264369	chr8	11265444	C/G	NA	2.4e-07	0.02	0.004
rs4440593	chr8	11872239	A/C	NA	2.4e-07	0.021	0.004
rs886249	chr17	43946291	A/G	0.2008	2.4e-07	0.025	0.005
rs28655473	chr4	137427327	A/T	0.90051	2.5e-07	-0.033	0.006
rs10708369	chr4	137464570	D/I	0.89418	2.5e-07	-0.032	0.006
rs2976931	chr8	8257317	A/C	NA	2.5e-07	0.019	0.004
rs2920992	chr8	8258448	C/G	NA	2.5e-07	-0.019	0.004
rs2979150	chr8	8258455	A/G	NA	2.5e-07	0.019	0.004
rs2976945	chr8	8270871	G/T	NA	2.5e-07	-0.019	0.004
rs7011229	chr8	8543324	C/T	NA	2.5e-07	-0.019	0.004
rs11785061	chr8	10259528	C/G	NA	2.5e-07	0.02	0.004
rs11774920	chr8	10322758	A/G	NA	2.5e-07	0.022	0.004
rs57759396	chr8	10322999	A/G	NA	2.5e-07	-0.022	0.004
rs12550129	chr8	11233917	C/T	NA	2.5e-07	0.019	0.004
rs12547100	chr8	11242632	A/G	NA	2.5e-07	-0.019	0.004
rs4841527	chr8	11258456	G/T	NA	2.5e-07	0.02	0.004
rs4131536	chr8	11855288	C/T	NA	2.5e-07	0.02	0.004
rs13267012	chr8	11871335	A/G	NA	2.5e-07	0.022	0.004
rs4840609	chr8	11878338	C/G	NA	2.5e-07	0.021	0.004
rs242559	chr17	44025888	A/C	0.23424	2.5e-07	0.023	0.004
rs7837026	chr8	8801692	C/T	NA	2.6e-07	-0.02	0.004
rs591346	chr8	9818065	C/T	NA	2.6e-07	0.019	0.004
rs10111315	chr8	9865588	A/G	NA	2.6e-07	-0.019	0.004
rs1986972	chr8	10268805	A/G	NA	2.6e-07	0.02	0.004
rs11775625	chr8	10272439	A/G	NA	2.6e-07	0.02	0.004
rs36112386	chr8	10324969	D/I	NA	2.6e-07	-0.022	0.004
rs4841518	chr8	11145963	C/G	NA	2.6e-07	0.019	0.004
rs6601584	chr8	11232343	C/G	NA	2.6e-07	0.019	0.004
rs13275123	chr8	11265448	A/T	NA	2.6e-07	0.02	0.004
rs17311369	chr15	47709199	C/T	0.32972	2.6e-07	-0.02	0.004
rs1150	chr17	8062583	A/G	0.66247	2.6e-07	0.021	0.004
rs77875796	chr17	44051612	A/G	0.21872	2.6e-07	0.023	0.005
rs2976940	chr8	8279462	G/T	NA	2.7e-07	0.019	0.004
rs2979172	chr8	8310508	C/G	NA	2.7e-07	0.019	0.004
rs28446104	chr8	8795901	C/G	NA	2.7e-07	0.02	0.004
rs656319	chr8	9814411	A/G	NA	2.7e-07	0.019	0.004
rs7824557	chr8	11104111	A/G	NA	2.7e-07	-0.02	0.004
rs2117616	chr8	11145911	A/G	NA	2.7e-07	0.019	0.004
rs4841519	chr8	11146228	A/T	NA	2.7e-07	-0.019	0.004
rs55758514	chr8	11230259	A/T	NA	2.7e-07	0.019	0.004
rs13274106	chr8	11233958	A/G	NA	2.7e-07	0.019	0.004
rs2736290	chr8	11234298	C/T	NA	2.7e-07	0.019	0.004
rs2572392	chr8	11235605	G/T	NA	2.7e-07	-0.019	0.004
rs34944514	chr8	11252425	A/C	NA	2.7e-07	0.021	0.004
rs117036943	chr10	33084123	A/G	0.99769	2.7e-07	0.249	0.048
rs573383921	chr15	44112013	A/G	0.99693	2.7e-07	-0.188	0.037
rs3785884	chr17	44057595	A/G	0.77305	2.7e-07	-0.023	0.004
rs7350980	chr17	44110271	A/G	0.77344	2.7e-07	-0.023	0.004
rs143776471	chr4	137404474	D/I	0.36647	2.8e-07	0.021	0.004
rs150303491	chr4	137450959	D/I	0.8985	2.8e-07	-0.032	0.006
rs13266986	chr8	10289706	A/G	NA	2.8e-07	-0.022	0.004
rs61510468	chr8	10321428	C/T	NA	2.8e-07	-0.022	0.004
rs2736300	chr8	11235579	G/T	NA	2.8e-07	-0.019	0.004
rs560993129	chr8	11431944	D/I	NA	2.8e-07	-0.021	0.004
rs4841662	chr8	11843758	A/G	NA	2.8e-07	0.019	0.004
rs4792267	chr17	8061337	A/G	0.33798	2.8e-07	-0.021	0.004
rs959303	chr17	8062199	C/T	0.66201	2.8e-07	0.021	0.004
rs62063300	chr17	44048350	C/T	0.78004	2.8e-07	-0.023	0.004
rs9994990	chr4	137427816	G/T	0.90057	2.9e-07	-0.033	0.006
rs1703982	chr8	8598388	A/T	NA	2.9e-07	0.019	0.004
rs11355031	chr8	10259193	D/I	NA	2.9e-07	-0.02	0.004
rs35887024	chr8	10774583	D/I	NA	2.9e-07	-0.02	0.004
rs12546366	chr8	10802146	C/T	NA	2.9e-07	-0.019	0.004
rs2256016	chr8	11162602	A/C	NA	2.9e-07	0.019	0.004
rs13260727	chr8	11232860	A/G	NA	2.9e-07	-0.019	0.004
rs35348282	chr8	11348053	D/I	NA	2.9e-07	0.019	0.004
rs10750025	chr11	113424042	C/T	0.67878	2.9e-07	0.02	0.004
rs4597358	chr17	44110670	C/G	0.22656	2.9e-07	0.023	0.004
rs7218319	chr17	44126365	C/T	0.22598	2.9e-07	0.023	0.004
rs35847492	chr8	9276025	C/G	NA	3e-07	0.021	0.004
rs11777007	chr8	10801857	C/T	NA	3e-07	0.019	0.004
rs11250094	chr8	10802001	C/G	NA	3e-07	-0.019	0.004
rs3808507	chr8	11163586	C/G	NA	3e-07	0.019	0.004
rs11782742	chr8	11165009	C/T	NA	3e-07	-0.019	0.004
rs2736288	chr8	11228100	A/G	NA	3e-07	-0.019	0.004
rs2736298	chr8	11235136	C/G	NA	3e-07	0.019	0.004
rs2572395	chr8	11235360	A/C	NA	3e-07	0.019	0.004
rs2572394	chr8	11235393	A/G	NA	3e-07	0.019	0.004
rs13257831	chr8	11332964	C/G	NA	3e-07	0.021	0.004
rs28768976	chr17	43688317	A/G	0.22107	3e-07	0.023	0.005
rs62062789	chr17	44025033	C/T	0.77857	3e-07	-0.023	0.004
rs62062790	chr17	44025045	C/T	0.22143	3e-07	0.023	0.004
rs62063298	chr17	44048323	G/T	0.22002	3e-07	0.023	0.004
rs62063299	chr17	44048336	C/T	0.78	3e-07	-0.023	0.004
rs8077487	chr17	44115440	C/T	0.77342	3e-07	-0.023	0.004
rs7221390	chr17	44116950	G/T	0.77344	3e-07	-0.023	0.004
rs566922290	chr8	9039839	D/I	NA	3.1e-07	0.02	0.004
rs11774291	chr8	10315009	C/T	NA	3.1e-07	-0.022	0.004
rs11250056	chr8	10525329	C/T	NA	3.1e-07	0.02	0.004
rs6984496	chr8	10796093	G/T	NA	3.1e-07	0.019	0.004
rs2409755	chr8	11169983	A/G	NA	3.1e-07	0.019	0.004
rs2043508	chr8	11227406	A/G	NA	3.1e-07	-0.019	0.004
rs2572400	chr8	11234367	G/T	NA	3.1e-07	-0.019	0.004
rs2437152	chr8	11235497	A/G	NA	3.1e-07	-0.019	0.004
rs4841669	chr8	11878179	C/T	NA	3.1e-07	-0.021	0.004
rs368385820	chr17	44106792	D/I	0.36157	3.1e-07	0.02	0.004
rs7220752	chr17	44138201	C/T	0.77426	3.1e-07	-0.023	0.004
rs10000962	chr4	137429445	A/T	0.9007	3.2e-07	-0.033	0.006
rs2945895	chr8	8166888	C/T	NA	3.2e-07	-0.019	0.004
rs2921071	chr8	8308044	A/C	NA	3.2e-07	-0.019	0.004
rs11783247	chr8	10788875	C/T	NA	3.2e-07	0.019	0.004
rs7461237	chr8	10790204	C/T	NA	3.2e-07	0.019	0.004
rs2572399	chr8	11234520	A/G	NA	3.2e-07	0.019	0.004
rs2736294	chr8	11234626	C/T	NA	3.2e-07	-0.019	0.004
rs2736296	chr8	11234844	A/G	NA	3.2e-07	-0.019	0.004
rs13266957	chr8	11265557	C/G	NA	3.2e-07	-0.02	0.004
rs2618451	chr8	11376266	C/T	NA	3.2e-07	0.02	0.004
rs117194725	chr14	75611455	C/T	0.03113	3.2e-07	-0.055	0.011
rs9894790	chr17	8076778	C/T	0.6596	3.2e-07	0.021	0.004
rs34739559	chr17	43949342	A/G	0.77684	3.2e-07	-0.023	0.004
rs112572874	chr17	44072984	A/G	0.22308	3.2e-07	0.023	0.004
rs35443051	chr17	44130329	D/I	0.77216	3.2e-07	-0.023	0.004
rs9907738	chr17	44151546	G/T	0.77424	3.2e-07	-0.023	0.004
rs2066899	chr17	44155732	C/T	0.22556	3.2e-07	0.023	0.004
rs10000852	chr4	137429284	G/T	0.90056	3.3e-07	-0.032	0.006
rs116434282	chr4	137459710	G/T	0.89827	3.3e-07	-0.032	0.006
rs7461065	chr8	10790202	G/T	NA	3.3e-07	0.019	0.004
rs2736293	chr8	11234613	A/T	NA	3.3e-07	-0.019	0.004
rs2736295	chr8	11234780	C/G	NA	3.3e-07	0.019	0.004
rs2572386	chr8	11236975	A/G	NA	3.3e-07	0.019	0.004
rs2572380	chr8	11237477	A/G	NA	3.3e-07	0.019	0.004
rs2572379	chr8	11237480	A/G	NA	3.3e-07	0.019	0.004
rs2409800	chr8	11439013	C/G	NA	3.3e-07	-0.022	0.004
rs576870263	chr15	44570763	A/G	0.99683	3.3e-07	-0.205	0.04
rs374039905	chr17	43961712	C/T	0.13703	3.3e-07	0.035	0.007
rs8080583	chr17	44162597	A/C	0.77461	3.3e-07	-0.023	0.004
rs2097760	chr17	44168677	A/G	0.22535	3.3e-07	0.023	0.004
rs10011855	chr4	137429792	A/G	0.0994	3.4e-07	0.032	0.006
rs522483	chr8	9812969	C/G	NA	3.4e-07	0.019	0.004
rs11783749	chr8	10802055	A/G	NA	3.4e-07	-0.019	0.004
rs2572428	chr8	11146672	A/T	NA	3.4e-07	0.019	0.004
rs2736389	chr8	11161310	A/C	NA	3.4e-07	0.02	0.004
rs2736297	chr8	11234885	C/G	NA	3.4e-07	0.019	0.004
rs57629785	chr8	11235150	A/C	NA	3.4e-07	-0.019	0.004
rs4631424	chr8	11236809	C/T	NA	3.4e-07	-0.019	0.004
rs2736304	chr8	11236964	C/T	NA	3.4e-07	0.019	0.004
rs2736342	chr8	11347289	G/T	NA	3.4e-07	-0.019	0.004
rs370421664	chr17	43961694	D/I	0.13703	3.4e-07	0.035	0.007
rs374903925	chr17	43961699	D/I	0.13703	3.4e-07	0.035	0.007
rs67322118	chr17	43961720	D/I	0.86297	3.4e-07	-0.035	0.007
rs10008635	chr4	137428773	A/C	0.09969	3.5e-07	0.032	0.006
rs140047422	chr4	137461835	D/I	0.1015	3.5e-07	0.032	0.006
rs2921097	chr8	8281142	C/T	NA	3.5e-07	0.019	0.004
rs453301	chr8	9030387	G/T	NA	3.5e-07	0.019	0.004
rs7831285	chr8	9892568	A/G	NA	3.5e-07	0.02	0.004
rs4410870	chr8	11156120	C/G	NA	3.5e-07	0.019	0.004
rs2572450	chr8	11229638	C/T	NA	3.5e-07	0.019	0.004
rs2898289	chr8	11418385	A/G	NA	3.5e-07	0.02	0.004
rs62061733	chr17	44018399	A/G	0.22684	3.5e-07	0.023	0.004
rs66494554	chr17	44170078	D/I	0.58448	3.5e-07	-0.02	0.004
17:44202467	chr17	44202467	A/G	0.1266	3.5e-07	0.039	0.008
rs35267052	chr5	87949118	G/T	NA	3.6e-07	-0.031	0.006
rs7819167	chr8	8548304	C/T	NA	3.6e-07	0.02	0.004
rs898797	chr8	9229689	C/T	NA	3.6e-07	-0.019	0.004
rs34775321	chr8	10263964	A/G	NA	3.6e-07	-0.021	0.004
rs35112858	chr8	10277269	C/T	NA	3.6e-07	-0.02	0.004
rs6980700	chr8	10318014	C/T	NA	3.6e-07	-0.022	0.004
rs6601466	chr8	10321949	C/G	NA	3.6e-07	-0.022	0.004
rs6992033	chr8	10790525	C/T	NA	3.6e-07	0.019	0.004
rs2736258	chr8	11170449	A/G	NA	3.6e-07	0.019	0.004
rs34964435	chr8	11230206	G/T	NA	3.6e-07	0.019	0.004
rs1435275	chr8	11235735	C/T	NA	3.6e-07	-0.019	0.004
rs13272061	chr8	11352261	G/T	NA	3.6e-07	0.019	0.004
rs8069739	chr17	8078765	C/T	0.33978	3.6e-07	-0.021	0.004
rs776509440	chr17	44173502	D/I	0.17064	3.6e-07	0.029	0.006
rs74345345	chr8	8578435	C/G	NA	3.7e-07	0.02	0.004
rs555617	chr8	8592845	C/G	NA	3.7e-07	0.019	0.004
rs3808515	chr8	11156041	A/G	NA	3.7e-07	0.019	0.004
rs34482136	chr8	11227885	C/T	NA	3.7e-07	0.019	0.004
rs35009431	chr8	11232788	A/G	NA	3.7e-07	-0.019	0.004
rs7834572	chr8	11236685	C/T	NA	3.7e-07	0.019	0.004
rs2696425	chr17	43666906	C/G	0.78085	3.7e-07	-0.023	0.005
rs2668643	chr17	43671099	A/C	0.78241	3.7e-07	-0.023	0.005
rs56367294	chr8	8722527	A/G	NA	3.8e-07	0.021	0.004
rs878504	chr8	8783506	A/G	NA	3.8e-07	-0.021	0.004
rs7821302	chr8	11236572	A/T	NA	3.8e-07	-0.019	0.004
rs7821459	chr8	11236681	G/T	NA	3.8e-07	-0.019	0.004
rs17807624	chr8	11463015	C/T	NA	3.8e-07	-0.02	0.004
rs17573266	chr17	44072881	C/G	0.22206	3.8e-07	0.023	0.004
rs8070723	chr17	44081064	A/G	0.2234	3.8e-07	0.023	0.004
rs537074508	chr17	44126474	D/I	0.77203	3.8e-07	-0.022	0.004
rs76402917	chr17	44126477	A/G	0.77203	3.8e-07	-0.022	0.004
rs10636771:TTA	chr4	137468213	D/I	0.1026	3.9e-07	0.032	0.006
rs56094035	chr8	8551622	A/G	NA	3.9e-07	-0.02	0.004
rs519019	chr8	8595104	A/T	NA	3.9e-07	0.019	0.004
rs12334496	chr8	11098992	A/G	NA	3.9e-07	0.019	0.004
rs1545073	chr8	11167700	A/G	NA	3.9e-07	0.019	0.004
rs2736303	chr8	11236850	C/T	NA	3.9e-07	0.019	0.004
rs1724411	chr17	43669931	C/T	0.77702	3.9e-07	-0.023	0.005
rs1052553	chr17	44073889	A/G	0.22215	3.9e-07	0.023	0.004
rs78773690	chr17	44126478	C/T	0.77203	3.9e-07	-0.022	0.004
rs7826238	chr8	8387095	G/T	NA	4e-07	-0.019	0.004
rs10100760	chr8	9370559	C/T	NA	4e-07	0.019	0.004
rs2572389	chr8	11236392	C/T	NA	4e-07	-0.019	0.004
rs13255193	chr8	11309192	C/T	NA	4e-07	-0.019	0.004
rs55788678	chr17	43992233	C/T	0.22144	4e-07	0.023	0.004
rs75691066	chr17	44045585	A/C	0.77586	4e-07	-0.023	0.004
rs1029463	chr17	44150161	G/T	0.7751	4e-07	-0.023	0.004
rs142167291	chr4	137403928	D/I	0.63049	4.1e-07	-0.02	0.004
rs7010753	chr8	8373956	A/G	NA	4.1e-07	-0.019	0.004
rs4841012	chr8	8551710	A/C	NA	4.1e-07	-0.019	0.004
rs1567398	chr8	8726804	G/T	NA	4.1e-07	-0.019	0.004
rs7005363	chr8	10283748	C/T	NA	4.1e-07	0.019	0.004
rs7007383	chr8	10328842	C/G	NA	4.1e-07	-0.022	0.004
rs12334549	chr8	11098996	C/T	NA	4.1e-07	-0.019	0.004
rs62063851	chr17	44074435	C/G	0.22203	4.1e-07	0.023	0.004
rs62063853	chr17	44074613	A/G	0.22088	4.1e-07	0.023	0.004
rs78681971	chr17	44106219	C/T	0.21995	4.1e-07	0.023	0.004
rs79772576	chr17	44106220	A/G	0.21995	4.1e-07	0.023	0.004
rs528489003	chr17	44125278	D/I	0.77785	4.1e-07	-0.023	0.005
rs6601304	chr8	9262538	C/T	NA	4.2e-07	-0.019	0.004
rs17751178	chr8	10116730	C/T	NA	4.2e-07	0.019	0.004
rs13257887	chr8	10187716	C/T	NA	4.2e-07	-0.022	0.004
rs4292737	chr8	10259115	A/G	NA	4.2e-07	0.019	0.004
rs4316191	chr8	10259229	A/G	NA	4.2e-07	-0.019	0.004
rs35060302	chr8	10264771	C/G	NA	4.2e-07	-0.02	0.004
rs28887839	chr8	11000413	C/T	NA	4.2e-07	0.019	0.004
rs6601644	chr8	11847078	A/G	NA	4.2e-07	0.019	0.004
rs140359315	chr14	97288739	D/I	0.12717	4.2e-07	-0.029	0.006
rs137941099	chr17	44003625	D/I	0.21976	4.2e-07	0.023	0.005
rs62063854	chr17	44074619	A/G	0.77913	4.2e-07	-0.023	0.004
rs62063669	chr17	44122626	A/C	0.77504	4.2e-07	-0.023	0.004
rs7833435	chr8	10801137	A/G	NA	4.3e-07	0.019	0.004
rs34162231	chr8	11003088	A/T	NA	4.3e-07	0.019	0.004
rs67849263	chr8	11007544	G/T	NA	4.3e-07	0.019	0.004
rs2736388	chr8	11159588	C/T	NA	4.3e-07	0.019	0.004
rs2736285	chr8	11226456	A/C	NA	4.3e-07	-0.019	0.004
rs146671184	chr8	11252542	D/I	NA	4.3e-07	0.025	0.005
rs6999270	chr8	11256826	A/G	NA	4.3e-07	-0.019	0.004
rs55896111	chr17	43799048	A/G	0.77917	4.3e-07	-0.023	0.004
rs55841786	chr17	43978308	C/T	0.7858	4.3e-07	-0.023	0.005
rs62062780	chr17	44022593	C/T	0.22198	4.3e-07	0.023	0.004
rs62063264	chr17	44033401	C/T	0.22154	4.3e-07	0.023	0.004
rs17573245	chr17	44072854	C/T	0.77794	4.3e-07	-0.023	0.004
rs62063849	chr17	44073062	G/T	0.77796	4.3e-07	-0.023	0.004
rs17652121	chr17	44073973	C/T	0.77801	4.3e-07	-0.023	0.004
rs9307754	chr4	137439626	A/G	0.09974	4.4e-07	0.032	0.006
rs11277366	chr8	8315012	D/I	NA	4.4e-07	0.019	0.004
rs17154599	chr8	8551418	C/T	NA	4.4e-07	0.019	0.004
rs4841084	chr8	8883905	C/T	NA	4.4e-07	-0.019	0.004
rs4515509	chr8	11172123	A/T	NA	4.4e-07	-0.019	0.004
rs2618443	chr8	11384556	C/T	NA	4.4e-07	-0.019	0.004
rs62062786	chr17	44024660	C/G	0.77721	4.4e-07	-0.022	0.004
rs112947543	chr17	44025678	D/I	0.22329	4.4e-07	0.023	0.004
rs17650860	chr17	44039008	A/G	0.77948	4.4e-07	-0.023	0.004
rs112058117	chr17	44041562	G/T	0.21893	4.4e-07	0.023	0.005
rs919462	chr17	44065740	C/T	0.22177	4.4e-07	0.023	0.004
rs62063845	chr17	44071294	C/T	0.77783	4.4e-07	-0.023	0.004
rs62063850	chr17	44073739	A/G	0.77802	4.4e-07	-0.023	0.004
rs28756053	chr4	137451397	A/G	0.10005	4.5e-07	0.032	0.006
rs554315399	chr5	88000115	D/I	NA	4.5e-07	0.029	0.006
rs9693219	chr8	8094116	C/G	NA	4.5e-07	0.021	0.004
rs6994131	chr8	8550958	A/G	NA	4.5e-07	-0.019	0.004
rs13261926	chr8	8551610	C/T	NA	4.5e-07	-0.019	0.004
rs1719381	chr8	8602344	C/T	NA	4.5e-07	-0.019	0.004
rs406123	chr8	8772945	C/T	NA	4.5e-07	0.021	0.004
rs2736302	chr8	11236419	C/T	NA	4.5e-07	-0.019	0.004
rs62056812	chr17	43987154	A/G	0.77794	4.5e-07	-0.022	0.004
rs767058	chr17	43998767	C/T	0.77711	4.5e-07	-0.022	0.004
rs113756354	chr17	44013483	A/G	0.22148	4.5e-07	0.023	0.004
rs62062781	chr17	44022632	A/G	0.77731	4.5e-07	-0.022	0.004
rs62063263	chr17	44033394	C/G	0.77846	4.5e-07	-0.023	0.004
rs919461	chr17	44065669	A/T	0.22176	4.5e-07	0.023	0.004
rs919464	chr17	44065901	C/T	0.22177	4.5e-07	0.023	0.004
rs76618565	chr17	44068481	A/G	0.77828	4.5e-07	-0.023	0.004
rs78599197	chr17	44069970	C/G	0.22191	4.5e-07	0.023	0.004
rs62063842	chr17	44070111	C/G	0.77809	4.5e-07	-0.023	0.004
rs55913645	chr17	44070956	A/T	0.77809	4.5e-07	-0.023	0.004
rs17573175	chr17	44071089	C/G	0.22191	4.5e-07	0.023	0.004
rs55736025	chr17	44072017	A/C	0.77808	4.5e-07	-0.023	0.004
rs55886080	chr17	44072041	A/T	0.77808	4.5e-07	-0.023	0.004
rs75944932	chr17	44072423	A/C	0.22199	4.5e-07	0.023	0.004
rs17652036	chr17	44073027	A/G	0.7781	4.5e-07	-0.023	0.004
rs2004673	chr17	44075099	C/T	0.77814	4.5e-07	-0.023	0.004
rs2004674	chr17	44075110	A/T	0.22186	4.5e-07	0.023	0.004
rs62064666	chr17	44082514	C/T	0.77851	4.5e-07	-0.023	0.004
rs62064667	chr17	44082528	A/T	0.2215	4.5e-07	0.023	0.004
rs141004635	chr17	44184194	D/I	0.20997	4.5e-07	0.024	0.005
rs10024835	chr4	137451008	C/T	0.10003	4.6e-07	0.032	0.006
esv3616164	chr8	8920127	X/Y	NA	4.6e-07	-0.021	0.004
rs2272597	chr8	10100524	A/C	NA	4.6e-07	0.019	0.004
rs567466285	chr8	10789935	D/I	NA	4.6e-07	0.019	0.004
rs920047	chr8	11087475	A/G	NA	4.6e-07	-0.019	0.004
rs2736371	chr8	11105529	A/G	NA	4.6e-07	0.019	0.004
rs920050	chr8	11108468	C/G	NA	4.6e-07	0.02	0.004
rs1369368	chr8	11150213	A/C	NA	4.6e-07	0.019	0.004
rs12921318	chr16	52245005	G/T	0.77794	4.6e-07	0.023	0.004
rs60814418	chr17	43850645	C/T	0.22587	4.6e-07	0.022	0.004
rs55944735	chr17	43958172	A/G	0.22234	4.6e-07	0.022	0.004
rs56180212	chr17	43960911	A/G	0.22291	4.6e-07	0.022	0.004
rs62055545	chr17	43964561	C/T	0.22081	4.6e-07	0.023	0.004
rs62062785	chr17	44024562	G/T	0.2226	4.6e-07	0.022	0.004
rs62062787	chr17	44024865	C/T	0.77713	4.6e-07	-0.022	0.004
rs62062788	chr17	44024906	A/G	0.22283	4.6e-07	0.022	0.004
rs76357066	chr17	44067046	A/G	0.77819	4.6e-07	-0.022	0.004
rs10445337	chr17	44067400	C/T	0.77791	4.6e-07	-0.022	0.004
rs79447161	chr17	44067508	A/G	0.22181	4.6e-07	0.022	0.004
rs17651754	chr17	44067546	C/T	0.77819	4.6e-07	-0.022	0.004
rs10445338	chr17	44067682	A/G	0.77819	4.6e-07	-0.022	0.004
rs111652694	chr17	44067831	C/T	0.77819	4.6e-07	-0.022	0.004
rs75743061	chr17	44068112	C/G	0.22184	4.6e-07	0.022	0.004
rs62063795	chr17	44068238	C/T	0.22184	4.6e-07	0.022	0.004
rs62063796	chr17	44068289	A/G	0.77816	4.6e-07	-0.022	0.004
rs62063797	chr17	44068294	C/G	0.77816	4.6e-07	-0.022	0.004
rs77290642	chr17	44068480	C/T	0.77816	4.6e-07	-0.022	0.004
rs62063798	chr17	44068543	A/G	0.77816	4.6e-07	-0.022	0.004
rs62063799	chr17	44069180	C/G	0.22184	4.6e-07	0.022	0.004
rs62063800	chr17	44069198	C/T	0.22185	4.6e-07	0.022	0.004
rs17651857	chr17	44069687	A/G	0.22184	4.6e-07	0.022	0.004
rs74759276	chr17	44069768	A/G	0.22184	4.6e-07	0.022	0.004
rs17651887	chr17	44069840	A/G	0.77816	4.6e-07	-0.022	0.004
rs55662347	chr17	44070545	A/G	0.7781	4.6e-07	-0.022	0.004
rs62063846	chr17	44071674	A/G	0.22193	4.6e-07	0.022	0.004
rs200791233	chr17	44137010	D/I	0.77548	4.6e-07	-0.022	0.004
rs78929339	chr17	44189910	A/G	0.21913	4.6e-07	0.023	0.005
rs28729565	chr8	8551896	C/G	NA	4.7e-07	-0.019	0.004
rs4309187	chr11	113412443	A/C	0.67227	4.7e-07	0.02	0.004
rs79857651	chr17	44013475	A/G	0.77859	4.7e-07	-0.023	0.004
rs56080482	chr17	44032597	A/G	0.77727	4.7e-07	-0.022	0.004
rs62063786	chr17	44061023	A/G	0.778	4.7e-07	-0.022	0.004
rs62063787	chr17	44061036	C/T	0.778	4.7e-07	-0.022	0.004
rs62063790	chr17	44062915	G/T	0.22167	4.7e-07	0.022	0.004
rs62063791	chr17	44062993	A/G	0.22169	4.7e-07	0.022	0.004
rs1529534	chr17	44063140	A/G	0.2217	4.7e-07	0.022	0.004
rs17572893	chr17	44064208	A/G	0.7782	4.7e-07	-0.022	0.004
rs62063793	chr17	44064334	C/T	0.77821	4.7e-07	-0.022	0.004
rs1529535	chr17	44064759	A/C	0.22179	4.7e-07	0.022	0.004
rs10445371	chr17	44065410	A/G	0.77821	4.7e-07	-0.022	0.004
rs62063794	chr17	44066088	A/T	0.77821	4.7e-07	-0.022	0.004
rs112385572	chr17	44066172	A/G	0.22179	4.7e-07	0.022	0.004
rs17651700	chr17	44066634	C/G	0.22179	4.7e-07	0.022	0.004
rs113134013	chr17	44066995	C/T	0.22181	4.7e-07	0.022	0.004
rs3865315	chr17	44165169	C/T	0.22774	4.7e-07	0.022	0.004
rs7207582	chr17	44210933	A/G	0.22393	4.7e-07	0.023	0.005
rs4523255	chr8	8713038	C/T	NA	4.8e-07	-0.02	0.004
rs3789845:T	chr8	8723918	G/T	NA	4.8e-07	-0.02	0.004
rs2956244	chr8	8885166	A/G	NA	4.8e-07	-0.019	0.004
rs10089666	chr8	10083040	A/T	NA	4.8e-07	-0.019	0.004
rs2572426	chr8	11147123	A/G	NA	4.8e-07	0.019	0.004
rs2572440	chr8	11249010	G/T	NA	4.8e-07	-0.019	0.004
rs1382567	chr8	11350899	C/T	NA	4.8e-07	-0.019	0.004
rs141986800	chr14	97283103	D/I	0.87328	4.8e-07	0.029	0.006
rs1420202	chr16	52244635	A/G	0.77795	4.8e-07	0.023	0.004
rs28439143	chr17	43987723	A/G	0.77726	4.8e-07	-0.022	0.004
rs17649553	chr17	43994648	C/T	0.22301	4.8e-07	0.022	0.004
rs62062779	chr17	44022577	A/C	0.222	4.8e-07	0.022	0.004
rs62062783	chr17	44023520	G/T	0.77723	4.8e-07	-0.022	0.004
rs62062784	chr17	44024552	C/G	0.22261	4.8e-07	0.022	0.004
rs17572613	chr17	44058004	A/G	0.22165	4.8e-07	0.022	0.004
rs63750417	chr17	44060775	C/T	0.22169	4.8e-07	0.022	0.004
rs62063789	chr17	44061898	C/T	0.77824	4.8e-07	-0.022	0.004
rs56363731	chr17	44062337	A/G	0.77829	4.8e-07	-0.022	0.004
rs17572795	chr17	44063393	A/G	0.77828	4.8e-07	-0.022	0.004
rs17572823	chr17	44063563	C/T	0.77828	4.8e-07	-0.022	0.004
rs17572851	chr17	44063766	A/G	0.22172	4.8e-07	0.022	0.004
rs62063792	chr17	44063787	A/G	0.22172	4.8e-07	0.022	0.004
rs17573447	chr17	44079567	C/T	0.22205	4.8e-07	0.022	0.004
rs17573607	chr17	44083081	A/G	0.77821	4.8e-07	-0.022	0.004
[truncated: 8,827 more rows]

## Sheet: S27
Supplementary Table 27. Top 10,000 SNPs for UPPS-P Sensation Seeking
[truncated: 10,001 more rows]

[truncated: 4 more sheets: S28, S29, S30, S31]
